# Supplementary material for: Post‐glacial range formation of temperate forest understorey herbs – Insights from a spatio‐temporally explicit modelling approach
Source: Glob Ecol Biogeogr. 2023 Apr 10;32(7):1046–58. doi: 10.1111/geb.13677 (PMC10947399; doi:10.1111/geb.13677)
Supplement: Supplementary file 1 — Data S1 [file GEB-32-1046-s001.zip]

Archive with 6 entries (6 files):
- Af_diffusion_with_polygons.kml
- Ct_diffusion_with_polygons.kml
- Ec_diffusion_with_polygons.kml
- GEB_13677_GEB-2022-0147_SuppInfo_AppS4.zip
- He_diffusion_with_polygons.kml
- Hn_diffusion_with_polygons.kml
