# Supplementary material for: Post‐glacial range formation of temperate forest understorey herbs – Insights from a spatio‐temporally explicit modelling approach
Source: Glob Ecol Biogeogr. 2023 Apr 10;32(7):1046–58. doi: 10.1111/geb.13677 (PMC10947399; doi:10.1111/geb.13677)
Supplement: Supplementary file 1 — Data S1 [file GEB-32-1046-s001.zip › Af_diffusion_with_polygons.kml]

<?xml version="1.0" encoding="UTF-8"?>
<kml xmlns="http://www.opengis.net/kml/2.2">
	<Document>
		<Style id="branch_style1">
			<LineStyle>
				<color>ff0a0135</color>
				<width>4.0</width>
			</LineStyle>
		</Style>
		<Style id="branch_style1">
			<LineStyle>
				<color>ff0a0135</color>
				<width>4.0</width>
			</LineStyle>
		</Style>
		<Style id="branch_style1">
			<LineStyle>
				<color>ff0a0135</color>
				<width>4.0</width>
			</LineStyle>
		</Style>
		<Style id="branch_style1">
			<LineStyle>
				<color>ff0a0135</color>
				<width>4.0</width>
			</LineStyle>
		</Style>
		<Style id="branch_style1">
			<LineStyle>
				<color>ff0a0135</color>
				<width>4.0</width>
			</LineStyle>
		</Style>
		<Style id="branch_style1">
			<LineStyle>
				<color>ff0a0135</color>
				<width>4.0</width>
			</LineStyle>
		</Style>
		<Style id="branch_style1">
			<LineStyle>
				<color>ff0a0135</color>
				<width>4.0</width>
			</LineStyle>
		</Style>
		<Style id="branch_style1">
			<LineStyle>
				<color>ff0a0135</color>
				<width>4.0</width>
			</LineStyle>
		</Style>
		<Style id="branch_style1">
			<LineStyle>
				<color>ff0a0135</color>
				<width>4.0</width>
			</LineStyle>
		</Style>
		<Style id="branch_style1">
			<LineStyle>
				<color>ff0a0135</color>
				<width>4.0</width>
			</LineStyle>
		</Style>
		<Style id="branch_style1">
			<LineStyle>
				<color>ff0a0135</color>
				<width>4.0</width>
			</LineStyle>
		</Style>
		<Style id="branch_style1">
			<LineStyle>
				<color>ff0a0135</color>
				<width>4.0</width>
			</LineStyle>
		</Style>
		<Style id="branch_style1">
			<LineStyle>
				<color>ff0a0135</color>
				<width>4.0</width>
			</LineStyle>
		</Style>
		<Style id="branch_style1">
			<LineStyle>
				<color>ff0a0135</color>
				<width>4.0</width>
			</LineStyle>
		</Style>
		<Style id="branch_style1">
			<LineStyle>
				<color>ff0a0135</color>
				<width>4.0</width>
			</LineStyle>
		</Style>
		<Style id="branch_style1">
			<LineStyle>
				<color>ff0a0135</color>
				<width>4.0</width>
			</LineStyle>
		</Style>
		<Style id="branch_style1">
			<LineStyle>
				<color>ff0a0135</color>
				<width>4.0</width>
			</LineStyle>
		</Style>
		<Style id="branch_style1">
			<LineStyle>
				<color>ff0a0135</color>
				<width>4.0</width>
			</LineStyle>
		</Style>
		<Style id="branch_style1">
			<LineStyle>
				<color>ff0a0135</color>
				<width>4.0</width>
			</LineStyle>
		</Style>
		<Style id="branch_style1">
			<LineStyle>
				<color>ff0a0135</color>
				<width>4.0</width>
			</LineStyle>
		</Style>
		<Style id="branch_style1">
			<LineStyle>
				<color>ff0a0135</color>
				<width>4.0</width>
			</LineStyle>
		</Style>
		<Style id="branch_style1">
			<LineStyle>
				<color>ff0a0135</color>
				<width>4.0</width>
			</LineStyle>
		</Style>
		<Style id="branch_style1">
			<LineStyle>
				<color>ff0a0135</color>
				<width>4.0</width>
			</LineStyle>
		</Style>
		<Style id="branch_style1">
			<LineStyle>
				<color>ff0a0135</color>
				<width>4.0</width>
			</LineStyle>
		</Style>
		<Style id="branch_style1">
			<LineStyle>
				<color>ff0a0135</color>
				<width>4.0</width>
			</LineStyle>
		</Style>
		<Style id="branch_style1">
			<LineStyle>
				<color>ff0a0135</color>
				<width>4.0</width>
			</LineStyle>
		</Style>
		<Style id="branch_style1">
			<LineStyle>
				<color>ff0a0135</color>
				<width>4.0</width>
			</LineStyle>
		</Style>
		<Style id="branch_style1">
			<LineStyle>
				<color>ff0a0135</color>
				<width>4.0</width>
			</LineStyle>
		</Style>
		<Style id="branch_style1">
			<LineStyle>
				<color>ff0a0135</color>
				<width>4.0</width>
			</LineStyle>
		</Style>
		<Style id="branch_style1">
			<LineStyle>
				<color>ff0a0135</color>
				<width>4.0</width>
			</LineStyle>
		</Style>
		<Style id="branch_style1">
			<LineStyle>
				<color>ff0a0135</color>
				<width>4.0</width>
			</LineStyle>
		</Style>
		<Style id="branch_style1">
			<LineStyle>
				<color>ff0a0135</color>
				<width>4.0</width>
			</LineStyle>
		</Style>
		<Style id="branch_style1">
			<LineStyle>
				<color>ff0a0135</color>
				<width>4.0</width>
			</LineStyle>
		</Style>
		<Style id="branch_style1">
			<LineStyle>
				<color>ff0a0135</color>
				<width>4.0</width>
			</LineStyle>
		</Style>
		<Style id="branch_style1">
			<LineStyle>
				<color>ff0a0135</color>
				<width>4.0</width>
			</LineStyle>
		</Style>
		<Style id="branch_style1">
			<LineStyle>
				<color>ff0a0135</color>
				<width>4.0</width>
			</LineStyle>
		</Style>
		<Style id="branch_style1">
			<LineStyle>
				<color>ff0a0135</color>
				<width>4.0</width>
			</LineStyle>
		</Style>
		<Style id="branch_style1">
			<LineStyle>
				<color>ff0a0135</color>
				<width>4.0</width>
			</LineStyle>
		</Style>
		<Style id="branch_style1">
			<LineStyle>
				<color>ff0a0135</color>
				<width>4.0</width>
			</LineStyle>
		</Style>
		<Style id="branch_style1">
			<LineStyle>
				<color>ff0a0135</color>
				<width>4.0</width>
			</LineStyle>
		</Style>
		<Style id="branch_style1">
			<LineStyle>
				<color>ff0a0135</color>
				<width>4.0</width>
			</LineStyle>
		</Style>
		<Style id="branch_style1">
			<LineStyle>
				<color>ff0a0135</color>
				<width>4.0</width>
			</LineStyle>
		</Style>
		<Style id="branch_style1">
			<LineStyle>
				<color>ff0a0135</color>
				<width>4.0</width>
			</LineStyle>
		</Style>
		<Style id="branch_style1">
			<LineStyle>
				<color>ff0a0135</color>
				<width>4.0</width>
			</LineStyle>
		</Style>
		<Style id="branch_style1">
			<LineStyle>
				<color>ff0a0135</color>
				<width>4.0</width>
			</LineStyle>
		</Style>
		<Style id="branch_style1">
			<LineStyle>
				<color>ff0a0135</color>
				<width>4.0</width>
			</LineStyle>
		</Style>
		<Style id="branch_style1">
			<LineStyle>
				<color>ff0a0135</color>
				<width>4.0</width>
			</LineStyle>
		</Style>
		<Style id="branch_style1">
			<LineStyle>
				<color>ff0a0135</color>
				<width>4.0</width>
			</LineStyle>
		</Style>
		<Style id="branch_style1">
			<LineStyle>
				<color>ff0a0135</color>
				<width>4.0</width>
			</LineStyle>
		</Style>
		<Style id="branch_style1">
			<LineStyle>
				<color>ff0a0135</color>
				<width>4.0</width>
			</LineStyle>
		</Style>
		<Style id="branch_style1">
			<LineStyle>
				<color>ff0a0135</color>
				<width>4.0</width>
			</LineStyle>
		</Style>
		<Style id="branch_style1">
			<LineStyle>
				<color>ff0a0135</color>
				<width>4.0</width>
			</LineStyle>
		</Style>
		<Style id="branch_style1">
			<LineStyle>
				<color>ff0a0135</color>
				<width>4.0</width>
			</LineStyle>
		</Style>
		<Style id="branch_style1">
			<LineStyle>
				<color>ff0a0135</color>
				<width>4.0</width>
			</LineStyle>
		</Style>
		<Style id="branch_style1">
			<LineStyle>
				<color>ff0a0135</color>
				<width>4.0</width>
			</LineStyle>
		</Style>
		<Style id="branch_style1">
			<LineStyle>
				<color>ff0a0135</color>
				<width>4.0</width>
			</LineStyle>
		</Style>
		<Style id="branch_style1">
			<LineStyle>
				<color>ff0a0135</color>
				<width>4.0</width>
			</LineStyle>
		</Style>
		<Style id="branch_style1">
			<LineStyle>
				<color>ff0a0135</color>
				<width>4.0</width>
			</LineStyle>
		</Style>
		<Style id="branch_style1">
			<LineStyle>
				<color>ff0a0135</color>
				<width>4.0</width>
			</LineStyle>
		</Style>
		<Style id="branch_style1">
			<LineStyle>
				<color>ff0a0135</color>
				<width>4.0</width>
			</LineStyle>
		</Style>
		<Style id="branch_style1">
			<LineStyle>
				<color>ff0a0135</color>
				<width>4.0</width>
			</LineStyle>
		</Style>
		<Style id="branch_style1">
			<LineStyle>
				<color>ff0a0135</color>
				<width>4.0</width>
			</LineStyle>
		</Style>
		<Style id="branch_style1">
			<LineStyle>
				<color>ff0a0135</color>
				<width>4.0</width>
			</LineStyle>
		</Style>
		<Style id="branch_style1">
			<LineStyle>
				<color>ff0a0135</color>
				<width>4.0</width>
			</LineStyle>
		</Style>
		<Style id="branch_style1">
			<LineStyle>
				<color>ff0a0135</color>
				<width>4.0</width>
			</LineStyle>
		</Style>
		<Style id="branch_style1">
			<LineStyle>
				<color>ff0a0135</color>
				<width>4.0</width>
			</LineStyle>
		</Style>
		<Style id="branch_style1">
			<LineStyle>
				<color>ff0a0135</color>
				<width>4.0</width>
			</LineStyle>
		</Style>
		<Style id="branch_style1">
			<LineStyle>
				<color>ff0a0135</color>
				<width>4.0</width>
			</LineStyle>
		</Style>
		<Style id="branch_style1">
			<LineStyle>
				<color>ff0a0135</color>
				<width>4.0</width>
			</LineStyle>
		</Style>
		<Style id="branch_style1">
			<LineStyle>
				<color>ff0a0135</color>
				<width>4.0</width>
			</LineStyle>
		</Style>
		<Style id="branch_style1">
			<LineStyle>
				<color>ff0a0135</color>
				<width>4.0</width>
			</LineStyle>
		</Style>
		<Style id="branch_style1">
			<LineStyle>
				<color>ff0a0135</color>
				<width>4.0</width>
			</LineStyle>
		</Style>
		<Style id="branch_style1">
			<LineStyle>
				<color>ff0a0135</color>
				<width>4.0</width>
			</LineStyle>
		</Style>
		<Style id="branch_style1">
			<LineStyle>
				<color>ff0a0135</color>
				<width>4.0</width>
			</LineStyle>
		</Style>
		<Style id="branch_style1">
			<LineStyle>
				<color>ff0a0135</color>
				<width>4.0</width>
			</LineStyle>
		</Style>
		<Style id="branch_style1">
			<LineStyle>
				<color>ff0a0135</color>
				<width>4.0</width>
			</LineStyle>
		</Style>
		<Style id="branch_style1">
			<LineStyle>
				<color>ff0a0135</color>
				<width>4.0</width>
			</LineStyle>
		</Style>
		<Style id="branch_style1">
			<LineStyle>
				<color>ff0a0135</color>
				<width>4.0</width>
			</LineStyle>
		</Style>
		<Style id="branch_style1">
			<LineStyle>
				<color>ff0a0135</color>
				<width>4.0</width>
			</LineStyle>
		</Style>
		<Style id="branch_style1">
			<LineStyle>
				<color>ff0a0135</color>
				<width>4.0</width>
			</LineStyle>
		</Style>
		<Style id="branch_style1">
			<LineStyle>
				<color>ff0a0135</color>
				<width>4.0</width>
			</LineStyle>
		</Style>
		<Style id="branch_style1">
			<LineStyle>
				<color>ff0a0135</color>
				<width>4.0</width>
			</LineStyle>
		</Style>
		<Style id="branch_style1">
			<LineStyle>
				<color>ff0a0135</color>
				<width>4.0</width>
			</LineStyle>
		</Style>
		<Style id="branch_style1">
			<LineStyle>
				<color>ff0a0135</color>
				<width>4.0</width>
			</LineStyle>
		</Style>
		<Style id="branch_style1">
			<LineStyle>
				<color>ff0a0135</color>
				<width>4.0</width>
			</LineStyle>
		</Style>
		<Style id="branch_style1">
			<LineStyle>
				<color>ff0a0135</color>
				<width>4.0</width>
			</LineStyle>
		</Style>
		<Style id="branch_style1">
			<LineStyle>
				<color>ff0a0135</color>
				<width>4.0</width>
			</LineStyle>
		</Style>
		<Style id="branch_style1">
			<LineStyle>
				<color>ff0a0135</color>
				<width>4.0</width>
			</LineStyle>
		</Style>
		<Style id="branch_style1">
			<LineStyle>
				<color>ff0a0135</color>
				<width>4.0</width>
			</LineStyle>
		</Style>
		<Style id="branch_style1">
			<LineStyle>
				<color>ff0a0135</color>
				<width>4.0</width>
			</LineStyle>
		</Style>
		<Style id="branch_style1">
			<LineStyle>
				<color>ff0a0135</color>
				<width>4.0</width>
			</LineStyle>
		</Style>
		<Style id="branch_style1">
			<LineStyle>
				<color>ff0a0135</color>
				<width>4.0</width>
			</LineStyle>
		</Style>
		<Style id="branch_style1">
			<LineStyle>
				<color>ff0a0135</color>
				<width>4.0</width>
			</LineStyle>
		</Style>
		<Style id="branch_style1">
			<LineStyle>
				<color>ff0a0135</color>
				<width>4.0</width>
			</LineStyle>
		</Style>
		<Style id="branch_style1">
			<LineStyle>
				<color>ff0a0135</color>
				<width>4.0</width>
			</LineStyle>
		</Style>
		<Style id="branch_style1">
			<LineStyle>
				<color>ff0a0135</color>
				<width>4.0</width>
			</LineStyle>
		</Style>
		<Style id="branch_style1">
			<LineStyle>
				<color>ff0a0135</color>
				<width>4.0</width>
			</LineStyle>
		</Style>
		<Style id="branch_style1">
			<LineStyle>
				<color>ff0a0135</color>
				<width>4.0</width>
			</LineStyle>
		</Style>
		<Style id="branch_style1">
			<LineStyle>
				<color>ff0a0135</color>
				<width>4.0</width>
			</LineStyle>
		</Style>
		<Style id="branch_style1">
			<LineStyle>
				<color>ff0a0135</color>
				<width>4.0</width>
			</LineStyle>
		</Style>
		<Style id="branch_style2">
			<LineStyle>
				<color>ff0f014d</color>
				<width>4.0</width>
			</LineStyle>
		</Style>
		<Style id="branch_style2">
			<LineStyle>
				<color>ff0f014d</color>
				<width>4.0</width>
			</LineStyle>
		</Style>
		<Style id="branch_style2">
			<LineStyle>
				<color>ff0f014d</color>
				<width>4.0</width>
			</LineStyle>
		</Style>
		<Style id="branch_style2">
			<LineStyle>
				<color>ff0f014d</color>
				<width>4.0</width>
			</LineStyle>
		</Style>
		<Style id="branch_style2">
			<LineStyle>
				<color>ff0f014d</color>
				<width>4.0</width>
			</LineStyle>
		</Style>
		<Style id="branch_style2">
			<LineStyle>
				<color>ff0f014d</color>
				<width>4.0</width>
			</LineStyle>
		</Style>
		<Style id="branch_style2">
			<LineStyle>
				<color>ff0f014d</color>
				<width>4.0</width>
			</LineStyle>
		</Style>
		<Style id="branch_style2">
			<LineStyle>
				<color>ff0f014d</color>
				<width>4.0</width>
			</LineStyle>
		</Style>
		<Style id="branch_style2">
			<LineStyle>
				<color>ff0f014d</color>
				<width>4.0</width>
			</LineStyle>
		</Style>
		<Style id="branch_style2">
			<LineStyle>
				<color>ff0f014d</color>
				<width>4.0</width>
			</LineStyle>
		</Style>
		<Style id="branch_style2">
			<LineStyle>
				<color>ff0f014d</color>
				<width>4.0</width>
			</LineStyle>
		</Style>
		<Style id="branch_style2">
			<LineStyle>
				<color>ff0f014d</color>
				<width>4.0</width>
			</LineStyle>
		</Style>
		<Style id="branch_style2">
			<LineStyle>
				<color>ff0f014d</color>
				<width>4.0</width>
			</LineStyle>
		</Style>
		<Style id="branch_style2">
			<LineStyle>
				<color>ff0f014d</color>
				<width>4.0</width>
			</LineStyle>
		</Style>
		<Style id="branch_style2">
			<LineStyle>
				<color>ff0f014d</color>
				<width>4.0</width>
			</LineStyle>
		</Style>
		<Style id="branch_style2">
			<LineStyle>
				<color>ff0f014d</color>
				<width>4.0</width>
			</LineStyle>
		</Style>
		<Style id="branch_style2">
			<LineStyle>
				<color>ff0f014d</color>
				<width>4.0</width>
			</LineStyle>
		</Style>
		<Style id="branch_style2">
			<LineStyle>
				<color>ff0f014d</color>
				<width>4.0</width>
			</LineStyle>
		</Style>
		<Style id="branch_style2">
			<LineStyle>
				<color>ff0f014d</color>
				<width>4.0</width>
			</LineStyle>
		</Style>
		<Style id="branch_style2">
			<LineStyle>
				<color>ff0f014d</color>
				<width>4.0</width>
			</LineStyle>
		</Style>
		<Style id="branch_style2">
			<LineStyle>
				<color>ff0f014d</color>
				<width>4.0</width>
			</LineStyle>
		</Style>
		<Style id="branch_style2">
			<LineStyle>
				<color>ff0f014d</color>
				<width>4.0</width>
			</LineStyle>
		</Style>
		<Style id="branch_style2">
			<LineStyle>
				<color>ff0f014d</color>
				<width>4.0</width>
			</LineStyle>
		</Style>
		<Style id="branch_style2">
			<LineStyle>
				<color>ff0f014d</color>
				<width>4.0</width>
			</LineStyle>
		</Style>
		<Style id="branch_style2">
			<LineStyle>
				<color>ff0f014d</color>
				<width>4.0</width>
			</LineStyle>
		</Style>
		<Style id="branch_style2">
			<LineStyle>
				<color>ff0f014d</color>
				<width>4.0</width>
			</LineStyle>
		</Style>
		<Style id="branch_style2">
			<LineStyle>
				<color>ff0f014d</color>
				<width>4.0</width>
			</LineStyle>
		</Style>
		<Style id="branch_style2">
			<LineStyle>
				<color>ff0f014d</color>
				<width>4.0</width>
			</LineStyle>
		</Style>
		<Style id="branch_style2">
			<LineStyle>
				<color>ff0f014d</color>
				<width>4.0</width>
			</LineStyle>
		</Style>
		<Style id="branch_style2">
			<LineStyle>
				<color>ff0f014d</color>
				<width>4.0</width>
			</LineStyle>
		</Style>
		<Style id="branch_style2">
			<LineStyle>
				<color>ff0f014d</color>
				<width>4.0</width>
			</LineStyle>
		</Style>
		<Style id="branch_style2">
			<LineStyle>
				<color>ff0f014d</color>
				<width>4.0</width>
			</LineStyle>
		</Style>
		<Style id="branch_style2">
			<LineStyle>
				<color>ff0f014d</color>
				<width>4.0</width>
			</LineStyle>
		</Style>
		<Style id="branch_style2">
			<LineStyle>
				<color>ff0f014d</color>
				<width>4.0</width>
			</LineStyle>
		</Style>
		<Style id="branch_style2">
			<LineStyle>
				<color>ff0f014d</color>
				<width>4.0</width>
			</LineStyle>
		</Style>
		<Style id="branch_style2">
			<LineStyle>
				<color>ff0f014d</color>
				<width>4.0</width>
			</LineStyle>
		</Style>
		<Style id="branch_style2">
			<LineStyle>
				<color>ff0f014d</color>
				<width>4.0</width>
			</LineStyle>
		</Style>
		<Style id="branch_style2">
			<LineStyle>
				<color>ff0f014d</color>
				<width>4.0</width>
			</LineStyle>
		</Style>
		<Style id="branch_style2">
			<LineStyle>
				<color>ff0f014d</color>
				<width>4.0</width>
			</LineStyle>
		</Style>
		<Style id="branch_style2">
			<LineStyle>
				<color>ff0f014d</color>
				<width>4.0</width>
			</LineStyle>
		</Style>
		<Style id="branch_style2">
			<LineStyle>
				<color>ff0f014d</color>
				<width>4.0</width>
			</LineStyle>
		</Style>
		<Style id="branch_style2">
			<LineStyle>
				<color>ff0f014d</color>
				<width>4.0</width>
			</LineStyle>
		</Style>
		<Style id="branch_style2">
			<LineStyle>
				<color>ff0f014d</color>
				<width>4.0</width>
			</LineStyle>
		</Style>
		<Style id="branch_style2">
			<LineStyle>
				<color>ff0f014d</color>
				<width>4.0</width>
			</LineStyle>
		</Style>
		<Style id="branch_style2">
			<LineStyle>
				<color>ff0f014d</color>
				<width>4.0</width>
			</LineStyle>
		</Style>
		<Style id="branch_style2">
			<LineStyle>
				<color>ff0f014d</color>
				<width>4.0</width>
			</LineStyle>
		</Style>
		<Style id="branch_style2">
			<LineStyle>
				<color>ff0f014d</color>
				<width>4.0</width>
			</LineStyle>
		</Style>
		<Style id="branch_style2">
			<LineStyle>
				<color>ff0f014d</color>
				<width>4.0</width>
			</LineStyle>
		</Style>
		<Style id="branch_style2">
			<LineStyle>
				<color>ff0f014d</color>
				<width>4.0</width>
			</LineStyle>
		</Style>
		<Style id="branch_style2">
			<LineStyle>
				<color>ff0f014d</color>
				<width>4.0</width>
			</LineStyle>
		</Style>
		<Style id="branch_style2">
			<LineStyle>
				<color>ff0f014d</color>
				<width>4.0</width>
			</LineStyle>
		</Style>
		<Style id="branch_style2">
			<LineStyle>
				<color>ff0f014d</color>
				<width>4.0</width>
			</LineStyle>
		</Style>
		<Style id="branch_style2">
			<LineStyle>
				<color>ff0f014d</color>
				<width>4.0</width>
			</LineStyle>
		</Style>
		<Style id="branch_style2">
			<LineStyle>
				<color>ff0f014d</color>
				<width>4.0</width>
			</LineStyle>
		</Style>
		<Style id="branch_style2">
			<LineStyle>
				<color>ff0f014d</color>
				<width>4.0</width>
			</LineStyle>
		</Style>
		<Style id="branch_style2">
			<LineStyle>
				<color>ff0f014d</color>
				<width>4.0</width>
			</LineStyle>
		</Style>
		<Style id="branch_style2">
			<LineStyle>
				<color>ff0f014d</color>
				<width>4.0</width>
			</LineStyle>
		</Style>
		<Style id="branch_style2">
			<LineStyle>
				<color>ff0f014d</color>
				<width>4.0</width>
			</LineStyle>
		</Style>
		<Style id="branch_style2">
			<LineStyle>
				<color>ff0f014d</color>
				<width>4.0</width>
			</LineStyle>
		</Style>
		<Style id="branch_style2">
			<LineStyle>
				<color>ff0f014d</color>
				<width>4.0</width>
			</LineStyle>
		</Style>
		<Style id="branch_style2">
			<LineStyle>
				<color>ff0f014d</color>
				<width>4.0</width>
			</LineStyle>
		</Style>
		<Style id="branch_style2">
			<LineStyle>
				<color>ff0f014d</color>
				<width>4.0</width>
			</LineStyle>
		</Style>
		<Style id="branch_style2">
			<LineStyle>
				<color>ff0f014d</color>
				<width>4.0</width>
			</LineStyle>
		</Style>
		<Style id="branch_style2">
			<LineStyle>
				<color>ff0f014d</color>
				<width>4.0</width>
			</LineStyle>
		</Style>
		<Style id="branch_style2">
			<LineStyle>
				<color>ff0f014d</color>
				<width>4.0</width>
			</LineStyle>
		</Style>
		<Style id="branch_style2">
			<LineStyle>
				<color>ff0f014d</color>
				<width>4.0</width>
			</LineStyle>
		</Style>
		<Style id="branch_style2">
			<LineStyle>
				<color>ff0f014d</color>
				<width>4.0</width>
			</LineStyle>
		</Style>
		<Style id="branch_style2">
			<LineStyle>
				<color>ff0f014d</color>
				<width>4.0</width>
			</LineStyle>
		</Style>
		<Style id="branch_style2">
			<LineStyle>
				<color>ff0f014d</color>
				<width>4.0</width>
			</LineStyle>
		</Style>
		<Style id="branch_style2">
			<LineStyle>
				<color>ff0f014d</color>
				<width>4.0</width>
			</LineStyle>
		</Style>
		<Style id="branch_style2">
			<LineStyle>
				<color>ff0f014d</color>
				<width>4.0</width>
			</LineStyle>
		</Style>
		<Style id="branch_style2">
			<LineStyle>
				<color>ff0f014d</color>
				<width>4.0</width>
			</LineStyle>
		</Style>
		<Style id="branch_style2">
			<LineStyle>
				<color>ff0f014d</color>
				<width>4.0</width>
			</LineStyle>
		</Style>
		<Style id="branch_style2">
			<LineStyle>
				<color>ff0f014d</color>
				<width>4.0</width>
			</LineStyle>
		</Style>
		<Style id="branch_style2">
			<LineStyle>
				<color>ff0f014d</color>
				<width>4.0</width>
			</LineStyle>
		</Style>
		<Style id="branch_style2">
			<LineStyle>
				<color>ff0f014d</color>
				<width>4.0</width>
			</LineStyle>
		</Style>
		<Style id="branch_style2">
			<LineStyle>
				<color>ff0f014d</color>
				<width>4.0</width>
			</LineStyle>
		</Style>
		<Style id="branch_style2">
			<LineStyle>
				<color>ff0f014d</color>
				<width>4.0</width>
			</LineStyle>
		</Style>
		<Style id="branch_style2">
			<LineStyle>
				<color>ff0f014d</color>
				<width>4.0</width>
			</LineStyle>
		</Style>
		<Style id="branch_style2">
			<LineStyle>
				<color>ff0f014d</color>
				<width>4.0</width>
			</LineStyle>
		</Style>
		<Style id="branch_style2">
			<LineStyle>
				<color>ff0f014d</color>
				<width>4.0</width>
			</LineStyle>
		</Style>
		<Style id="branch_style2">
			<LineStyle>
				<color>ff0f014d</color>
				<width>4.0</width>
			</LineStyle>
		</Style>
		<Style id="branch_style2">
			<LineStyle>
				<color>ff0f014d</color>
				<width>4.0</width>
			</LineStyle>
		</Style>
		<Style id="branch_style2">
			<LineStyle>
				<color>ff0f014d</color>
				<width>4.0</width>
			</LineStyle>
		</Style>
		<Style id="branch_style2">
			<LineStyle>
				<color>ff0f014d</color>
				<width>4.0</width>
			</LineStyle>
		</Style>
		<Style id="branch_style2">
			<LineStyle>
				<color>ff0f014d</color>
				<width>4.0</width>
			</LineStyle>
		</Style>
		<Style id="branch_style2">
			<LineStyle>
				<color>ff0f014d</color>
				<width>4.0</width>
			</LineStyle>
		</Style>
		<Style id="branch_style2">
			<LineStyle>
				<color>ff0f014d</color>
				<width>4.0</width>
			</LineStyle>
		</Style>
		<Style id="branch_style2">
			<LineStyle>
				<color>ff0f014d</color>
				<width>4.0</width>
			</LineStyle>
		</Style>
		<Style id="branch_style2">
			<LineStyle>
				<color>ff0f014d</color>
				<width>4.0</width>
			</LineStyle>
		</Style>
		<Style id="branch_style2">
			<LineStyle>
				<color>ff0f014d</color>
				<width>4.0</width>
			</LineStyle>
		</Style>
		<Style id="branch_style2">
			<LineStyle>
				<color>ff0f014d</color>
				<width>4.0</width>
			</LineStyle>
		</Style>
		<Style id="branch_style2">
			<LineStyle>
				<color>ff0f014d</color>
				<width>4.0</width>
			</LineStyle>
		</Style>
		<Style id="branch_style2">
			<LineStyle>
				<color>ff0f014d</color>
				<width>4.0</width>
			</LineStyle>
		</Style>
		<Style id="branch_style2">
			<LineStyle>
				<color>ff0f014d</color>
				<width>4.0</width>
			</LineStyle>
		</Style>
		<Style id="branch_style2">
			<LineStyle>
				<color>ff0f014d</color>
				<width>4.0</width>
			</LineStyle>
		</Style>
		<Style id="branch_style2">
			<LineStyle>
				<color>ff0f014d</color>
				<width>4.0</width>
			</LineStyle>
		</Style>
		<Style id="branch_style2">
			<LineStyle>
				<color>ff0f014d</color>
				<width>4.0</width>
			</LineStyle>
		</Style>
		<Style id="branch_style2">
			<LineStyle>
				<color>ff0f014d</color>
				<width>4.0</width>
			</LineStyle>
		</Style>
		<Style id="branch_style2">
			<LineStyle>
				<color>ff0f014d</color>
				<width>4.0</width>
			</LineStyle>
		</Style>
		<Style id="branch_style3">
			<LineStyle>
				<color>ff0a0136</color>
				<width>4.0</width>
			</LineStyle>
		</Style>
		<Style id="branch_style3">
			<LineStyle>
				<color>ff0a0136</color>
				<width>4.0</width>
			</LineStyle>
		</Style>
		<Style id="branch_style3">
			<LineStyle>
				<color>ff0a0136</color>
				<width>4.0</width>
			</LineStyle>
		</Style>
		<Style id="branch_style3">
			<LineStyle>
				<color>ff0a0136</color>
				<width>4.0</width>
			</LineStyle>
		</Style>
		<Style id="branch_style3">
			<LineStyle>
				<color>ff0a0136</color>
				<width>4.0</width>
			</LineStyle>
		</Style>
		<Style id="branch_style3">
			<LineStyle>
				<color>ff0a0136</color>
				<width>4.0</width>
			</LineStyle>
		</Style>
		<Style id="branch_style3">
			<LineStyle>
				<color>ff0a0136</color>
				<width>4.0</width>
			</LineStyle>
		</Style>
		<Style id="branch_style3">
			<LineStyle>
				<color>ff0a0136</color>
				<width>4.0</width>
			</LineStyle>
		</Style>
		<Style id="branch_style3">
			<LineStyle>
				<color>ff0a0136</color>
				<width>4.0</width>
			</LineStyle>
		</Style>
		<Style id="branch_style3">
			<LineStyle>
				<color>ff0a0136</color>
				<width>4.0</width>
			</LineStyle>
		</Style>
		<Style id="branch_style3">
			<LineStyle>
				<color>ff0a0136</color>
				<width>4.0</width>
			</LineStyle>
		</Style>
		<Style id="branch_style3">
			<LineStyle>
				<color>ff0a0136</color>
				<width>4.0</width>
			</LineStyle>
		</Style>
		<Style id="branch_style3">
			<LineStyle>
				<color>ff0a0136</color>
				<width>4.0</width>
			</LineStyle>
		</Style>
		<Style id="branch_style3">
			<LineStyle>
				<color>ff0a0136</color>
				<width>4.0</width>
			</LineStyle>
		</Style>
		<Style id="branch_style3">
			<LineStyle>
				<color>ff0a0136</color>
				<width>4.0</width>
			</LineStyle>
		</Style>
		<Style id="branch_style3">
			<LineStyle>
				<color>ff0a0136</color>
				<width>4.0</width>
			</LineStyle>
		</Style>
		<Style id="branch_style3">
			<LineStyle>
				<color>ff0a0136</color>
				<width>4.0</width>
			</LineStyle>
		</Style>
		<Style id="branch_style3">
			<LineStyle>
				<color>ff0a0136</color>
				<width>4.0</width>
			</LineStyle>
		</Style>
		<Style id="branch_style3">
			<LineStyle>
				<color>ff0a0136</color>
				<width>4.0</width>
			</LineStyle>
		</Style>
		<Style id="branch_style3">
			<LineStyle>
				<color>ff0a0136</color>
				<width>4.0</width>
			</LineStyle>
		</Style>
		<Style id="branch_style3">
			<LineStyle>
				<color>ff0a0136</color>
				<width>4.0</width>
			</LineStyle>
		</Style>
		<Style id="branch_style3">
			<LineStyle>
				<color>ff0a0136</color>
				<width>4.0</width>
			</LineStyle>
		</Style>
		<Style id="branch_style3">
			<LineStyle>
				<color>ff0a0136</color>
				<width>4.0</width>
			</LineStyle>
		</Style>
		<Style id="branch_style3">
			<LineStyle>
				<color>ff0a0136</color>
				<width>4.0</width>
			</LineStyle>
		</Style>
		<Style id="branch_style3">
			<LineStyle>
				<color>ff0a0136</color>
				<width>4.0</width>
			</LineStyle>
		</Style>
		<Style id="branch_style3">
			<LineStyle>
				<color>ff0a0136</color>
				<width>4.0</width>
			</LineStyle>
		</Style>
		<Style id="branch_style3">
			<LineStyle>
				<color>ff0a0136</color>
				<width>4.0</width>
			</LineStyle>
		</Style>
		<Style id="branch_style3">
			<LineStyle>
				<color>ff0a0136</color>
				<width>4.0</width>
			</LineStyle>
		</Style>
		<Style id="branch_style3">
			<LineStyle>
				<color>ff0a0136</color>
				<width>4.0</width>
			</LineStyle>
		</Style>
		<Style id="branch_style3">
			<LineStyle>
				<color>ff0a0136</color>
				<width>4.0</width>
			</LineStyle>
		</Style>
		<Style id="branch_style3">
			<LineStyle>
				<color>ff0a0136</color>
				<width>4.0</width>
			</LineStyle>
		</Style>
		<Style id="branch_style3">
			<LineStyle>
				<color>ff0a0136</color>
				<width>4.0</width>
			</LineStyle>
		</Style>
		<Style id="branch_style3">
			<LineStyle>
				<color>ff0a0136</color>
				<width>4.0</width>
			</LineStyle>
		</Style>
		<Style id="branch_style3">
			<LineStyle>
				<color>ff0a0136</color>
				<width>4.0</width>
			</LineStyle>
		</Style>
		<Style id="branch_style3">
			<LineStyle>
				<color>ff0a0136</color>
				<width>4.0</width>
			</LineStyle>
		</Style>
		<Style id="branch_style3">
			<LineStyle>
				<color>ff0a0136</color>
				<width>4.0</width>
			</LineStyle>
		</Style>
		<Style id="branch_style3">
			<LineStyle>
				<color>ff0a0136</color>
				<width>4.0</width>
			</LineStyle>
		</Style>
		<Style id="branch_style3">
			<LineStyle>
				<color>ff0a0136</color>
				<width>4.0</width>
			</LineStyle>
		</Style>
		<Style id="branch_style3">
			<LineStyle>
				<color>ff0a0136</color>
				<width>4.0</width>
			</LineStyle>
		</Style>
		<Style id="branch_style3">
			<LineStyle>
				<color>ff0a0136</color>
				<width>4.0</width>
			</LineStyle>
		</Style>
		<Style id="branch_style3">
			<LineStyle>
				<color>ff0a0136</color>
				<width>4.0</width>
			</LineStyle>
		</Style>
		<Style id="branch_style3">
			<LineStyle>
				<color>ff0a0136</color>
				<width>4.0</width>
			</LineStyle>
		</Style>
		<Style id="branch_style3">
			<LineStyle>
				<color>ff0a0136</color>
				<width>4.0</width>
			</LineStyle>
		</Style>
		<Style id="branch_style3">
			<LineStyle>
				<color>ff0a0136</color>
				<width>4.0</width>
			</LineStyle>
		</Style>
		<Style id="branch_style3">
			<LineStyle>
				<color>ff0a0136</color>
				<width>4.0</width>
			</LineStyle>
		</Style>
		<Style id="branch_style3">
			<LineStyle>
				<color>ff0a0136</color>
				<width>4.0</width>
			</LineStyle>
		</Style>
		<Style id="branch_style3">
			<LineStyle>
				<color>ff0a0136</color>
				<width>4.0</width>
			</LineStyle>
		</Style>
		<Style id="branch_style3">
			<LineStyle>
				<color>ff0a0136</color>
				<width>4.0</width>
			</LineStyle>
		</Style>
		<Style id="branch_style3">
			<LineStyle>
				<color>ff0a0136</color>
				<width>4.0</width>
			</LineStyle>
		</Style>
		<Style id="branch_style3">
			<LineStyle>
				<color>ff0a0136</color>
				<width>4.0</width>
			</LineStyle>
		</Style>
		<Style id="branch_style3">
			<LineStyle>
				<color>ff0a0136</color>
				<width>4.0</width>
			</LineStyle>
		</Style>
		<Style id="branch_style3">
			<LineStyle>
				<color>ff0a0136</color>
				<width>4.0</width>
			</LineStyle>
		</Style>
		<Style id="branch_style3">
			<LineStyle>
				<color>ff0a0136</color>
				<width>4.0</width>
			</LineStyle>
		</Style>
		<Style id="branch_style3">
			<LineStyle>
				<color>ff0a0136</color>
				<width>4.0</width>
			</LineStyle>
		</Style>
		<Style id="branch_style3">
			<LineStyle>
				<color>ff0a0136</color>
				<width>4.0</width>
			</LineStyle>
		</Style>
		<Style id="branch_style3">
			<LineStyle>
				<color>ff0a0136</color>
				<width>4.0</width>
			</LineStyle>
		</Style>
		<Style id="branch_style3">
			<LineStyle>
				<color>ff0a0136</color>
				<width>4.0</width>
			</LineStyle>
		</Style>
		<Style id="branch_style3">
			<LineStyle>
				<color>ff0a0136</color>
				<width>4.0</width>
			</LineStyle>
		</Style>
		<Style id="branch_style3">
			<LineStyle>
				<color>ff0a0136</color>
				<width>4.0</width>
			</LineStyle>
		</Style>
		<Style id="branch_style3">
			<LineStyle>
				<color>ff0a0136</color>
				<width>4.0</width>
			</LineStyle>
		</Style>
		<Style id="branch_style3">
			<LineStyle>
				<color>ff0a0136</color>
				<width>4.0</width>
			</LineStyle>
		</Style>
		<Style id="branch_style3">
			<LineStyle>
				<color>ff0a0136</color>
				<width>4.0</width>
			</LineStyle>
		</Style>
		<Style id="branch_style3">
			<LineStyle>
				<color>ff0a0136</color>
				<width>4.0</width>
			</LineStyle>
		</Style>
		<Style id="branch_style3">
			<LineStyle>
				<color>ff0a0136</color>
				<width>4.0</width>
			</LineStyle>
		</Style>
		<Style id="branch_style3">
			<LineStyle>
				<color>ff0a0136</color>
				<width>4.0</width>
			</LineStyle>
		</Style>
		<Style id="branch_style3">
			<LineStyle>
				<color>ff0a0136</color>
				<width>4.0</width>
			</LineStyle>
		</Style>
		<Style id="branch_style3">
			<LineStyle>
				<color>ff0a0136</color>
				<width>4.0</width>
			</LineStyle>
		</Style>
		<Style id="branch_style3">
			<LineStyle>
				<color>ff0a0136</color>
				<width>4.0</width>
			</LineStyle>
		</Style>
		<Style id="branch_style3">
			<LineStyle>
				<color>ff0a0136</color>
				<width>4.0</width>
			</LineStyle>
		</Style>
		<Style id="branch_style3">
			<LineStyle>
				<color>ff0a0136</color>
				<width>4.0</width>
			</LineStyle>
		</Style>
		<Style id="branch_style3">
			<LineStyle>
				<color>ff0a0136</color>
				<width>4.0</width>
			</LineStyle>
		</Style>
		<Style id="branch_style3">
			<LineStyle>
				<color>ff0a0136</color>
				<width>4.0</width>
			</LineStyle>
		</Style>
		<Style id="branch_style3">
			<LineStyle>
				<color>ff0a0136</color>
				<width>4.0</width>
			</LineStyle>
		</Style>
		<Style id="branch_style3">
			<LineStyle>
				<color>ff0a0136</color>
				<width>4.0</width>
			</LineStyle>
		</Style>
		<Style id="branch_style3">
			<LineStyle>
				<color>ff0a0136</color>
				<width>4.0</width>
			</LineStyle>
		</Style>
		<Style id="branch_style3">
			<LineStyle>
				<color>ff0a0136</color>
				<width>4.0</width>
			</LineStyle>
		</Style>
		<Style id="branch_style3">
			<LineStyle>
				<color>ff0a0136</color>
				<width>4.0</width>
			</LineStyle>
		</Style>
		<Style id="branch_style3">
			<LineStyle>
				<color>ff0a0136</color>
				<width>4.0</width>
			</LineStyle>
		</Style>
		<Style id="branch_style3">
			<LineStyle>
				<color>ff0a0136</color>
				<width>4.0</width>
			</LineStyle>
		</Style>
		<Style id="branch_style3">
			<LineStyle>
				<color>ff0a0136</color>
				<width>4.0</width>
			</LineStyle>
		</Style>
		<Style id="branch_style3">
			<LineStyle>
				<color>ff0a0136</color>
				<width>4.0</width>
			</LineStyle>
		</Style>
		<Style id="branch_style3">
			<LineStyle>
				<color>ff0a0136</color>
				<width>4.0</width>
			</LineStyle>
		</Style>
		<Style id="branch_style3">
			<LineStyle>
				<color>ff0a0136</color>
				<width>4.0</width>
			</LineStyle>
		</Style>
		<Style id="branch_style3">
			<LineStyle>
				<color>ff0a0136</color>
				<width>4.0</width>
			</LineStyle>
		</Style>
		<Style id="branch_style3">
			<LineStyle>
				<color>ff0a0136</color>
				<width>4.0</width>
			</LineStyle>
		</Style>
		<Style id="branch_style3">
			<LineStyle>
				<color>ff0a0136</color>
				<width>4.0</width>
			</LineStyle>
		</Style>
		<Style id="branch_style3">
			<LineStyle>
				<color>ff0a0136</color>
				<width>4.0</width>
			</LineStyle>
		</Style>
		<Style id="branch_style3">
			<LineStyle>
				<color>ff0a0136</color>
				<width>4.0</width>
			</LineStyle>
		</Style>
		<Style id="branch_style3">
			<LineStyle>
				<color>ff0a0136</color>
				<width>4.0</width>
			</LineStyle>
		</Style>
		<Style id="branch_style3">
			<LineStyle>
				<color>ff0a0136</color>
				<width>4.0</width>
			</LineStyle>
		</Style>
		<Style id="branch_style3">
			<LineStyle>
				<color>ff0a0136</color>
				<width>4.0</width>
			</LineStyle>
		</Style>
		<Style id="branch_style3">
			<LineStyle>
				<color>ff0a0136</color>
				<width>4.0</width>
			</LineStyle>
		</Style>
		<Style id="branch_style3">
			<LineStyle>
				<color>ff0a0136</color>
				<width>4.0</width>
			</LineStyle>
		</Style>
		<Style id="branch_style3">
			<LineStyle>
				<color>ff0a0136</color>
				<width>4.0</width>
			</LineStyle>
		</Style>
		<Style id="branch_style3">
			<LineStyle>
				<color>ff0a0136</color>
				<width>4.0</width>
			</LineStyle>
		</Style>
		<Style id="branch_style3">
			<LineStyle>
				<color>ff0a0136</color>
				<width>4.0</width>
			</LineStyle>
		</Style>
		<Style id="branch_style3">
			<LineStyle>
				<color>ff0a0136</color>
				<width>4.0</width>
			</LineStyle>
		</Style>
		<Style id="branch_style3">
			<LineStyle>
				<color>ff0a0136</color>
				<width>4.0</width>
			</LineStyle>
		</Style>
		<Style id="branch_style3">
			<LineStyle>
				<color>ff0a0136</color>
				<width>4.0</width>
			</LineStyle>
		</Style>
		<Style id="branch_style3">
			<LineStyle>
				<color>ff0a0136</color>
				<width>4.0</width>
			</LineStyle>
		</Style>
		<Style id="branch_style4">
			<LineStyle>
				<color>ff0d0143</color>
				<width>4.0</width>
			</LineStyle>
		</Style>
		<Style id="branch_style4">
			<LineStyle>
				<color>ff0d0143</color>
				<width>4.0</width>
			</LineStyle>
		</Style>
		<Style id="branch_style4">
			<LineStyle>
				<color>ff0d0143</color>
				<width>4.0</width>
			</LineStyle>
		</Style>
		<Style id="branch_style4">
			<LineStyle>
				<color>ff0d0143</color>
				<width>4.0</width>
			</LineStyle>
		</Style>
		<Style id="branch_style4">
			<LineStyle>
				<color>ff0d0143</color>
				<width>4.0</width>
			</LineStyle>
		</Style>
		<Style id="branch_style4">
			<LineStyle>
				<color>ff0d0143</color>
				<width>4.0</width>
			</LineStyle>
		</Style>
		<Style id="branch_style4">
			<LineStyle>
				<color>ff0d0143</color>
				<width>4.0</width>
			</LineStyle>
		</Style>
		<Style id="branch_style4">
			<LineStyle>
				<color>ff0d0143</color>
				<width>4.0</width>
			</LineStyle>
		</Style>
		<Style id="branch_style4">
			<LineStyle>
				<color>ff0d0143</color>
				<width>4.0</width>
			</LineStyle>
		</Style>
		<Style id="branch_style4">
			<LineStyle>
				<color>ff0d0143</color>
				<width>4.0</width>
			</LineStyle>
		</Style>
		<Style id="branch_style4">
			<LineStyle>
				<color>ff0d0143</color>
				<width>4.0</width>
			</LineStyle>
		</Style>
		<Style id="branch_style4">
			<LineStyle>
				<color>ff0d0143</color>
				<width>4.0</width>
			</LineStyle>
		</Style>
		<Style id="branch_style4">
			<LineStyle>
				<color>ff0d0143</color>
				<width>4.0</width>
			</LineStyle>
		</Style>
		<Style id="branch_style4">
			<LineStyle>
				<color>ff0d0143</color>
				<width>4.0</width>
			</LineStyle>
		</Style>
		<Style id="branch_style4">
			<LineStyle>
				<color>ff0d0143</color>
				<width>4.0</width>
			</LineStyle>
		</Style>
		<Style id="branch_style4">
			<LineStyle>
				<color>ff0d0143</color>
				<width>4.0</width>
			</LineStyle>
		</Style>
		<Style id="branch_style4">
			<LineStyle>
				<color>ff0d0143</color>
				<width>4.0</width>
			</LineStyle>
		</Style>
		<Style id="branch_style4">
			<LineStyle>
				<color>ff0d0143</color>
				<width>4.0</width>
			</LineStyle>
		</Style>
		<Style id="branch_style4">
			<LineStyle>
				<color>ff0d0143</color>
				<width>4.0</width>
			</LineStyle>
		</Style>
		<Style id="branch_style4">
			<LineStyle>
				<color>ff0d0143</color>
				<width>4.0</width>
			</LineStyle>
		</Style>
		<Style id="branch_style4">
			<LineStyle>
				<color>ff0d0143</color>
				<width>4.0</width>
			</LineStyle>
		</Style>
		<Style id="branch_style4">
			<LineStyle>
				<color>ff0d0143</color>
				<width>4.0</width>
			</LineStyle>
		</Style>
		<Style id="branch_style4">
			<LineStyle>
				<color>ff0d0143</color>
				<width>4.0</width>
			</LineStyle>
		</Style>
		<Style id="branch_style4">
			<LineStyle>
				<color>ff0d0143</color>
				<width>4.0</width>
			</LineStyle>
		</Style>
		<Style id="branch_style4">
			<LineStyle>
				<color>ff0d0143</color>
				<width>4.0</width>
			</LineStyle>
		</Style>
		<Style id="branch_style4">
			<LineStyle>
				<color>ff0d0143</color>
				<width>4.0</width>
			</LineStyle>
		</Style>
		<Style id="branch_style4">
			<LineStyle>
				<color>ff0d0143</color>
				<width>4.0</width>
			</LineStyle>
		</Style>
		<Style id="branch_style4">
			<LineStyle>
				<color>ff0d0143</color>
				<width>4.0</width>
			</LineStyle>
		</Style>
		<Style id="branch_style4">
			<LineStyle>
				<color>ff0d0143</color>
				<width>4.0</width>
			</LineStyle>
		</Style>
		<Style id="branch_style4">
			<LineStyle>
				<color>ff0d0143</color>
				<width>4.0</width>
			</LineStyle>
		</Style>
		<Style id="branch_style4">
			<LineStyle>
				<color>ff0d0143</color>
				<width>4.0</width>
			</LineStyle>
		</Style>
		<Style id="branch_style4">
			<LineStyle>
				<color>ff0d0143</color>
				<width>4.0</width>
			</LineStyle>
		</Style>
		<Style id="branch_style4">
			<LineStyle>
				<color>ff0d0143</color>
				<width>4.0</width>
			</LineStyle>
		</Style>
		<Style id="branch_style4">
			<LineStyle>
				<color>ff0d0143</color>
				<width>4.0</width>
			</LineStyle>
		</Style>
		<Style id="branch_style4">
			<LineStyle>
				<color>ff0d0143</color>
				<width>4.0</width>
			</LineStyle>
		</Style>
		<Style id="branch_style4">
			<LineStyle>
				<color>ff0d0143</color>
				<width>4.0</width>
			</LineStyle>
		</Style>
		<Style id="branch_style4">
			<LineStyle>
				<color>ff0d0143</color>
				<width>4.0</width>
			</LineStyle>
		</Style>
		<Style id="branch_style4">
			<LineStyle>
				<color>ff0d0143</color>
				<width>4.0</width>
			</LineStyle>
		</Style>
		<Style id="branch_style4">
			<LineStyle>
				<color>ff0d0143</color>
				<width>4.0</width>
			</LineStyle>
		</Style>
		<Style id="branch_style4">
			<LineStyle>
				<color>ff0d0143</color>
				<width>4.0</width>
			</LineStyle>
		</Style>
		<Style id="branch_style4">
			<LineStyle>
				<color>ff0d0143</color>
				<width>4.0</width>
			</LineStyle>
		</Style>
		<Style id="branch_style4">
			<LineStyle>
				<color>ff0d0143</color>
				<width>4.0</width>
			</LineStyle>
		</Style>
		<Style id="branch_style4">
			<LineStyle>
				<color>ff0d0143</color>
				<width>4.0</width>
			</LineStyle>
		</Style>
		<Style id="branch_style4">
			<LineStyle>
				<color>ff0d0143</color>
				<width>4.0</width>
			</LineStyle>
		</Style>
		<Style id="branch_style4">
			<LineStyle>
				<color>ff0d0143</color>
				<width>4.0</width>
			</LineStyle>
		</Style>
		<Style id="branch_style4">
			<LineStyle>
				<color>ff0d0143</color>
				<width>4.0</width>
			</LineStyle>
		</Style>
		<Style id="branch_style4">
			<LineStyle>
				<color>ff0d0143</color>
				<width>4.0</width>
			</LineStyle>
		</Style>
		<Style id="branch_style4">
			<LineStyle>
				<color>ff0d0143</color>
				<width>4.0</width>
			</LineStyle>
		</Style>
		<Style id="branch_style4">
			<LineStyle>
				<color>ff0d0143</color>
				<width>4.0</width>
			</LineStyle>
		</Style>
		<Style id="branch_style4">
			<LineStyle>
				<color>ff0d0143</color>
				<width>4.0</width>
			</LineStyle>
		</Style>
		<Style id="branch_style4">
			<LineStyle>
				<color>ff0d0143</color>
				<width>4.0</width>
			</LineStyle>
		</Style>
		<Style id="branch_style4">
			<LineStyle>
				<color>ff0d0143</color>
				<width>4.0</width>
			</LineStyle>
		</Style>
		<Style id="branch_style4">
			<LineStyle>
				<color>ff0d0143</color>
				<width>4.0</width>
			</LineStyle>
		</Style>
		<Style id="branch_style4">
			<LineStyle>
				<color>ff0d0143</color>
				<width>4.0</width>
			</LineStyle>
		</Style>
		<Style id="branch_style4">
			<LineStyle>
				<color>ff0d0143</color>
				<width>4.0</width>
			</LineStyle>
		</Style>
		<Style id="branch_style4">
			<LineStyle>
				<color>ff0d0143</color>
				<width>4.0</width>
			</LineStyle>
		</Style>
		<Style id="branch_style4">
			<LineStyle>
				<color>ff0d0143</color>
				<width>4.0</width>
			</LineStyle>
		</Style>
		<Style id="branch_style4">
			<LineStyle>
				<color>ff0d0143</color>
				<width>4.0</width>
			</LineStyle>
		</Style>
		<Style id="branch_style4">
			<LineStyle>
				<color>ff0d0143</color>
				<width>4.0</width>
			</LineStyle>
		</Style>
		<Style id="branch_style4">
			<LineStyle>
				<color>ff0d0143</color>
				<width>4.0</width>
			</LineStyle>
		</Style>
		<Style id="branch_style4">
			<LineStyle>
				<color>ff0d0143</color>
				<width>4.0</width>
			</LineStyle>
		</Style>
		<Style id="branch_style4">
			<LineStyle>
				<color>ff0d0143</color>
				<width>4.0</width>
			</LineStyle>
		</Style>
		<Style id="branch_style4">
			<LineStyle>
				<color>ff0d0143</color>
				<width>4.0</width>
			</LineStyle>
		</Style>
		<Style id="branch_style4">
			<LineStyle>
				<color>ff0d0143</color>
				<width>4.0</width>
			</LineStyle>
		</Style>
		<Style id="branch_style4">
			<LineStyle>
				<color>ff0d0143</color>
				<width>4.0</width>
			</LineStyle>
		</Style>
		<Style id="branch_style4">
			<LineStyle>
				<color>ff0d0143</color>
				<width>4.0</width>
			</LineStyle>
		</Style>
		<Style id="branch_style4">
			<LineStyle>
				<color>ff0d0143</color>
				<width>4.0</width>
			</LineStyle>
		</Style>
		<Style id="branch_style4">
			<LineStyle>
				<color>ff0d0143</color>
				<width>4.0</width>
			</LineStyle>
		</Style>
		<Style id="branch_style4">
			<LineStyle>
				<color>ff0d0143</color>
				<width>4.0</width>
			</LineStyle>
		</Style>
		<Style id="branch_style4">
			<LineStyle>
				<color>ff0d0143</color>
				<width>4.0</width>
			</LineStyle>
		</Style>
		<Style id="branch_style4">
			<LineStyle>
				<color>ff0d0143</color>
				<width>4.0</width>
			</LineStyle>
		</Style>
		<Style id="branch_style4">
			<LineStyle>
				<color>ff0d0143</color>
				<width>4.0</width>
			</LineStyle>
		</Style>
		<Style id="branch_style4">
			<LineStyle>
				<color>ff0d0143</color>
				<width>4.0</width>
			</LineStyle>
		</Style>
		<Style id="branch_style4">
			<LineStyle>
				<color>ff0d0143</color>
				<width>4.0</width>
			</LineStyle>
		</Style>
		<Style id="branch_style4">
			<LineStyle>
				<color>ff0d0143</color>
				<width>4.0</width>
			</LineStyle>
		</Style>
		<Style id="branch_style4">
			<LineStyle>
				<color>ff0d0143</color>
				<width>4.0</width>
			</LineStyle>
		</Style>
		<Style id="branch_style4">
			<LineStyle>
				<color>ff0d0143</color>
				<width>4.0</width>
			</LineStyle>
		</Style>
		<Style id="branch_style4">
			<LineStyle>
				<color>ff0d0143</color>
				<width>4.0</width>
			</LineStyle>
		</Style>
		<Style id="branch_style4">
			<LineStyle>
				<color>ff0d0143</color>
				<width>4.0</width>
			</LineStyle>
		</Style>
		<Style id="branch_style4">
			<LineStyle>
				<color>ff0d0143</color>
				<width>4.0</width>
			</LineStyle>
		</Style>
		<Style id="branch_style4">
			<LineStyle>
				<color>ff0d0143</color>
				<width>4.0</width>
			</LineStyle>
		</Style>
		<Style id="branch_style4">
			<LineStyle>
				<color>ff0d0143</color>
				<width>4.0</width>
			</LineStyle>
		</Style>
		<Style id="branch_style4">
			<LineStyle>
				<color>ff0d0143</color>
				<width>4.0</width>
			</LineStyle>
		</Style>
		<Style id="branch_style4">
			<LineStyle>
				<color>ff0d0143</color>
				<width>4.0</width>
			</LineStyle>
		</Style>
		<Style id="branch_style4">
			<LineStyle>
				<color>ff0d0143</color>
				<width>4.0</width>
			</LineStyle>
		</Style>
		<Style id="branch_style4">
			<LineStyle>
				<color>ff0d0143</color>
				<width>4.0</width>
			</LineStyle>
		</Style>
		<Style id="branch_style4">
			<LineStyle>
				<color>ff0d0143</color>
				<width>4.0</width>
			</LineStyle>
		</Style>
		<Style id="branch_style4">
			<LineStyle>
				<color>ff0d0143</color>
				<width>4.0</width>
			</LineStyle>
		</Style>
		<Style id="branch_style4">
			<LineStyle>
				<color>ff0d0143</color>
				<width>4.0</width>
			</LineStyle>
		</Style>
		<Style id="branch_style4">
			<LineStyle>
				<color>ff0d0143</color>
				<width>4.0</width>
			</LineStyle>
		</Style>
		<Style id="branch_style4">
			<LineStyle>
				<color>ff0d0143</color>
				<width>4.0</width>
			</LineStyle>
		</Style>
		<Style id="branch_style4">
			<LineStyle>
				<color>ff0d0143</color>
				<width>4.0</width>
			</LineStyle>
		</Style>
		<Style id="branch_style4">
			<LineStyle>
				<color>ff0d0143</color>
				<width>4.0</width>
			</LineStyle>
		</Style>
		<Style id="branch_style4">
			<LineStyle>
				<color>ff0d0143</color>
				<width>4.0</width>
			</LineStyle>
		</Style>
		<Style id="branch_style4">
			<LineStyle>
				<color>ff0d0143</color>
				<width>4.0</width>
			</LineStyle>
		</Style>
		<Style id="branch_style4">
			<LineStyle>
				<color>ff0d0143</color>
				<width>4.0</width>
			</LineStyle>
		</Style>
		<Style id="branch_style4">
			<LineStyle>
				<color>ff0d0143</color>
				<width>4.0</width>
			</LineStyle>
		</Style>
		<Style id="branch_style4">
			<LineStyle>
				<color>ff0d0143</color>
				<width>4.0</width>
			</LineStyle>
		</Style>
		<Style id="branch_style4">
			<LineStyle>
				<color>ff0d0143</color>
				<width>4.0</width>
			</LineStyle>
		</Style>
		<Style id="branch_style4">
			<LineStyle>
				<color>ff0d0143</color>
				<width>4.0</width>
			</LineStyle>
		</Style>
		<Style id="branch_style5">
			<LineStyle>
				<color>ff170276</color>
				<width>4.0</width>
			</LineStyle>
		</Style>
		<Style id="branch_style5">
			<LineStyle>
				<color>ff170276</color>
				<width>4.0</width>
			</LineStyle>
		</Style>
		<Style id="branch_style5">
			<LineStyle>
				<color>ff170276</color>
				<width>4.0</width>
			</LineStyle>
		</Style>
		<Style id="branch_style5">
			<LineStyle>
				<color>ff170276</color>
				<width>4.0</width>
			</LineStyle>
		</Style>
		<Style id="branch_style5">
			<LineStyle>
				<color>ff170276</color>
				<width>4.0</width>
			</LineStyle>
		</Style>
		<Style id="branch_style5">
			<LineStyle>
				<color>ff170276</color>
				<width>4.0</width>
			</LineStyle>
		</Style>
		<Style id="branch_style5">
			<LineStyle>
				<color>ff170276</color>
				<width>4.0</width>
			</LineStyle>
		</Style>
		<Style id="branch_style5">
			<LineStyle>
				<color>ff170276</color>
				<width>4.0</width>
			</LineStyle>
		</Style>
		<Style id="branch_style5">
			<LineStyle>
				<color>ff170276</color>
				<width>4.0</width>
			</LineStyle>
		</Style>
		<Style id="branch_style5">
			<LineStyle>
				<color>ff170276</color>
				<width>4.0</width>
			</LineStyle>
		</Style>
		<Style id="branch_style5">
			<LineStyle>
				<color>ff170276</color>
				<width>4.0</width>
			</LineStyle>
		</Style>
		<Style id="branch_style5">
			<LineStyle>
				<color>ff170276</color>
				<width>4.0</width>
			</LineStyle>
		</Style>
		<Style id="branch_style5">
			<LineStyle>
				<color>ff170276</color>
				<width>4.0</width>
			</LineStyle>
		</Style>
		<Style id="branch_style5">
			<LineStyle>
				<color>ff170276</color>
				<width>4.0</width>
			</LineStyle>
		</Style>
		<Style id="branch_style5">
			<LineStyle>
				<color>ff170276</color>
				<width>4.0</width>
			</LineStyle>
		</Style>
		<Style id="branch_style5">
			<LineStyle>
				<color>ff170276</color>
				<width>4.0</width>
			</LineStyle>
		</Style>
		<Style id="branch_style5">
			<LineStyle>
				<color>ff170276</color>
				<width>4.0</width>
			</LineStyle>
		</Style>
		<Style id="branch_style5">
			<LineStyle>
				<color>ff170276</color>
				<width>4.0</width>
			</LineStyle>
		</Style>
		<Style id="branch_style5">
			<LineStyle>
				<color>ff170276</color>
				<width>4.0</width>
			</LineStyle>
		</Style>
		<Style id="branch_style5">
			<LineStyle>
				<color>ff170276</color>
				<width>4.0</width>
			</LineStyle>
		</Style>
		<Style id="branch_style5">
			<LineStyle>
				<color>ff170276</color>
				<width>4.0</width>
			</LineStyle>
		</Style>
		<Style id="branch_style5">
			<LineStyle>
				<color>ff170276</color>
				<width>4.0</width>
			</LineStyle>
		</Style>
		<Style id="branch_style5">
			<LineStyle>
				<color>ff170276</color>
				<width>4.0</width>
			</LineStyle>
		</Style>
		<Style id="branch_style5">
			<LineStyle>
				<color>ff170276</color>
				<width>4.0</width>
			</LineStyle>
		</Style>
		<Style id="branch_style5">
			<LineStyle>
				<color>ff170276</color>
				<width>4.0</width>
			</LineStyle>
		</Style>
		<Style id="branch_style5">
			<LineStyle>
				<color>ff170276</color>
				<width>4.0</width>
			</LineStyle>
		</Style>
		<Style id="branch_style5">
			<LineStyle>
				<color>ff170276</color>
				<width>4.0</width>
			</LineStyle>
		</Style>
		<Style id="branch_style5">
			<LineStyle>
				<color>ff170276</color>
				<width>4.0</width>
			</LineStyle>
		</Style>
		<Style id="branch_style5">
			<LineStyle>
				<color>ff170276</color>
				<width>4.0</width>
			</LineStyle>
		</Style>
		<Style id="branch_style5">
			<LineStyle>
				<color>ff170276</color>
				<width>4.0</width>
			</LineStyle>
		</Style>
		<Style id="branch_style5">
			<LineStyle>
				<color>ff170276</color>
				<width>4.0</width>
			</LineStyle>
		</Style>
		<Style id="branch_style5">
			<LineStyle>
				<color>ff170276</color>
				<width>4.0</width>
			</LineStyle>
		</Style>
		<Style id="branch_style5">
			<LineStyle>
				<color>ff170276</color>
				<width>4.0</width>
			</LineStyle>
		</Style>
		<Style id="branch_style5">
			<LineStyle>
				<color>ff170276</color>
				<width>4.0</width>
			</LineStyle>
		</Style>
		<Style id="branch_style5">
			<LineStyle>
				<color>ff170276</color>
				<width>4.0</width>
			</LineStyle>
		</Style>
		<Style id="branch_style5">
			<LineStyle>
				<color>ff170276</color>
				<width>4.0</width>
			</LineStyle>
		</Style>
		<Style id="branch_style5">
			<LineStyle>
				<color>ff170276</color>
				<width>4.0</width>
			</LineStyle>
		</Style>
		<Style id="branch_style5">
			<LineStyle>
				<color>ff170276</color>
				<width>4.0</width>
			</LineStyle>
		</Style>
		<Style id="branch_style5">
			<LineStyle>
				<color>ff170276</color>
				<width>4.0</width>
			</LineStyle>
		</Style>
		<Style id="branch_style5">
			<LineStyle>
				<color>ff170276</color>
				<width>4.0</width>
			</LineStyle>
		</Style>
		<Style id="branch_style5">
			<LineStyle>
				<color>ff170276</color>
				<width>4.0</width>
			</LineStyle>
		</Style>
		<Style id="branch_style5">
			<LineStyle>
				<color>ff170276</color>
				<width>4.0</width>
			</LineStyle>
		</Style>
		<Style id="branch_style5">
			<LineStyle>
				<color>ff170276</color>
				<width>4.0</width>
			</LineStyle>
		</Style>
		<Style id="branch_style5">
			<LineStyle>
				<color>ff170276</color>
				<width>4.0</width>
			</LineStyle>
		</Style>
		<Style id="branch_style5">
			<LineStyle>
				<color>ff170276</color>
				<width>4.0</width>
			</LineStyle>
		</Style>
		<Style id="branch_style5">
			<LineStyle>
				<color>ff170276</color>
				<width>4.0</width>
			</LineStyle>
		</Style>
		<Style id="branch_style5">
			<LineStyle>
				<color>ff170276</color>
				<width>4.0</width>
			</LineStyle>
		</Style>
		<Style id="branch_style5">
			<LineStyle>
				<color>ff170276</color>
				<width>4.0</width>
			</LineStyle>
		</Style>
		<Style id="branch_style5">
			<LineStyle>
				<color>ff170276</color>
				<width>4.0</width>
			</LineStyle>
		</Style>
		<Style id="branch_style5">
			<LineStyle>
				<color>ff170276</color>
				<width>4.0</width>
			</LineStyle>
		</Style>
		<Style id="branch_style5">
			<LineStyle>
				<color>ff170276</color>
				<width>4.0</width>
			</LineStyle>
		</Style>
		<Style id="branch_style5">
			<LineStyle>
				<color>ff170276</color>
				<width>4.0</width>
			</LineStyle>
		</Style>
		<Style id="branch_style5">
			<LineStyle>
				<color>ff170276</color>
				<width>4.0</width>
			</LineStyle>
		</Style>
		<Style id="branch_style5">
			<LineStyle>
				<color>ff170276</color>
				<width>4.0</width>
			</LineStyle>
		</Style>
		<Style id="branch_style5">
			<LineStyle>
				<color>ff170276</color>
				<width>4.0</width>
			</LineStyle>
		</Style>
		<Style id="branch_style5">
			<LineStyle>
				<color>ff170276</color>
				<width>4.0</width>
			</LineStyle>
		</Style>
		<Style id="branch_style5">
			<LineStyle>
				<color>ff170276</color>
				<width>4.0</width>
			</LineStyle>
		</Style>
		<Style id="branch_style5">
			<LineStyle>
				<color>ff170276</color>
				<width>4.0</width>
			</LineStyle>
		</Style>
		<Style id="branch_style5">
			<LineStyle>
				<color>ff170276</color>
				<width>4.0</width>
			</LineStyle>
		</Style>
		<Style id="branch_style5">
			<LineStyle>
				<color>ff170276</color>
				<width>4.0</width>
			</LineStyle>
		</Style>
		<Style id="branch_style5">
			<LineStyle>
				<color>ff170276</color>
				<width>4.0</width>
			</LineStyle>
		</Style>
		<Style id="branch_style5">
			<LineStyle>
				<color>ff170276</color>
				<width>4.0</width>
			</LineStyle>
		</Style>
		<Style id="branch_style5">
			<LineStyle>
				<color>ff170276</color>
				<width>4.0</width>
			</LineStyle>
		</Style>
		<Style id="branch_style5">
			<LineStyle>
				<color>ff170276</color>
				<width>4.0</width>
			</LineStyle>
		</Style>
		<Style id="branch_style5">
			<LineStyle>
				<color>ff170276</color>
				<width>4.0</width>
			</LineStyle>
		</Style>
		<Style id="branch_style5">
			<LineStyle>
				<color>ff170276</color>
				<width>4.0</width>
			</LineStyle>
		</Style>
		<Style id="branch_style5">
			<LineStyle>
				<color>ff170276</color>
				<width>4.0</width>
			</LineStyle>
		</Style>
		<Style id="branch_style5">
			<LineStyle>
				<color>ff170276</color>
				<width>4.0</width>
			</LineStyle>
		</Style>
		<Style id="branch_style5">
			<LineStyle>
				<color>ff170276</color>
				<width>4.0</width>
			</LineStyle>
		</Style>
		<Style id="branch_style5">
			<LineStyle>
				<color>ff170276</color>
				<width>4.0</width>
			</LineStyle>
		</Style>
		<Style id="branch_style5">
			<LineStyle>
				<color>ff170276</color>
				<width>4.0</width>
			</LineStyle>
		</Style>
		<Style id="branch_style5">
			<LineStyle>
				<color>ff170276</color>
				<width>4.0</width>
			</LineStyle>
		</Style>
		<Style id="branch_style5">
			<LineStyle>
				<color>ff170276</color>
				<width>4.0</width>
			</LineStyle>
		</Style>
		<Style id="branch_style5">
			<LineStyle>
				<color>ff170276</color>
				<width>4.0</width>
			</LineStyle>
		</Style>
		<Style id="branch_style5">
			<LineStyle>
				<color>ff170276</color>
				<width>4.0</width>
			</LineStyle>
		</Style>
		<Style id="branch_style5">
			<LineStyle>
				<color>ff170276</color>
				<width>4.0</width>
			</LineStyle>
		</Style>
		<Style id="branch_style5">
			<LineStyle>
				<color>ff170276</color>
				<width>4.0</width>
			</LineStyle>
		</Style>
		<Style id="branch_style5">
			<LineStyle>
				<color>ff170276</color>
				<width>4.0</width>
			</LineStyle>
		</Style>
		<Style id="branch_style5">
			<LineStyle>
				<color>ff170276</color>
				<width>4.0</width>
			</LineStyle>
		</Style>
		<Style id="branch_style5">
			<LineStyle>
				<color>ff170276</color>
				<width>4.0</width>
			</LineStyle>
		</Style>
		<Style id="branch_style5">
			<LineStyle>
				<color>ff170276</color>
				<width>4.0</width>
			</LineStyle>
		</Style>
		<Style id="branch_style5">
			<LineStyle>
				<color>ff170276</color>
				<width>4.0</width>
			</LineStyle>
		</Style>
		<Style id="branch_style5">
			<LineStyle>
				<color>ff170276</color>
				<width>4.0</width>
			</LineStyle>
		</Style>
		<Style id="branch_style5">
			<LineStyle>
				<color>ff170276</color>
				<width>4.0</width>
			</LineStyle>
		</Style>
		<Style id="branch_style5">
			<LineStyle>
				<color>ff170276</color>
				<width>4.0</width>
			</LineStyle>
		</Style>
		<Style id="branch_style5">
			<LineStyle>
				<color>ff170276</color>
				<width>4.0</width>
			</LineStyle>
		</Style>
		<Style id="branch_style5">
			<LineStyle>
				<color>ff170276</color>
				<width>4.0</width>
			</LineStyle>
		</Style>
		<Style id="branch_style5">
			<LineStyle>
				<color>ff170276</color>
				<width>4.0</width>
			</LineStyle>
		</Style>
		<Style id="branch_style5">
			<LineStyle>
				<color>ff170276</color>
				<width>4.0</width>
			</LineStyle>
		</Style>
		<Style id="branch_style5">
			<LineStyle>
				<color>ff170276</color>
				<width>4.0</width>
			</LineStyle>
		</Style>
		<Style id="branch_style5">
			<LineStyle>
				<color>ff170276</color>
				<width>4.0</width>
			</LineStyle>
		</Style>
		<Style id="branch_style5">
			<LineStyle>
				<color>ff170276</color>
				<width>4.0</width>
			</LineStyle>
		</Style>
		<Style id="branch_style5">
			<LineStyle>
				<color>ff170276</color>
				<width>4.0</width>
			</LineStyle>
		</Style>
		<Style id="branch_style5">
			<LineStyle>
				<color>ff170276</color>
				<width>4.0</width>
			</LineStyle>
		</Style>
		<Style id="branch_style5">
			<LineStyle>
				<color>ff170276</color>
				<width>4.0</width>
			</LineStyle>
		</Style>
		<Style id="branch_style5">
			<LineStyle>
				<color>ff170276</color>
				<width>4.0</width>
			</LineStyle>
		</Style>
		<Style id="branch_style5">
			<LineStyle>
				<color>ff170276</color>
				<width>4.0</width>
			</LineStyle>
		</Style>
		<Style id="branch_style5">
			<LineStyle>
				<color>ff170276</color>
				<width>4.0</width>
			</LineStyle>
		</Style>
		<Style id="branch_style5">
			<LineStyle>
				<color>ff170276</color>
				<width>4.0</width>
			</LineStyle>
		</Style>
		<Style id="branch_style5">
			<LineStyle>
				<color>ff170276</color>
				<width>4.0</width>
			</LineStyle>
		</Style>
		<Style id="branch_style6">
			<LineStyle>
				<color>ff070028</color>
				<width>4.0</width>
			</LineStyle>
		</Style>
		<Style id="branch_style6">
			<LineStyle>
				<color>ff070028</color>
				<width>4.0</width>
			</LineStyle>
		</Style>
		<Style id="branch_style6">
			<LineStyle>
				<color>ff070028</color>
				<width>4.0</width>
			</LineStyle>
		</Style>
		<Style id="branch_style6">
			<LineStyle>
				<color>ff070028</color>
				<width>4.0</width>
			</LineStyle>
		</Style>
		<Style id="branch_style6">
			<LineStyle>
				<color>ff070028</color>
				<width>4.0</width>
			</LineStyle>
		</Style>
		<Style id="branch_style6">
			<LineStyle>
				<color>ff070028</color>
				<width>4.0</width>
			</LineStyle>
		</Style>
		<Style id="branch_style6">
			<LineStyle>
				<color>ff070028</color>
				<width>4.0</width>
			</LineStyle>
		</Style>
		<Style id="branch_style6">
			<LineStyle>
				<color>ff070028</color>
				<width>4.0</width>
			</LineStyle>
		</Style>
		<Style id="branch_style6">
			<LineStyle>
				<color>ff070028</color>
				<width>4.0</width>
			</LineStyle>
		</Style>
		<Style id="branch_style6">
			<LineStyle>
				<color>ff070028</color>
				<width>4.0</width>
			</LineStyle>
		</Style>
		<Style id="branch_style6">
			<LineStyle>
				<color>ff070028</color>
				<width>4.0</width>
			</LineStyle>
		</Style>
		<Style id="branch_style6">
			<LineStyle>
				<color>ff070028</color>
				<width>4.0</width>
			</LineStyle>
		</Style>
		<Style id="branch_style6">
			<LineStyle>
				<color>ff070028</color>
				<width>4.0</width>
			</LineStyle>
		</Style>
		<Style id="branch_style6">
			<LineStyle>
				<color>ff070028</color>
				<width>4.0</width>
			</LineStyle>
		</Style>
		<Style id="branch_style6">
			<LineStyle>
				<color>ff070028</color>
				<width>4.0</width>
			</LineStyle>
		</Style>
		<Style id="branch_style6">
			<LineStyle>
				<color>ff070028</color>
				<width>4.0</width>
			</LineStyle>
		</Style>
		<Style id="branch_style6">
			<LineStyle>
				<color>ff070028</color>
				<width>4.0</width>
			</LineStyle>
		</Style>
		<Style id="branch_style6">
			<LineStyle>
				<color>ff070028</color>
				<width>4.0</width>
			</LineStyle>
		</Style>
		<Style id="branch_style6">
			<LineStyle>
				<color>ff070028</color>
				<width>4.0</width>
			</LineStyle>
		</Style>
		<Style id="branch_style6">
			<LineStyle>
				<color>ff070028</color>
				<width>4.0</width>
			</LineStyle>
		</Style>
		<Style id="branch_style6">
			<LineStyle>
				<color>ff070028</color>
				<width>4.0</width>
			</LineStyle>
		</Style>
		<Style id="branch_style6">
			<LineStyle>
				<color>ff070028</color>
				<width>4.0</width>
			</LineStyle>
		</Style>
		<Style id="branch_style6">
			<LineStyle>
				<color>ff070028</color>
				<width>4.0</width>
			</LineStyle>
		</Style>
		<Style id="branch_style6">
			<LineStyle>
				<color>ff070028</color>
				<width>4.0</width>
			</LineStyle>
		</Style>
		<Style id="branch_style6">
			<LineStyle>
				<color>ff070028</color>
				<width>4.0</width>
			</LineStyle>
		</Style>
		<Style id="branch_style6">
			<LineStyle>
				<color>ff070028</color>
				<width>4.0</width>
			</LineStyle>
		</Style>
		<Style id="branch_style6">
			<LineStyle>
				<color>ff070028</color>
				<width>4.0</width>
			</LineStyle>
		</Style>
		<Style id="branch_style6">
			<LineStyle>
				<color>ff070028</color>
				<width>4.0</width>
			</LineStyle>
		</Style>
		<Style id="branch_style6">
			<LineStyle>
				<color>ff070028</color>
				<width>4.0</width>
			</LineStyle>
		</Style>
		<Style id="branch_style6">
			<LineStyle>
				<color>ff070028</color>
				<width>4.0</width>
			</LineStyle>
		</Style>
		<Style id="branch_style6">
			<LineStyle>
				<color>ff070028</color>
				<width>4.0</width>
			</LineStyle>
		</Style>
		<Style id="branch_style6">
			<LineStyle>
				<color>ff070028</color>
				<width>4.0</width>
			</LineStyle>
		</Style>
		<Style id="branch_style6">
			<LineStyle>
				<color>ff070028</color>
				<width>4.0</width>
			</LineStyle>
		</Style>
		<Style id="branch_style6">
			<LineStyle>
				<color>ff070028</color>
				<width>4.0</width>
			</LineStyle>
		</Style>
		<Style id="branch_style6">
			<LineStyle>
				<color>ff070028</color>
				<width>4.0</width>
			</LineStyle>
		</Style>
		<Style id="branch_style6">
			<LineStyle>
				<color>ff070028</color>
				<width>4.0</width>
			</LineStyle>
		</Style>
		<Style id="branch_style6">
			<LineStyle>
				<color>ff070028</color>
				<width>4.0</width>
			</LineStyle>
		</Style>
		<Style id="branch_style6">
			<LineStyle>
				<color>ff070028</color>
				<width>4.0</width>
			</LineStyle>
		</Style>
		<Style id="branch_style6">
			<LineStyle>
				<color>ff070028</color>
				<width>4.0</width>
			</LineStyle>
		</Style>
		<Style id="branch_style6">
			<LineStyle>
				<color>ff070028</color>
				<width>4.0</width>
			</LineStyle>
		</Style>
		<Style id="branch_style6">
			<LineStyle>
				<color>ff070028</color>
				<width>4.0</width>
			</LineStyle>
		</Style>
		<Style id="branch_style6">
			<LineStyle>
				<color>ff070028</color>
				<width>4.0</width>
			</LineStyle>
		</Style>
		<Style id="branch_style6">
			<LineStyle>
				<color>ff070028</color>
				<width>4.0</width>
			</LineStyle>
		</Style>
		<Style id="branch_style6">
			<LineStyle>
				<color>ff070028</color>
				<width>4.0</width>
			</LineStyle>
		</Style>
		<Style id="branch_style6">
			<LineStyle>
				<color>ff070028</color>
				<width>4.0</width>
			</LineStyle>
		</Style>
		<Style id="branch_style6">
			<LineStyle>
				<color>ff070028</color>
				<width>4.0</width>
			</LineStyle>
		</Style>
		<Style id="branch_style6">
			<LineStyle>
				<color>ff070028</color>
				<width>4.0</width>
			</LineStyle>
		</Style>
		<Style id="branch_style6">
			<LineStyle>
				<color>ff070028</color>
				<width>4.0</width>
			</LineStyle>
		</Style>
		<Style id="branch_style6">
			<LineStyle>
				<color>ff070028</color>
				<width>4.0</width>
			</LineStyle>
		</Style>
		<Style id="branch_style6">
			<LineStyle>
				<color>ff070028</color>
				<width>4.0</width>
			</LineStyle>
		</Style>
		<Style id="branch_style6">
			<LineStyle>
				<color>ff070028</color>
				<width>4.0</width>
			</LineStyle>
		</Style>
		<Style id="branch_style6">
			<LineStyle>
				<color>ff070028</color>
				<width>4.0</width>
			</LineStyle>
		</Style>
		<Style id="branch_style6">
			<LineStyle>
				<color>ff070028</color>
				<width>4.0</width>
			</LineStyle>
		</Style>
		<Style id="branch_style6">
			<LineStyle>
				<color>ff070028</color>
				<width>4.0</width>
			</LineStyle>
		</Style>
		<Style id="branch_style6">
			<LineStyle>
				<color>ff070028</color>
				<width>4.0</width>
			</LineStyle>
		</Style>
		<Style id="branch_style6">
			<LineStyle>
				<color>ff070028</color>
				<width>4.0</width>
			</LineStyle>
		</Style>
		<Style id="branch_style6">
			<LineStyle>
				<color>ff070028</color>
				<width>4.0</width>
			</LineStyle>
		</Style>
		<Style id="branch_style6">
			<LineStyle>
				<color>ff070028</color>
				<width>4.0</width>
			</LineStyle>
		</Style>
		<Style id="branch_style6">
			<LineStyle>
				<color>ff070028</color>
				<width>4.0</width>
			</LineStyle>
		</Style>
		<Style id="branch_style6">
			<LineStyle>
				<color>ff070028</color>
				<width>4.0</width>
			</LineStyle>
		</Style>
		<Style id="branch_style6">
			<LineStyle>
				<color>ff070028</color>
				<width>4.0</width>
			</LineStyle>
		</Style>
		<Style id="branch_style6">
			<LineStyle>
				<color>ff070028</color>
				<width>4.0</width>
			</LineStyle>
		</Style>
		<Style id="branch_style6">
			<LineStyle>
				<color>ff070028</color>
				<width>4.0</width>
			</LineStyle>
		</Style>
		<Style id="branch_style6">
			<LineStyle>
				<color>ff070028</color>
				<width>4.0</width>
			</LineStyle>
		</Style>
		<Style id="branch_style6">
			<LineStyle>
				<color>ff070028</color>
				<width>4.0</width>
			</LineStyle>
		</Style>
		<Style id="branch_style6">
			<LineStyle>
				<color>ff070028</color>
				<width>4.0</width>
			</LineStyle>
		</Style>
		<Style id="branch_style6">
			<LineStyle>
				<color>ff070028</color>
				<width>4.0</width>
			</LineStyle>
		</Style>
		<Style id="branch_style6">
			<LineStyle>
				<color>ff070028</color>
				<width>4.0</width>
			</LineStyle>
		</Style>
		<Style id="branch_style6">
			<LineStyle>
				<color>ff070028</color>
				<width>4.0</width>
			</LineStyle>
		</Style>
		<Style id="branch_style6">
			<LineStyle>
				<color>ff070028</color>
				<width>4.0</width>
			</LineStyle>
		</Style>
		<Style id="branch_style6">
			<LineStyle>
				<color>ff070028</color>
				<width>4.0</width>
			</LineStyle>
		</Style>
		<Style id="branch_style6">
			<LineStyle>
				<color>ff070028</color>
				<width>4.0</width>
			</LineStyle>
		</Style>
		<Style id="branch_style6">
			<LineStyle>
				<color>ff070028</color>
				<width>4.0</width>
			</LineStyle>
		</Style>
		<Style id="branch_style6">
			<LineStyle>
				<color>ff070028</color>
				<width>4.0</width>
			</LineStyle>
		</Style>
		<Style id="branch_style6">
			<LineStyle>
				<color>ff070028</color>
				<width>4.0</width>
			</LineStyle>
		</Style>
		<Style id="branch_style6">
			<LineStyle>
				<color>ff070028</color>
				<width>4.0</width>
			</LineStyle>
		</Style>
		<Style id="branch_style6">
			<LineStyle>
				<color>ff070028</color>
				<width>4.0</width>
			</LineStyle>
		</Style>
		<Style id="branch_style6">
			<LineStyle>
				<color>ff070028</color>
				<width>4.0</width>
			</LineStyle>
		</Style>
		<Style id="branch_style6">
			<LineStyle>
				<color>ff070028</color>
				<width>4.0</width>
			</LineStyle>
		</Style>
		<Style id="branch_style6">
			<LineStyle>
				<color>ff070028</color>
				<width>4.0</width>
			</LineStyle>
		</Style>
		<Style id="branch_style6">
			<LineStyle>
				<color>ff070028</color>
				<width>4.0</width>
			</LineStyle>
		</Style>
		<Style id="branch_style6">
			<LineStyle>
				<color>ff070028</color>
				<width>4.0</width>
			</LineStyle>
		</Style>
		<Style id="branch_style6">
			<LineStyle>
				<color>ff070028</color>
				<width>4.0</width>
			</LineStyle>
		</Style>
		<Style id="branch_style6">
			<LineStyle>
				<color>ff070028</color>
				<width>4.0</width>
			</LineStyle>
		</Style>
		<Style id="branch_style6">
			<LineStyle>
				<color>ff070028</color>
				<width>4.0</width>
			</LineStyle>
		</Style>
		<Style id="branch_style6">
			<LineStyle>
				<color>ff070028</color>
				<width>4.0</width>
			</LineStyle>
		</Style>
		<Style id="branch_style6">
			<LineStyle>
				<color>ff070028</color>
				<width>4.0</width>
			</LineStyle>
		</Style>
		<Style id="branch_style6">
			<LineStyle>
				<color>ff070028</color>
				<width>4.0</width>
			</LineStyle>
		</Style>
		<Style id="branch_style6">
			<LineStyle>
				<color>ff070028</color>
				<width>4.0</width>
			</LineStyle>
		</Style>
		<Style id="branch_style6">
			<LineStyle>
				<color>ff070028</color>
				<width>4.0</width>
			</LineStyle>
		</Style>
		<Style id="branch_style6">
			<LineStyle>
				<color>ff070028</color>
				<width>4.0</width>
			</LineStyle>
		</Style>
		<Style id="branch_style6">
			<LineStyle>
				<color>ff070028</color>
				<width>4.0</width>
			</LineStyle>
		</Style>
		<Style id="branch_style6">
			<LineStyle>
				<color>ff070028</color>
				<width>4.0</width>
			</LineStyle>
		</Style>
		<Style id="branch_style6">
			<LineStyle>
				<color>ff070028</color>
				<width>4.0</width>
			</LineStyle>
		</Style>
		<Style id="branch_style6">
			<LineStyle>
				<color>ff070028</color>
				<width>4.0</width>
			</LineStyle>
		</Style>
		<Style id="branch_style6">
			<LineStyle>
				<color>ff070028</color>
				<width>4.0</width>
			</LineStyle>
		</Style>
		<Style id="branch_style6">
			<LineStyle>
				<color>ff070028</color>
				<width>4.0</width>
			</LineStyle>
		</Style>
		<Style id="branch_style6">
			<LineStyle>
				<color>ff070028</color>
				<width>4.0</width>
			</LineStyle>
		</Style>
		<Style id="branch_style6">
			<LineStyle>
				<color>ff070028</color>
				<width>4.0</width>
			</LineStyle>
		</Style>
		<Style id="branch_style6">
			<LineStyle>
				<color>ff070028</color>
				<width>4.0</width>
			</LineStyle>
		</Style>
		<Style id="branch_style7">
			<LineStyle>
				<color>ff0a0136</color>
				<width>4.0</width>
			</LineStyle>
		</Style>
		<Style id="branch_style7">
			<LineStyle>
				<color>ff0a0136</color>
				<width>4.0</width>
			</LineStyle>
		</Style>
		<Style id="branch_style7">
			<LineStyle>
				<color>ff0a0136</color>
				<width>4.0</width>
			</LineStyle>
		</Style>
		<Style id="branch_style7">
			<LineStyle>
				<color>ff0a0136</color>
				<width>4.0</width>
			</LineStyle>
		</Style>
		<Style id="branch_style7">
			<LineStyle>
				<color>ff0a0136</color>
				<width>4.0</width>
			</LineStyle>
		</Style>
		<Style id="branch_style7">
			<LineStyle>
				<color>ff0a0136</color>
				<width>4.0</width>
			</LineStyle>
		</Style>
		<Style id="branch_style7">
			<LineStyle>
				<color>ff0a0136</color>
				<width>4.0</width>
			</LineStyle>
		</Style>
		<Style id="branch_style7">
			<LineStyle>
				<color>ff0a0136</color>
				<width>4.0</width>
			</LineStyle>
		</Style>
		<Style id="branch_style7">
			<LineStyle>
				<color>ff0a0136</color>
				<width>4.0</width>
			</LineStyle>
		</Style>
		<Style id="branch_style7">
			<LineStyle>
				<color>ff0a0136</color>
				<width>4.0</width>
			</LineStyle>
		</Style>
		<Style id="branch_style7">
			<LineStyle>
				<color>ff0a0136</color>
				<width>4.0</width>
			</LineStyle>
		</Style>
		<Style id="branch_style7">
			<LineStyle>
				<color>ff0a0136</color>
				<width>4.0</width>
			</LineStyle>
		</Style>
		<Style id="branch_style7">
			<LineStyle>
				<color>ff0a0136</color>
				<width>4.0</width>
			</LineStyle>
		</Style>
		<Style id="branch_style7">
			<LineStyle>
				<color>ff0a0136</color>
				<width>4.0</width>
			</LineStyle>
		</Style>
		<Style id="branch_style7">
			<LineStyle>
				<color>ff0a0136</color>
				<width>4.0</width>
			</LineStyle>
		</Style>
		<Style id="branch_style7">
			<LineStyle>
				<color>ff0a0136</color>
				<width>4.0</width>
			</LineStyle>
		</Style>
		<Style id="branch_style7">
			<LineStyle>
				<color>ff0a0136</color>
				<width>4.0</width>
			</LineStyle>
		</Style>
		<Style id="branch_style7">
			<LineStyle>
				<color>ff0a0136</color>
				<width>4.0</width>
			</LineStyle>
		</Style>
		<Style id="branch_style7">
			<LineStyle>
				<color>ff0a0136</color>
				<width>4.0</width>
			</LineStyle>
		</Style>
		<Style id="branch_style7">
			<LineStyle>
				<color>ff0a0136</color>
				<width>4.0</width>
			</LineStyle>
		</Style>
		<Style id="branch_style7">
			<LineStyle>
				<color>ff0a0136</color>
				<width>4.0</width>
			</LineStyle>
		</Style>
		<Style id="branch_style7">
			<LineStyle>
				<color>ff0a0136</color>
				<width>4.0</width>
			</LineStyle>
		</Style>
		<Style id="branch_style7">
			<LineStyle>
				<color>ff0a0136</color>
				<width>4.0</width>
			</LineStyle>
		</Style>
		<Style id="branch_style7">
			<LineStyle>
				<color>ff0a0136</color>
				<width>4.0</width>
			</LineStyle>
		</Style>
		<Style id="branch_style7">
			<LineStyle>
				<color>ff0a0136</color>
				<width>4.0</width>
			</LineStyle>
		</Style>
		<Style id="branch_style7">
			<LineStyle>
				<color>ff0a0136</color>
				<width>4.0</width>
			</LineStyle>
		</Style>
		<Style id="branch_style7">
			<LineStyle>
				<color>ff0a0136</color>
				<width>4.0</width>
			</LineStyle>
		</Style>
		<Style id="branch_style7">
			<LineStyle>
				<color>ff0a0136</color>
				<width>4.0</width>
			</LineStyle>
		</Style>
		<Style id="branch_style7">
			<LineStyle>
				<color>ff0a0136</color>
				<width>4.0</width>
			</LineStyle>
		</Style>
		<Style id="branch_style7">
			<LineStyle>
				<color>ff0a0136</color>
				<width>4.0</width>
			</LineStyle>
		</Style>
		<Style id="branch_style7">
			<LineStyle>
				<color>ff0a0136</color>
				<width>4.0</width>
			</LineStyle>
		</Style>
		<Style id="branch_style7">
			<LineStyle>
				<color>ff0a0136</color>
				<width>4.0</width>
			</LineStyle>
		</Style>
		<Style id="branch_style7">
			<LineStyle>
				<color>ff0a0136</color>
				<width>4.0</width>
			</LineStyle>
		</Style>
		<Style id="branch_style7">
			<LineStyle>
				<color>ff0a0136</color>
				<width>4.0</width>
			</LineStyle>
		</Style>
		<Style id="branch_style7">
			<LineStyle>
				<color>ff0a0136</color>
				<width>4.0</width>
			</LineStyle>
		</Style>
		<Style id="branch_style7">
			<LineStyle>
				<color>ff0a0136</color>
				<width>4.0</width>
			</LineStyle>
		</Style>
		<Style id="branch_style7">
			<LineStyle>
				<color>ff0a0136</color>
				<width>4.0</width>
			</LineStyle>
		</Style>
		<Style id="branch_style7">
			<LineStyle>
				<color>ff0a0136</color>
				<width>4.0</width>
			</LineStyle>
		</Style>
		<Style id="branch_style7">
			<LineStyle>
				<color>ff0a0136</color>
				<width>4.0</width>
			</LineStyle>
		</Style>
		<Style id="branch_style7">
			<LineStyle>
				<color>ff0a0136</color>
				<width>4.0</width>
			</LineStyle>
		</Style>
		<Style id="branch_style7">
			<LineStyle>
				<color>ff0a0136</color>
				<width>4.0</width>
			</LineStyle>
		</Style>
		<Style id="branch_style7">
			<LineStyle>
				<color>ff0a0136</color>
				<width>4.0</width>
			</LineStyle>
		</Style>
		<Style id="branch_style7">
			<LineStyle>
				<color>ff0a0136</color>
				<width>4.0</width>
			</LineStyle>
		</Style>
		<Style id="branch_style7">
			<LineStyle>
				<color>ff0a0136</color>
				<width>4.0</width>
			</LineStyle>
		</Style>
		<Style id="branch_style7">
			<LineStyle>
				<color>ff0a0136</color>
				<width>4.0</width>
			</LineStyle>
		</Style>
		<Style id="branch_style7">
			<LineStyle>
				<color>ff0a0136</color>
				<width>4.0</width>
			</LineStyle>
		</Style>
		<Style id="branch_style7">
			<LineStyle>
				<color>ff0a0136</color>
				<width>4.0</width>
			</LineStyle>
		</Style>
		<Style id="branch_style7">
			<LineStyle>
				<color>ff0a0136</color>
				<width>4.0</width>
			</LineStyle>
		</Style>
		<Style id="branch_style7">
			<LineStyle>
				<color>ff0a0136</color>
				<width>4.0</width>
			</LineStyle>
		</Style>
		<Style id="branch_style7">
			<LineStyle>
				<color>ff0a0136</color>
				<width>4.0</width>
			</LineStyle>
		</Style>
		<Style id="branch_style7">
			<LineStyle>
				<color>ff0a0136</color>
				<width>4.0</width>
			</LineStyle>
		</Style>
		<Style id="branch_style7">
			<LineStyle>
				<color>ff0a0136</color>
				<width>4.0</width>
			</LineStyle>
		</Style>
		<Style id="branch_style7">
			<LineStyle>
				<color>ff0a0136</color>
				<width>4.0</width>
			</LineStyle>
		</Style>
		<Style id="branch_style7">
			<LineStyle>
				<color>ff0a0136</color>
				<width>4.0</width>
			</LineStyle>
		</Style>
		<Style id="branch_style7">
			<LineStyle>
				<color>ff0a0136</color>
				<width>4.0</width>
			</LineStyle>
		</Style>
		<Style id="branch_style7">
			<LineStyle>
				<color>ff0a0136</color>
				<width>4.0</width>
			</LineStyle>
		</Style>
		<Style id="branch_style7">
			<LineStyle>
				<color>ff0a0136</color>
				<width>4.0</width>
			</LineStyle>
		</Style>
		<Style id="branch_style7">
			<LineStyle>
				<color>ff0a0136</color>
				<width>4.0</width>
			</LineStyle>
		</Style>
		<Style id="branch_style7">
			<LineStyle>
				<color>ff0a0136</color>
				<width>4.0</width>
			</LineStyle>
		</Style>
		<Style id="branch_style7">
			<LineStyle>
				<color>ff0a0136</color>
				<width>4.0</width>
			</LineStyle>
		</Style>
		<Style id="branch_style7">
			<LineStyle>
				<color>ff0a0136</color>
				<width>4.0</width>
			</LineStyle>
		</Style>
		<Style id="branch_style7">
			<LineStyle>
				<color>ff0a0136</color>
				<width>4.0</width>
			</LineStyle>
		</Style>
		<Style id="branch_style7">
			<LineStyle>
				<color>ff0a0136</color>
				<width>4.0</width>
			</LineStyle>
		</Style>
		<Style id="branch_style7">
			<LineStyle>
				<color>ff0a0136</color>
				<width>4.0</width>
			</LineStyle>
		</Style>
		<Style id="branch_style7">
			<LineStyle>
				<color>ff0a0136</color>
				<width>4.0</width>
			</LineStyle>
		</Style>
		<Style id="branch_style7">
			<LineStyle>
				<color>ff0a0136</color>
				<width>4.0</width>
			</LineStyle>
		</Style>
		<Style id="branch_style7">
			<LineStyle>
				<color>ff0a0136</color>
				<width>4.0</width>
			</LineStyle>
		</Style>
		<Style id="branch_style7">
			<LineStyle>
				<color>ff0a0136</color>
				<width>4.0</width>
			</LineStyle>
		</Style>
		<Style id="branch_style7">
			<LineStyle>
				<color>ff0a0136</color>
				<width>4.0</width>
			</LineStyle>
		</Style>
		<Style id="branch_style7">
			<LineStyle>
				<color>ff0a0136</color>
				<width>4.0</width>
			</LineStyle>
		</Style>
		<Style id="branch_style7">
			<LineStyle>
				<color>ff0a0136</color>
				<width>4.0</width>
			</LineStyle>
		</Style>
		<Style id="branch_style7">
			<LineStyle>
				<color>ff0a0136</color>
				<width>4.0</width>
			</LineStyle>
		</Style>
		<Style id="branch_style7">
			<LineStyle>
				<color>ff0a0136</color>
				<width>4.0</width>
			</LineStyle>
		</Style>
		<Style id="branch_style7">
			<LineStyle>
				<color>ff0a0136</color>
				<width>4.0</width>
			</LineStyle>
		</Style>
		<Style id="branch_style7">
			<LineStyle>
				<color>ff0a0136</color>
				<width>4.0</width>
			</LineStyle>
		</Style>
		<Style id="branch_style7">
			<LineStyle>
				<color>ff0a0136</color>
				<width>4.0</width>
			</LineStyle>
		</Style>
		<Style id="branch_style7">
			<LineStyle>
				<color>ff0a0136</color>
				<width>4.0</width>
			</LineStyle>
		</Style>
		<Style id="branch_style7">
			<LineStyle>
				<color>ff0a0136</color>
				<width>4.0</width>
			</LineStyle>
		</Style>
		<Style id="branch_style7">
			<LineStyle>
				<color>ff0a0136</color>
				<width>4.0</width>
			</LineStyle>
		</Style>
		<Style id="branch_style7">
			<LineStyle>
				<color>ff0a0136</color>
				<width>4.0</width>
			</LineStyle>
		</Style>
		<Style id="branch_style7">
			<LineStyle>
				<color>ff0a0136</color>
				<width>4.0</width>
			</LineStyle>
		</Style>
		<Style id="branch_style7">
			<LineStyle>
				<color>ff0a0136</color>
				<width>4.0</width>
			</LineStyle>
		</Style>
		<Style id="branch_style7">
			<LineStyle>
				<color>ff0a0136</color>
				<width>4.0</width>
			</LineStyle>
		</Style>
		<Style id="branch_style7">
			<LineStyle>
				<color>ff0a0136</color>
				<width>4.0</width>
			</LineStyle>
		</Style>
		<Style id="branch_style7">
			<LineStyle>
				<color>ff0a0136</color>
				<width>4.0</width>
			</LineStyle>
		</Style>
		<Style id="branch_style7">
			<LineStyle>
				<color>ff0a0136</color>
				<width>4.0</width>
			</LineStyle>
		</Style>
		<Style id="branch_style7">
			<LineStyle>
				<color>ff0a0136</color>
				<width>4.0</width>
			</LineStyle>
		</Style>
		<Style id="branch_style7">
			<LineStyle>
				<color>ff0a0136</color>
				<width>4.0</width>
			</LineStyle>
		</Style>
		<Style id="branch_style7">
			<LineStyle>
				<color>ff0a0136</color>
				<width>4.0</width>
			</LineStyle>
		</Style>
		<Style id="branch_style7">
			<LineStyle>
				<color>ff0a0136</color>
				<width>4.0</width>
			</LineStyle>
		</Style>
		<Style id="branch_style7">
			<LineStyle>
				<color>ff0a0136</color>
				<width>4.0</width>
			</LineStyle>
		</Style>
		<Style id="branch_style7">
			<LineStyle>
				<color>ff0a0136</color>
				<width>4.0</width>
			</LineStyle>
		</Style>
		<Style id="branch_style7">
			<LineStyle>
				<color>ff0a0136</color>
				<width>4.0</width>
			</LineStyle>
		</Style>
		<Style id="branch_style7">
			<LineStyle>
				<color>ff0a0136</color>
				<width>4.0</width>
			</LineStyle>
		</Style>
		<Style id="branch_style7">
			<LineStyle>
				<color>ff0a0136</color>
				<width>4.0</width>
			</LineStyle>
		</Style>
		<Style id="branch_style7">
			<LineStyle>
				<color>ff0a0136</color>
				<width>4.0</width>
			</LineStyle>
		</Style>
		<Style id="branch_style7">
			<LineStyle>
				<color>ff0a0136</color>
				<width>4.0</width>
			</LineStyle>
		</Style>
		<Style id="branch_style7">
			<LineStyle>
				<color>ff0a0136</color>
				<width>4.0</width>
			</LineStyle>
		</Style>
		<Style id="branch_style7">
			<LineStyle>
				<color>ff0a0136</color>
				<width>4.0</width>
			</LineStyle>
		</Style>
		<Style id="branch_style7">
			<LineStyle>
				<color>ff0a0136</color>
				<width>4.0</width>
			</LineStyle>
		</Style>
		<Style id="branch_style8">
			<LineStyle>
				<color>ff090032</color>
				<width>4.0</width>
			</LineStyle>
		</Style>
		<Style id="branch_style8">
			<LineStyle>
				<color>ff090032</color>
				<width>4.0</width>
			</LineStyle>
		</Style>
		<Style id="branch_style8">
			<LineStyle>
				<color>ff090032</color>
				<width>4.0</width>
			</LineStyle>
		</Style>
		<Style id="branch_style8">
			<LineStyle>
				<color>ff090032</color>
				<width>4.0</width>
			</LineStyle>
		</Style>
		<Style id="branch_style8">
			<LineStyle>
				<color>ff090032</color>
				<width>4.0</width>
			</LineStyle>
		</Style>
		<Style id="branch_style8">
			<LineStyle>
				<color>ff090032</color>
				<width>4.0</width>
			</LineStyle>
		</Style>
		<Style id="branch_style8">
			<LineStyle>
				<color>ff090032</color>
				<width>4.0</width>
			</LineStyle>
		</Style>
		<Style id="branch_style8">
			<LineStyle>
				<color>ff090032</color>
				<width>4.0</width>
			</LineStyle>
		</Style>
		<Style id="branch_style8">
			<LineStyle>
				<color>ff090032</color>
				<width>4.0</width>
			</LineStyle>
		</Style>
		<Style id="branch_style8">
			<LineStyle>
				<color>ff090032</color>
				<width>4.0</width>
			</LineStyle>
		</Style>
		<Style id="branch_style8">
			<LineStyle>
				<color>ff090032</color>
				<width>4.0</width>
			</LineStyle>
		</Style>
		<Style id="branch_style8">
			<LineStyle>
				<color>ff090032</color>
				<width>4.0</width>
			</LineStyle>
		</Style>
		<Style id="branch_style8">
			<LineStyle>
				<color>ff090032</color>
				<width>4.0</width>
			</LineStyle>
		</Style>
		<Style id="branch_style8">
			<LineStyle>
				<color>ff090032</color>
				<width>4.0</width>
			</LineStyle>
		</Style>
		<Style id="branch_style8">
			<LineStyle>
				<color>ff090032</color>
				<width>4.0</width>
			</LineStyle>
		</Style>
		<Style id="branch_style8">
			<LineStyle>
				<color>ff090032</color>
				<width>4.0</width>
			</LineStyle>
		</Style>
		<Style id="branch_style8">
			<LineStyle>
				<color>ff090032</color>
				<width>4.0</width>
			</LineStyle>
		</Style>
		<Style id="branch_style8">
			<LineStyle>
				<color>ff090032</color>
				<width>4.0</width>
			</LineStyle>
		</Style>
		<Style id="branch_style8">
			<LineStyle>
				<color>ff090032</color>
				<width>4.0</width>
			</LineStyle>
		</Style>
		<Style id="branch_style8">
			<LineStyle>
				<color>ff090032</color>
				<width>4.0</width>
			</LineStyle>
		</Style>
		<Style id="branch_style8">
			<LineStyle>
				<color>ff090032</color>
				<width>4.0</width>
			</LineStyle>
		</Style>
		<Style id="branch_style8">
			<LineStyle>
				<color>ff090032</color>
				<width>4.0</width>
			</LineStyle>
		</Style>
		<Style id="branch_style8">
			<LineStyle>
				<color>ff090032</color>
				<width>4.0</width>
			</LineStyle>
		</Style>
		<Style id="branch_style8">
			<LineStyle>
				<color>ff090032</color>
				<width>4.0</width>
			</LineStyle>
		</Style>
		<Style id="branch_style8">
			<LineStyle>
				<color>ff090032</color>
				<width>4.0</width>
			</LineStyle>
		</Style>
		<Style id="branch_style8">
			<LineStyle>
				<color>ff090032</color>
				<width>4.0</width>
			</LineStyle>
		</Style>
		<Style id="branch_style8">
			<LineStyle>
				<color>ff090032</color>
				<width>4.0</width>
			</LineStyle>
		</Style>
		<Style id="branch_style8">
			<LineStyle>
				<color>ff090032</color>
				<width>4.0</width>
			</LineStyle>
		</Style>
		<Style id="branch_style8">
			<LineStyle>
				<color>ff090032</color>
				<width>4.0</width>
			</LineStyle>
		</Style>
		<Style id="branch_style8">
			<LineStyle>
				<color>ff090032</color>
				<width>4.0</width>
			</LineStyle>
		</Style>
		<Style id="branch_style8">
			<LineStyle>
				<color>ff090032</color>
				<width>4.0</width>
			</LineStyle>
		</Style>
		<Style id="branch_style8">
			<LineStyle>
				<color>ff090032</color>
				<width>4.0</width>
			</LineStyle>
		</Style>
		<Style id="branch_style8">
			<LineStyle>
				<color>ff090032</color>
				<width>4.0</width>
			</LineStyle>
		</Style>
		<Style id="branch_style8">
			<LineStyle>
				<color>ff090032</color>
				<width>4.0</width>
			</LineStyle>
		</Style>
		<Style id="branch_style8">
			<LineStyle>
				<color>ff090032</color>
				<width>4.0</width>
			</LineStyle>
		</Style>
		<Style id="branch_style8">
			<LineStyle>
				<color>ff090032</color>
				<width>4.0</width>
			</LineStyle>
		</Style>
		<Style id="branch_style8">
			<LineStyle>
				<color>ff090032</color>
				<width>4.0</width>
			</LineStyle>
		</Style>
		<Style id="branch_style8">
			<LineStyle>
				<color>ff090032</color>
				<width>4.0</width>
			</LineStyle>
		</Style>
		<Style id="branch_style8">
			<LineStyle>
				<color>ff090032</color>
				<width>4.0</width>
			</LineStyle>
		</Style>
		<Style id="branch_style8">
			<LineStyle>
				<color>ff090032</color>
				<width>4.0</width>
			</LineStyle>
		</Style>
		<Style id="branch_style8">
			<LineStyle>
				<color>ff090032</color>
				<width>4.0</width>
			</LineStyle>
		</Style>
		<Style id="branch_style8">
			<LineStyle>
				<color>ff090032</color>
				<width>4.0</width>
			</LineStyle>
		</Style>
		<Style id="branch_style8">
			<LineStyle>
				<color>ff090032</color>
				<width>4.0</width>
			</LineStyle>
		</Style>
		<Style id="branch_style8">
			<LineStyle>
				<color>ff090032</color>
				<width>4.0</width>
			</LineStyle>
		</Style>
		<Style id="branch_style8">
			<LineStyle>
				<color>ff090032</color>
				<width>4.0</width>
			</LineStyle>
		</Style>
		<Style id="branch_style8">
			<LineStyle>
				<color>ff090032</color>
				<width>4.0</width>
			</LineStyle>
		</Style>
		<Style id="branch_style8">
			<LineStyle>
				<color>ff090032</color>
				<width>4.0</width>
			</LineStyle>
		</Style>
		<Style id="branch_style8">
			<LineStyle>
				<color>ff090032</color>
				<width>4.0</width>
			</LineStyle>
		</Style>
		<Style id="branch_style8">
			<LineStyle>
				<color>ff090032</color>
				<width>4.0</width>
			</LineStyle>
		</Style>
		<Style id="branch_style8">
			<LineStyle>
				<color>ff090032</color>
				<width>4.0</width>
			</LineStyle>
		</Style>
		<Style id="branch_style8">
			<LineStyle>
				<color>ff090032</color>
				<width>4.0</width>
			</LineStyle>
		</Style>
		<Style id="branch_style8">
			<LineStyle>
				<color>ff090032</color>
				<width>4.0</width>
			</LineStyle>
		</Style>
		<Style id="branch_style8">
			<LineStyle>
				<color>ff090032</color>
				<width>4.0</width>
			</LineStyle>
		</Style>
		<Style id="branch_style8">
			<LineStyle>
				<color>ff090032</color>
				<width>4.0</width>
			</LineStyle>
		</Style>
		<Style id="branch_style8">
			<LineStyle>
				<color>ff090032</color>
				<width>4.0</width>
			</LineStyle>
		</Style>
		<Style id="branch_style8">
			<LineStyle>
				<color>ff090032</color>
				<width>4.0</width>
			</LineStyle>
		</Style>
		<Style id="branch_style8">
			<LineStyle>
				<color>ff090032</color>
				<width>4.0</width>
			</LineStyle>
		</Style>
		<Style id="branch_style8">
			<LineStyle>
				<color>ff090032</color>
				<width>4.0</width>
			</LineStyle>
		</Style>
		<Style id="branch_style8">
			<LineStyle>
				<color>ff090032</color>
				<width>4.0</width>
			</LineStyle>
		</Style>
		<Style id="branch_style8">
			<LineStyle>
				<color>ff090032</color>
				<width>4.0</width>
			</LineStyle>
		</Style>
		<Style id="branch_style8">
			<LineStyle>
				<color>ff090032</color>
				<width>4.0</width>
			</LineStyle>
		</Style>
		<Style id="branch_style8">
			<LineStyle>
				<color>ff090032</color>
				<width>4.0</width>
			</LineStyle>
		</Style>
		<Style id="branch_style8">
			<LineStyle>
				<color>ff090032</color>
				<width>4.0</width>
			</LineStyle>
		</Style>
		<Style id="branch_style8">
			<LineStyle>
				<color>ff090032</color>
				<width>4.0</width>
			</LineStyle>
		</Style>
		<Style id="branch_style8">
			<LineStyle>
				<color>ff090032</color>
				<width>4.0</width>
			</LineStyle>
		</Style>
		<Style id="branch_style8">
			<LineStyle>
				<color>ff090032</color>
				<width>4.0</width>
			</LineStyle>
		</Style>
		<Style id="branch_style8">
			<LineStyle>
				<color>ff090032</color>
				<width>4.0</width>
			</LineStyle>
		</Style>
		<Style id="branch_style8">
			<LineStyle>
				<color>ff090032</color>
				<width>4.0</width>
			</LineStyle>
		</Style>
		<Style id="branch_style8">
			<LineStyle>
				<color>ff090032</color>
				<width>4.0</width>
			</LineStyle>
		</Style>
		<Style id="branch_style8">
			<LineStyle>
				<color>ff090032</color>
				<width>4.0</width>
			</LineStyle>
		</Style>
		<Style id="branch_style8">
			<LineStyle>
				<color>ff090032</color>
				<width>4.0</width>
			</LineStyle>
		</Style>
		<Style id="branch_style8">
			<LineStyle>
				<color>ff090032</color>
				<width>4.0</width>
			</LineStyle>
		</Style>
		<Style id="branch_style8">
			<LineStyle>
				<color>ff090032</color>
				<width>4.0</width>
			</LineStyle>
		</Style>
		<Style id="branch_style8">
			<LineStyle>
				<color>ff090032</color>
				<width>4.0</width>
			</LineStyle>
		</Style>
		<Style id="branch_style8">
			<LineStyle>
				<color>ff090032</color>
				<width>4.0</width>
			</LineStyle>
		</Style>
		<Style id="branch_style8">
			<LineStyle>
				<color>ff090032</color>
				<width>4.0</width>
			</LineStyle>
		</Style>
		<Style id="branch_style8">
			<LineStyle>
				<color>ff090032</color>
				<width>4.0</width>
			</LineStyle>
		</Style>
		<Style id="branch_style8">
			<LineStyle>
				<color>ff090032</color>
				<width>4.0</width>
			</LineStyle>
		</Style>
		<Style id="branch_style8">
			<LineStyle>
				<color>ff090032</color>
				<width>4.0</width>
			</LineStyle>
		</Style>
		<Style id="branch_style8">
			<LineStyle>
				<color>ff090032</color>
				<width>4.0</width>
			</LineStyle>
		</Style>
		<Style id="branch_style8">
			<LineStyle>
				<color>ff090032</color>
				<width>4.0</width>
			</LineStyle>
		</Style>
		<Style id="branch_style8">
			<LineStyle>
				<color>ff090032</color>
				<width>4.0</width>
			</LineStyle>
		</Style>
		<Style id="branch_style8">
			<LineStyle>
				<color>ff090032</color>
				<width>4.0</width>
			</LineStyle>
		</Style>
		<Style id="branch_style8">
			<LineStyle>
				<color>ff090032</color>
				<width>4.0</width>
			</LineStyle>
		</Style>
		<Style id="branch_style8">
			<LineStyle>
				<color>ff090032</color>
				<width>4.0</width>
			</LineStyle>
		</Style>
		<Style id="branch_style8">
			<LineStyle>
				<color>ff090032</color>
				<width>4.0</width>
			</LineStyle>
		</Style>
		<Style id="branch_style8">
			<LineStyle>
				<color>ff090032</color>
				<width>4.0</width>
			</LineStyle>
		</Style>
		<Style id="branch_style8">
			<LineStyle>
				<color>ff090032</color>
				<width>4.0</width>
			</LineStyle>
		</Style>
		<Style id="branch_style8">
			<LineStyle>
				<color>ff090032</color>
				<width>4.0</width>
			</LineStyle>
		</Style>
		<Style id="branch_style8">
			<LineStyle>
				<color>ff090032</color>
				<width>4.0</width>
			</LineStyle>
		</Style>
		<Style id="branch_style8">
			<LineStyle>
				<color>ff090032</color>
				<width>4.0</width>
			</LineStyle>
		</Style>
		<Style id="branch_style8">
			<LineStyle>
				<color>ff090032</color>
				<width>4.0</width>
			</LineStyle>
		</Style>
		<Style id="branch_style8">
			<LineStyle>
				<color>ff090032</color>
				<width>4.0</width>
			</LineStyle>
		</Style>
		<Style id="branch_style8">
			<LineStyle>
				<color>ff090032</color>
				<width>4.0</width>
			</LineStyle>
		</Style>
		<Style id="branch_style8">
			<LineStyle>
				<color>ff090032</color>
				<width>4.0</width>
			</LineStyle>
		</Style>
		<Style id="branch_style8">
			<LineStyle>
				<color>ff090032</color>
				<width>4.0</width>
			</LineStyle>
		</Style>
		<Style id="branch_style8">
			<LineStyle>
				<color>ff090032</color>
				<width>4.0</width>
			</LineStyle>
		</Style>
		<Style id="branch_style8">
			<LineStyle>
				<color>ff090032</color>
				<width>4.0</width>
			</LineStyle>
		</Style>
		<Style id="branch_style8">
			<LineStyle>
				<color>ff090032</color>
				<width>4.0</width>
			</LineStyle>
		</Style>
		<Style id="branch_style8">
			<LineStyle>
				<color>ff090032</color>
				<width>4.0</width>
			</LineStyle>
		</Style>
		<Style id="branch_style9">
			<LineStyle>
				<color>ff05001b</color>
				<width>4.0</width>
			</LineStyle>
		</Style>
		<Style id="branch_style9">
			<LineStyle>
				<color>ff05001b</color>
				<width>4.0</width>
			</LineStyle>
		</Style>
		<Style id="branch_style9">
			<LineStyle>
				<color>ff05001b</color>
				<width>4.0</width>
			</LineStyle>
		</Style>
		<Style id="branch_style9">
			<LineStyle>
				<color>ff05001b</color>
				<width>4.0</width>
			</LineStyle>
		</Style>
		<Style id="branch_style9">
			<LineStyle>
				<color>ff05001b</color>
				<width>4.0</width>
			</LineStyle>
		</Style>
		<Style id="branch_style9">
			<LineStyle>
				<color>ff05001b</color>
				<width>4.0</width>
			</LineStyle>
		</Style>
		<Style id="branch_style9">
			<LineStyle>
				<color>ff05001b</color>
				<width>4.0</width>
			</LineStyle>
		</Style>
		<Style id="branch_style9">
			<LineStyle>
				<color>ff05001b</color>
				<width>4.0</width>
			</LineStyle>
		</Style>
		<Style id="branch_style9">
			<LineStyle>
				<color>ff05001b</color>
				<width>4.0</width>
			</LineStyle>
		</Style>
		<Style id="branch_style9">
			<LineStyle>
				<color>ff05001b</color>
				<width>4.0</width>
			</LineStyle>
		</Style>
		<Style id="branch_style9">
			<LineStyle>
				<color>ff05001b</color>
				<width>4.0</width>
			</LineStyle>
		</Style>
		<Style id="branch_style9">
			<LineStyle>
				<color>ff05001b</color>
				<width>4.0</width>
			</LineStyle>
		</Style>
		<Style id="branch_style9">
			<LineStyle>
				<color>ff05001b</color>
				<width>4.0</width>
			</LineStyle>
		</Style>
		<Style id="branch_style9">
			<LineStyle>
				<color>ff05001b</color>
				<width>4.0</width>
			</LineStyle>
		</Style>
		<Style id="branch_style9">
			<LineStyle>
				<color>ff05001b</color>
				<width>4.0</width>
			</LineStyle>
		</Style>
		<Style id="branch_style9">
			<LineStyle>
				<color>ff05001b</color>
				<width>4.0</width>
			</LineStyle>
		</Style>
		<Style id="branch_style9">
			<LineStyle>
				<color>ff05001b</color>
				<width>4.0</width>
			</LineStyle>
		</Style>
		<Style id="branch_style9">
			<LineStyle>
				<color>ff05001b</color>
				<width>4.0</width>
			</LineStyle>
		</Style>
		<Style id="branch_style9">
			<LineStyle>
				<color>ff05001b</color>
				<width>4.0</width>
			</LineStyle>
		</Style>
		<Style id="branch_style9">
			<LineStyle>
				<color>ff05001b</color>
				<width>4.0</width>
			</LineStyle>
		</Style>
		<Style id="branch_style9">
			<LineStyle>
				<color>ff05001b</color>
				<width>4.0</width>
			</LineStyle>
		</Style>
		<Style id="branch_style9">
			<LineStyle>
				<color>ff05001b</color>
				<width>4.0</width>
			</LineStyle>
		</Style>
		<Style id="branch_style9">
			<LineStyle>
				<color>ff05001b</color>
				<width>4.0</width>
			</LineStyle>
		</Style>
		<Style id="branch_style9">
			<LineStyle>
				<color>ff05001b</color>
				<width>4.0</width>
			</LineStyle>
		</Style>
		<Style id="branch_style9">
			<LineStyle>
				<color>ff05001b</color>
				<width>4.0</width>
			</LineStyle>
		</Style>
		<Style id="branch_style9">
			<LineStyle>
				<color>ff05001b</color>
				<width>4.0</width>
			</LineStyle>
		</Style>
		<Style id="branch_style9">
			<LineStyle>
				<color>ff05001b</color>
				<width>4.0</width>
			</LineStyle>
		</Style>
		<Style id="branch_style9">
			<LineStyle>
				<color>ff05001b</color>
				<width>4.0</width>
			</LineStyle>
		</Style>
		<Style id="branch_style9">
			<LineStyle>
				<color>ff05001b</color>
				<width>4.0</width>
			</LineStyle>
		</Style>
		<Style id="branch_style9">
			<LineStyle>
				<color>ff05001b</color>
				<width>4.0</width>
			</LineStyle>
		</Style>
		<Style id="branch_style9">
			<LineStyle>
				<color>ff05001b</color>
				<width>4.0</width>
			</LineStyle>
		</Style>
		<Style id="branch_style9">
			<LineStyle>
				<color>ff05001b</color>
				<width>4.0</width>
			</LineStyle>
		</Style>
		<Style id="branch_style9">
			<LineStyle>
				<color>ff05001b</color>
				<width>4.0</width>
			</LineStyle>
		</Style>
		<Style id="branch_style9">
			<LineStyle>
				<color>ff05001b</color>
				<width>4.0</width>
			</LineStyle>
		</Style>
		<Style id="branch_style9">
			<LineStyle>
				<color>ff05001b</color>
				<width>4.0</width>
			</LineStyle>
		</Style>
		<Style id="branch_style9">
			<LineStyle>
				<color>ff05001b</color>
				<width>4.0</width>
			</LineStyle>
		</Style>
		<Style id="branch_style9">
			<LineStyle>
				<color>ff05001b</color>
				<width>4.0</width>
			</LineStyle>
		</Style>
		<Style id="branch_style9">
			<LineStyle>
				<color>ff05001b</color>
				<width>4.0</width>
			</LineStyle>
		</Style>
		<Style id="branch_style9">
			<LineStyle>
				<color>ff05001b</color>
				<width>4.0</width>
			</LineStyle>
		</Style>
		<Style id="branch_style9">
			<LineStyle>
				<color>ff05001b</color>
				<width>4.0</width>
			</LineStyle>
		</Style>
		<Style id="branch_style9">
			<LineStyle>
				<color>ff05001b</color>
				<width>4.0</width>
			</LineStyle>
		</Style>
		<Style id="branch_style9">
			<LineStyle>
				<color>ff05001b</color>
				<width>4.0</width>
			</LineStyle>
		</Style>
		<Style id="branch_style9">
			<LineStyle>
				<color>ff05001b</color>
				<width>4.0</width>
			</LineStyle>
		</Style>
		<Style id="branch_style9">
			<LineStyle>
				<color>ff05001b</color>
				<width>4.0</width>
			</LineStyle>
		</Style>
		<Style id="branch_style9">
			<LineStyle>
				<color>ff05001b</color>
				<width>4.0</width>
			</LineStyle>
		</Style>
		<Style id="branch_style9">
			<LineStyle>
				<color>ff05001b</color>
				<width>4.0</width>
			</LineStyle>
		</Style>
		<Style id="branch_style9">
			<LineStyle>
				<color>ff05001b</color>
				<width>4.0</width>
			</LineStyle>
		</Style>
		<Style id="branch_style9">
			<LineStyle>
				<color>ff05001b</color>
				<width>4.0</width>
			</LineStyle>
		</Style>
		<Style id="branch_style9">
			<LineStyle>
				<color>ff05001b</color>
				<width>4.0</width>
			</LineStyle>
		</Style>
		<Style id="branch_style9">
			<LineStyle>
				<color>ff05001b</color>
				<width>4.0</width>
			</LineStyle>
		</Style>
		<Style id="branch_style9">
			<LineStyle>
				<color>ff05001b</color>
				<width>4.0</width>
			</LineStyle>
		</Style>
		<Style id="branch_style9">
			<LineStyle>
				<color>ff05001b</color>
				<width>4.0</width>
			</LineStyle>
		</Style>
		<Style id="branch_style9">
			<LineStyle>
				<color>ff05001b</color>
				<width>4.0</width>
			</LineStyle>
		</Style>
		<Style id="branch_style9">
			<LineStyle>
				<color>ff05001b</color>
				<width>4.0</width>
			</LineStyle>
		</Style>
		<Style id="branch_style9">
			<LineStyle>
				<color>ff05001b</color>
				<width>4.0</width>
			</LineStyle>
		</Style>
		<Style id="branch_style9">
			<LineStyle>
				<color>ff05001b</color>
				<width>4.0</width>
			</LineStyle>
		</Style>
		<Style id="branch_style9">
			<LineStyle>
				<color>ff05001b</color>
				<width>4.0</width>
			</LineStyle>
		</Style>
		<Style id="branch_style9">
			<LineStyle>
				<color>ff05001b</color>
				<width>4.0</width>
			</LineStyle>
		</Style>
		<Style id="branch_style9">
			<LineStyle>
				<color>ff05001b</color>
				<width>4.0</width>
			</LineStyle>
		</Style>
		<Style id="branch_style9">
			<LineStyle>
				<color>ff05001b</color>
				<width>4.0</width>
			</LineStyle>
		</Style>
		<Style id="branch_style9">
			<LineStyle>
				<color>ff05001b</color>
				<width>4.0</width>
			</LineStyle>
		</Style>
		<Style id="branch_style9">
			<LineStyle>
				<color>ff05001b</color>
				<width>4.0</width>
			</LineStyle>
		</Style>
		<Style id="branch_style9">
			<LineStyle>
				<color>ff05001b</color>
				<width>4.0</width>
			</LineStyle>
		</Style>
		<Style id="branch_style9">
			<LineStyle>
				<color>ff05001b</color>
				<width>4.0</width>
			</LineStyle>
		</Style>
		<Style id="branch_style9">
			<LineStyle>
				<color>ff05001b</color>
				<width>4.0</width>
			</LineStyle>
		</Style>
		<Style id="branch_style9">
			<LineStyle>
				<color>ff05001b</color>
				<width>4.0</width>
			</LineStyle>
		</Style>
		<Style id="branch_style9">
			<LineStyle>
				<color>ff05001b</color>
				<width>4.0</width>
			</LineStyle>
		</Style>
		<Style id="branch_style9">
			<LineStyle>
				<color>ff05001b</color>
				<width>4.0</width>
			</LineStyle>
		</Style>
		<Style id="branch_style9">
			<LineStyle>
				<color>ff05001b</color>
				<width>4.0</width>
			</LineStyle>
		</Style>
		<Style id="branch_style9">
			<LineStyle>
				<color>ff05001b</color>
				<width>4.0</width>
			</LineStyle>
		</Style>
		<Style id="branch_style9">
			<LineStyle>
				<color>ff05001b</color>
				<width>4.0</width>
			</LineStyle>
		</Style>
		<Style id="branch_style9">
			<LineStyle>
				<color>ff05001b</color>
				<width>4.0</width>
			</LineStyle>
		</Style>
		<Style id="branch_style9">
			<LineStyle>
				<color>ff05001b</color>
				<width>4.0</width>
			</LineStyle>
		</Style>
		<Style id="branch_style9">
			<LineStyle>
				<color>ff05001b</color>
				<width>4.0</width>
			</LineStyle>
		</Style>
		<Style id="branch_style9">
			<LineStyle>
				<color>ff05001b</color>
				<width>4.0</width>
			</LineStyle>
		</Style>
		<Style id="branch_style9">
			<LineStyle>
				<color>ff05001b</color>
				<width>4.0</width>
			</LineStyle>
		</Style>
		<Style id="branch_style9">
			<LineStyle>
				<color>ff05001b</color>
				<width>4.0</width>
			</LineStyle>
		</Style>
		<Style id="branch_style9">
			<LineStyle>
				<color>ff05001b</color>
				<width>4.0</width>
			</LineStyle>
		</Style>
		<Style id="branch_style9">
			<LineStyle>
				<color>ff05001b</color>
				<width>4.0</width>
			</LineStyle>
		</Style>
		<Style id="branch_style9">
			<LineStyle>
				<color>ff05001b</color>
				<width>4.0</width>
			</LineStyle>
		</Style>
		<Style id="branch_style9">
			<LineStyle>
				<color>ff05001b</color>
				<width>4.0</width>
			</LineStyle>
		</Style>
		<Style id="branch_style9">
			<LineStyle>
				<color>ff05001b</color>
				<width>4.0</width>
			</LineStyle>
		</Style>
		<Style id="branch_style9">
			<LineStyle>
				<color>ff05001b</color>
				<width>4.0</width>
			</LineStyle>
		</Style>
		<Style id="branch_style9">
			<LineStyle>
				<color>ff05001b</color>
				<width>4.0</width>
			</LineStyle>
		</Style>
		<Style id="branch_style9">
			<LineStyle>
				<color>ff05001b</color>
				<width>4.0</width>
			</LineStyle>
		</Style>
		<Style id="branch_style9">
			<LineStyle>
				<color>ff05001b</color>
				<width>4.0</width>
			</LineStyle>
		</Style>
		<Style id="branch_style9">
			<LineStyle>
				<color>ff05001b</color>
				<width>4.0</width>
			</LineStyle>
		</Style>
		<Style id="branch_style9">
			<LineStyle>
				<color>ff05001b</color>
				<width>4.0</width>
			</LineStyle>
		</Style>
		<Style id="branch_style9">
			<LineStyle>
				<color>ff05001b</color>
				<width>4.0</width>
			</LineStyle>
		</Style>
		<Style id="branch_style9">
			<LineStyle>
				<color>ff05001b</color>
				<width>4.0</width>
			</LineStyle>
		</Style>
		<Style id="branch_style9">
			<LineStyle>
				<color>ff05001b</color>
				<width>4.0</width>
			</LineStyle>
		</Style>
		<Style id="branch_style9">
			<LineStyle>
				<color>ff05001b</color>
				<width>4.0</width>
			</LineStyle>
		</Style>
		<Style id="branch_style9">
			<LineStyle>
				<color>ff05001b</color>
				<width>4.0</width>
			</LineStyle>
		</Style>
		<Style id="branch_style9">
			<LineStyle>
				<color>ff05001b</color>
				<width>4.0</width>
			</LineStyle>
		</Style>
		<Style id="branch_style9">
			<LineStyle>
				<color>ff05001b</color>
				<width>4.0</width>
			</LineStyle>
		</Style>
		<Style id="branch_style9">
			<LineStyle>
				<color>ff05001b</color>
				<width>4.0</width>
			</LineStyle>
		</Style>
		<Style id="branch_style9">
			<LineStyle>
				<color>ff05001b</color>
				<width>4.0</width>
			</LineStyle>
		</Style>
		<Style id="branch_style9">
			<LineStyle>
				<color>ff05001b</color>
				<width>4.0</width>
			</LineStyle>
		</Style>
		<Style id="branch_style9">
			<LineStyle>
				<color>ff05001b</color>
				<width>4.0</width>
			</LineStyle>
		</Style>
		<Style id="branch_style9">
			<LineStyle>
				<color>ff05001b</color>
				<width>4.0</width>
			</LineStyle>
		</Style>
		<Style id="branch_style10">
			<LineStyle>
				<color>ff090030</color>
				<width>4.0</width>
			</LineStyle>
		</Style>
		<Style id="branch_style10">
			<LineStyle>
				<color>ff090030</color>
				<width>4.0</width>
			</LineStyle>
		</Style>
		<Style id="branch_style10">
			<LineStyle>
				<color>ff090030</color>
				<width>4.0</width>
			</LineStyle>
		</Style>
		<Style id="branch_style10">
			<LineStyle>
				<color>ff090030</color>
				<width>4.0</width>
			</LineStyle>
		</Style>
		<Style id="branch_style10">
			<LineStyle>
				<color>ff090030</color>
				<width>4.0</width>
			</LineStyle>
		</Style>
		<Style id="branch_style10">
			<LineStyle>
				<color>ff090030</color>
				<width>4.0</width>
			</LineStyle>
		</Style>
		<Style id="branch_style10">
			<LineStyle>
				<color>ff090030</color>
				<width>4.0</width>
			</LineStyle>
		</Style>
		<Style id="branch_style10">
			<LineStyle>
				<color>ff090030</color>
				<width>4.0</width>
			</LineStyle>
		</Style>
		<Style id="branch_style10">
			<LineStyle>
				<color>ff090030</color>
				<width>4.0</width>
			</LineStyle>
		</Style>
		<Style id="branch_style10">
			<LineStyle>
				<color>ff090030</color>
				<width>4.0</width>
			</LineStyle>
		</Style>
		<Style id="branch_style10">
			<LineStyle>
				<color>ff090030</color>
				<width>4.0</width>
			</LineStyle>
		</Style>
		<Style id="branch_style10">
			<LineStyle>
				<color>ff090030</color>
				<width>4.0</width>
			</LineStyle>
		</Style>
		<Style id="branch_style10">
			<LineStyle>
				<color>ff090030</color>
				<width>4.0</width>
			</LineStyle>
		</Style>
		<Style id="branch_style10">
			<LineStyle>
				<color>ff090030</color>
				<width>4.0</width>
			</LineStyle>
		</Style>
		<Style id="branch_style10">
			<LineStyle>
				<color>ff090030</color>
				<width>4.0</width>
			</LineStyle>
		</Style>
		<Style id="branch_style10">
			<LineStyle>
				<color>ff090030</color>
				<width>4.0</width>
			</LineStyle>
		</Style>
		<Style id="branch_style10">
			<LineStyle>
				<color>ff090030</color>
				<width>4.0</width>
			</LineStyle>
		</Style>
		<Style id="branch_style10">
			<LineStyle>
				<color>ff090030</color>
				<width>4.0</width>
			</LineStyle>
		</Style>
		<Style id="branch_style10">
			<LineStyle>
				<color>ff090030</color>
				<width>4.0</width>
			</LineStyle>
		</Style>
		<Style id="branch_style10">
			<LineStyle>
				<color>ff090030</color>
				<width>4.0</width>
			</LineStyle>
		</Style>
		<Style id="branch_style10">
			<LineStyle>
				<color>ff090030</color>
				<width>4.0</width>
			</LineStyle>
		</Style>
		<Style id="branch_style10">
			<LineStyle>
				<color>ff090030</color>
				<width>4.0</width>
			</LineStyle>
		</Style>
		<Style id="branch_style10">
			<LineStyle>
				<color>ff090030</color>
				<width>4.0</width>
			</LineStyle>
		</Style>
		<Style id="branch_style10">
			<LineStyle>
				<color>ff090030</color>
				<width>4.0</width>
			</LineStyle>
		</Style>
		<Style id="branch_style10">
			<LineStyle>
				<color>ff090030</color>
				<width>4.0</width>
			</LineStyle>
		</Style>
		<Style id="branch_style10">
			<LineStyle>
				<color>ff090030</color>
				<width>4.0</width>
			</LineStyle>
		</Style>
		<Style id="branch_style10">
			<LineStyle>
				<color>ff090030</color>
				<width>4.0</width>
			</LineStyle>
		</Style>
		<Style id="branch_style10">
			<LineStyle>
				<color>ff090030</color>
				<width>4.0</width>
			</LineStyle>
		</Style>
		<Style id="branch_style10">
			<LineStyle>
				<color>ff090030</color>
				<width>4.0</width>
			</LineStyle>
		</Style>
		<Style id="branch_style10">
			<LineStyle>
				<color>ff090030</color>
				<width>4.0</width>
			</LineStyle>
		</Style>
		<Style id="branch_style10">
			<LineStyle>
				<color>ff090030</color>
				<width>4.0</width>
			</LineStyle>
		</Style>
		<Style id="branch_style10">
			<LineStyle>
				<color>ff090030</color>
				<width>4.0</width>
			</LineStyle>
		</Style>
		<Style id="branch_style10">
			<LineStyle>
				<color>ff090030</color>
				<width>4.0</width>
			</LineStyle>
		</Style>
		<Style id="branch_style10">
			<LineStyle>
				<color>ff090030</color>
				<width>4.0</width>
			</LineStyle>
		</Style>
		<Style id="branch_style10">
			<LineStyle>
				<color>ff090030</color>
				<width>4.0</width>
			</LineStyle>
		</Style>
		<Style id="branch_style10">
			<LineStyle>
				<color>ff090030</color>
				<width>4.0</width>
			</LineStyle>
		</Style>
		<Style id="branch_style10">
			<LineStyle>
				<color>ff090030</color>
				<width>4.0</width>
			</LineStyle>
		</Style>
		<Style id="branch_style10">
			<LineStyle>
				<color>ff090030</color>
				<width>4.0</width>
			</LineStyle>
		</Style>
		<Style id="branch_style10">
			<LineStyle>
				<color>ff090030</color>
				<width>4.0</width>
			</LineStyle>
		</Style>
		<Style id="branch_style10">
			<LineStyle>
				<color>ff090030</color>
				<width>4.0</width>
			</LineStyle>
		</Style>
		<Style id="branch_style10">
			<LineStyle>
				<color>ff090030</color>
				<width>4.0</width>
			</LineStyle>
		</Style>
		<Style id="branch_style10">
			<LineStyle>
				<color>ff090030</color>
				<width>4.0</width>
			</LineStyle>
		</Style>
		<Style id="branch_style10">
			<LineStyle>
				<color>ff090030</color>
				<width>4.0</width>
			</LineStyle>
		</Style>
		<Style id="branch_style10">
			<LineStyle>
				<color>ff090030</color>
				<width>4.0</width>
			</LineStyle>
		</Style>
		<Style id="branch_style10">
			<LineStyle>
				<color>ff090030</color>
				<width>4.0</width>
			</LineStyle>
		</Style>
		<Style id="branch_style10">
			<LineStyle>
				<color>ff090030</color>
				<width>4.0</width>
			</LineStyle>
		</Style>
		<Style id="branch_style10">
			<LineStyle>
				<color>ff090030</color>
				<width>4.0</width>
			</LineStyle>
		</Style>
		<Style id="branch_style10">
			<LineStyle>
				<color>ff090030</color>
				<width>4.0</width>
			</LineStyle>
		</Style>
		<Style id="branch_style10">
			<LineStyle>
				<color>ff090030</color>
				<width>4.0</width>
			</LineStyle>
		</Style>
		<Style id="branch_style10">
			<LineStyle>
				<color>ff090030</color>
				<width>4.0</width>
			</LineStyle>
		</Style>
		<Style id="branch_style10">
			<LineStyle>
				<color>ff090030</color>
				<width>4.0</width>
			</LineStyle>
		</Style>
		<Style id="branch_style10">
			<LineStyle>
				<color>ff090030</color>
				<width>4.0</width>
			</LineStyle>
		</Style>
		<Style id="branch_style10">
			<LineStyle>
				<color>ff090030</color>
				<width>4.0</width>
			</LineStyle>
		</Style>
		<Style id="branch_style10">
			<LineStyle>
				<color>ff090030</color>
				<width>4.0</width>
			</LineStyle>
		</Style>
		<Style id="branch_style10">
			<LineStyle>
				<color>ff090030</color>
				<width>4.0</width>
			</LineStyle>
		</Style>
		<Style id="branch_style10">
			<LineStyle>
				<color>ff090030</color>
				<width>4.0</width>
			</LineStyle>
		</Style>
		<Style id="branch_style10">
			<LineStyle>
				<color>ff090030</color>
				<width>4.0</width>
			</LineStyle>
		</Style>
		<Style id="branch_style10">
			<LineStyle>
				<color>ff090030</color>
				<width>4.0</width>
			</LineStyle>
		</Style>
		<Style id="branch_style10">
			<LineStyle>
				<color>ff090030</color>
				<width>4.0</width>
			</LineStyle>
		</Style>
		<Style id="branch_style10">
			<LineStyle>
				<color>ff090030</color>
				<width>4.0</width>
			</LineStyle>
		</Style>
		<Style id="branch_style10">
			<LineStyle>
				<color>ff090030</color>
				<width>4.0</width>
			</LineStyle>
		</Style>
		<Style id="branch_style10">
			<LineStyle>
				<color>ff090030</color>
				<width>4.0</width>
			</LineStyle>
		</Style>
		<Style id="branch_style10">
			<LineStyle>
				<color>ff090030</color>
				<width>4.0</width>
			</LineStyle>
		</Style>
		<Style id="branch_style10">
			<LineStyle>
				<color>ff090030</color>
				<width>4.0</width>
			</LineStyle>
		</Style>
		<Style id="branch_style10">
			<LineStyle>
				<color>ff090030</color>
				<width>4.0</width>
			</LineStyle>
		</Style>
		<Style id="branch_style10">
			<LineStyle>
				<color>ff090030</color>
				<width>4.0</width>
			</LineStyle>
		</Style>
		<Style id="branch_style10">
			<LineStyle>
				<color>ff090030</color>
				<width>4.0</width>
			</LineStyle>
		</Style>
		<Style id="branch_style10">
			<LineStyle>
				<color>ff090030</color>
				<width>4.0</width>
			</LineStyle>
		</Style>
		<Style id="branch_style10">
			<LineStyle>
				<color>ff090030</color>
				<width>4.0</width>
			</LineStyle>
		</Style>
		<Style id="branch_style10">
			<LineStyle>
				<color>ff090030</color>
				<width>4.0</width>
			</LineStyle>
		</Style>
		<Style id="branch_style10">
			<LineStyle>
				<color>ff090030</color>
				<width>4.0</width>
			</LineStyle>
		</Style>
		<Style id="branch_style10">
			<LineStyle>
				<color>ff090030</color>
				<width>4.0</width>
			</LineStyle>
		</Style>
		<Style id="branch_style10">
			<LineStyle>
				<color>ff090030</color>
				<width>4.0</width>
			</LineStyle>
		</Style>
		<Style id="branch_style10">
			<LineStyle>
				<color>ff090030</color>
				<width>4.0</width>
			</LineStyle>
		</Style>
		<Style id="branch_style10">
			<LineStyle>
				<color>ff090030</color>
				<width>4.0</width>
			</LineStyle>
		</Style>
		<Style id="branch_style10">
			<LineStyle>
				<color>ff090030</color>
				<width>4.0</width>
			</LineStyle>
		</Style>
		<Style id="branch_style10">
			<LineStyle>
				<color>ff090030</color>
				<width>4.0</width>
			</LineStyle>
		</Style>
		<Style id="branch_style10">
			<LineStyle>
				<color>ff090030</color>
				<width>4.0</width>
			</LineStyle>
		</Style>
		<Style id="branch_style10">
			<LineStyle>
				<color>ff090030</color>
				<width>4.0</width>
			</LineStyle>
		</Style>
		<Style id="branch_style10">
			<LineStyle>
				<color>ff090030</color>
				<width>4.0</width>
			</LineStyle>
		</Style>
		<Style id="branch_style10">
			<LineStyle>
				<color>ff090030</color>
				<width>4.0</width>
			</LineStyle>
		</Style>
		<Style id="branch_style10">
			<LineStyle>
				<color>ff090030</color>
				<width>4.0</width>
			</LineStyle>
		</Style>
		<Style id="branch_style10">
			<LineStyle>
				<color>ff090030</color>
				<width>4.0</width>
			</LineStyle>
		</Style>
		<Style id="branch_style10">
			<LineStyle>
				<color>ff090030</color>
				<width>4.0</width>
			</LineStyle>
		</Style>
		<Style id="branch_style10">
			<LineStyle>
				<color>ff090030</color>
				<width>4.0</width>
			</LineStyle>
		</Style>
		<Style id="branch_style10">
			<LineStyle>
				<color>ff090030</color>
				<width>4.0</width>
			</LineStyle>
		</Style>
		<Style id="branch_style10">
			<LineStyle>
				<color>ff090030</color>
				<width>4.0</width>
			</LineStyle>
		</Style>
		<Style id="branch_style10">
			<LineStyle>
				<color>ff090030</color>
				<width>4.0</width>
			</LineStyle>
		</Style>
		<Style id="branch_style10">
			<LineStyle>
				<color>ff090030</color>
				<width>4.0</width>
			</LineStyle>
		</Style>
		<Style id="branch_style10">
			<LineStyle>
				<color>ff090030</color>
				<width>4.0</width>
			</LineStyle>
		</Style>
		<Style id="branch_style10">
			<LineStyle>
				<color>ff090030</color>
				<width>4.0</width>
			</LineStyle>
		</Style>
		<Style id="branch_style10">
			<LineStyle>
				<color>ff090030</color>
				<width>4.0</width>
			</LineStyle>
		</Style>
		<Style id="branch_style10">
			<LineStyle>
				<color>ff090030</color>
				<width>4.0</width>
			</LineStyle>
		</Style>
		<Style id="branch_style10">
			<LineStyle>
				<color>ff090030</color>
				<width>4.0</width>
			</LineStyle>
		</Style>
		<Style id="branch_style10">
			<LineStyle>
				<color>ff090030</color>
				<width>4.0</width>
			</LineStyle>
		</Style>
		<Style id="branch_style10">
			<LineStyle>
				<color>ff090030</color>
				<width>4.0</width>
			</LineStyle>
		</Style>
		<Style id="branch_style10">
			<LineStyle>
				<color>ff090030</color>
				<width>4.0</width>
			</LineStyle>
		</Style>
		<Style id="branch_style10">
			<LineStyle>
				<color>ff090030</color>
				<width>4.0</width>
			</LineStyle>
		</Style>
		<Style id="branch_style10">
			<LineStyle>
				<color>ff090030</color>
				<width>4.0</width>
			</LineStyle>
		</Style>
		<Style id="branch_style10">
			<LineStyle>
				<color>ff090030</color>
				<width>4.0</width>
			</LineStyle>
		</Style>
		<Style id="branch_style11">
			<LineStyle>
				<color>ff0d0145</color>
				<width>4.0</width>
			</LineStyle>
		</Style>
		<Style id="branch_style11">
			<LineStyle>
				<color>ff0d0145</color>
				<width>4.0</width>
			</LineStyle>
		</Style>
		<Style id="branch_style11">
			<LineStyle>
				<color>ff0d0145</color>
				<width>4.0</width>
			</LineStyle>
		</Style>
		<Style id="branch_style11">
			<LineStyle>
				<color>ff0d0145</color>
				<width>4.0</width>
			</LineStyle>
		</Style>
		<Style id="branch_style11">
			<LineStyle>
				<color>ff0d0145</color>
				<width>4.0</width>
			</LineStyle>
		</Style>
		<Style id="branch_style11">
			<LineStyle>
				<color>ff0d0145</color>
				<width>4.0</width>
			</LineStyle>
		</Style>
		<Style id="branch_style11">
			<LineStyle>
				<color>ff0d0145</color>
				<width>4.0</width>
			</LineStyle>
		</Style>
		<Style id="branch_style11">
			<LineStyle>
				<color>ff0d0145</color>
				<width>4.0</width>
			</LineStyle>
		</Style>
		<Style id="branch_style11">
			<LineStyle>
				<color>ff0d0145</color>
				<width>4.0</width>
			</LineStyle>
		</Style>
		<Style id="branch_style11">
			<LineStyle>
				<color>ff0d0145</color>
				<width>4.0</width>
			</LineStyle>
		</Style>
		<Style id="branch_style11">
			<LineStyle>
				<color>ff0d0145</color>
				<width>4.0</width>
			</LineStyle>
		</Style>
		<Style id="branch_style11">
			<LineStyle>
				<color>ff0d0145</color>
				<width>4.0</width>
			</LineStyle>
		</Style>
		<Style id="branch_style11">
			<LineStyle>
				<color>ff0d0145</color>
				<width>4.0</width>
			</LineStyle>
		</Style>
		<Style id="branch_style11">
			<LineStyle>
				<color>ff0d0145</color>
				<width>4.0</width>
			</LineStyle>
		</Style>
		<Style id="branch_style11">
			<LineStyle>
				<color>ff0d0145</color>
				<width>4.0</width>
			</LineStyle>
		</Style>
		<Style id="branch_style11">
			<LineStyle>
				<color>ff0d0145</color>
				<width>4.0</width>
			</LineStyle>
		</Style>
		<Style id="branch_style11">
			<LineStyle>
				<color>ff0d0145</color>
				<width>4.0</width>
			</LineStyle>
		</Style>
		<Style id="branch_style11">
			<LineStyle>
				<color>ff0d0145</color>
				<width>4.0</width>
			</LineStyle>
		</Style>
		<Style id="branch_style11">
			<LineStyle>
				<color>ff0d0145</color>
				<width>4.0</width>
			</LineStyle>
		</Style>
		<Style id="branch_style11">
			<LineStyle>
				<color>ff0d0145</color>
				<width>4.0</width>
			</LineStyle>
		</Style>
		<Style id="branch_style11">
			<LineStyle>
				<color>ff0d0145</color>
				<width>4.0</width>
			</LineStyle>
		</Style>
		<Style id="branch_style11">
			<LineStyle>
				<color>ff0d0145</color>
				<width>4.0</width>
			</LineStyle>
		</Style>
		<Style id="branch_style11">
			<LineStyle>
				<color>ff0d0145</color>
				<width>4.0</width>
			</LineStyle>
		</Style>
		<Style id="branch_style11">
			<LineStyle>
				<color>ff0d0145</color>
				<width>4.0</width>
			</LineStyle>
		</Style>
		<Style id="branch_style11">
			<LineStyle>
				<color>ff0d0145</color>
				<width>4.0</width>
			</LineStyle>
		</Style>
		<Style id="branch_style11">
			<LineStyle>
				<color>ff0d0145</color>
				<width>4.0</width>
			</LineStyle>
		</Style>
		<Style id="branch_style11">
			<LineStyle>
				<color>ff0d0145</color>
				<width>4.0</width>
			</LineStyle>
		</Style>
		<Style id="branch_style11">
			<LineStyle>
				<color>ff0d0145</color>
				<width>4.0</width>
			</LineStyle>
		</Style>
		<Style id="branch_style11">
			<LineStyle>
				<color>ff0d0145</color>
				<width>4.0</width>
			</LineStyle>
		</Style>
		<Style id="branch_style11">
			<LineStyle>
				<color>ff0d0145</color>
				<width>4.0</width>
			</LineStyle>
		</Style>
		<Style id="branch_style11">
			<LineStyle>
				<color>ff0d0145</color>
				<width>4.0</width>
			</LineStyle>
		</Style>
		<Style id="branch_style11">
			<LineStyle>
				<color>ff0d0145</color>
				<width>4.0</width>
			</LineStyle>
		</Style>
		<Style id="branch_style11">
			<LineStyle>
				<color>ff0d0145</color>
				<width>4.0</width>
			</LineStyle>
		</Style>
		<Style id="branch_style11">
			<LineStyle>
				<color>ff0d0145</color>
				<width>4.0</width>
			</LineStyle>
		</Style>
		<Style id="branch_style11">
			<LineStyle>
				<color>ff0d0145</color>
				<width>4.0</width>
			</LineStyle>
		</Style>
		<Style id="branch_style11">
			<LineStyle>
				<color>ff0d0145</color>
				<width>4.0</width>
			</LineStyle>
		</Style>
		<Style id="branch_style11">
			<LineStyle>
				<color>ff0d0145</color>
				<width>4.0</width>
			</LineStyle>
		</Style>
		<Style id="branch_style11">
			<LineStyle>
				<color>ff0d0145</color>
				<width>4.0</width>
			</LineStyle>
		</Style>
		<Style id="branch_style11">
			<LineStyle>
				<color>ff0d0145</color>
				<width>4.0</width>
			</LineStyle>
		</Style>
		<Style id="branch_style11">
			<LineStyle>
				<color>ff0d0145</color>
				<width>4.0</width>
			</LineStyle>
		</Style>
		<Style id="branch_style11">
			<LineStyle>
				<color>ff0d0145</color>
				<width>4.0</width>
			</LineStyle>
		</Style>
		<Style id="branch_style11">
			<LineStyle>
				<color>ff0d0145</color>
				<width>4.0</width>
			</LineStyle>
		</Style>
		<Style id="branch_style11">
			<LineStyle>
				<color>ff0d0145</color>
				<width>4.0</width>
			</LineStyle>
		</Style>
		<Style id="branch_style11">
			<LineStyle>
				<color>ff0d0145</color>
				<width>4.0</width>
			</LineStyle>
		</Style>
		<Style id="branch_style11">
			<LineStyle>
				<color>ff0d0145</color>
				<width>4.0</width>
			</LineStyle>
		</Style>
		<Style id="branch_style11">
			<LineStyle>
				<color>ff0d0145</color>
				<width>4.0</width>
			</LineStyle>
		</Style>
		<Style id="branch_style11">
			<LineStyle>
				<color>ff0d0145</color>
				<width>4.0</width>
			</LineStyle>
		</Style>
		<Style id="branch_style11">
			<LineStyle>
				<color>ff0d0145</color>
				<width>4.0</width>
			</LineStyle>
		</Style>
		<Style id="branch_style11">
			<LineStyle>
				<color>ff0d0145</color>
				<width>4.0</width>
			</LineStyle>
		</Style>
		<Style id="branch_style11">
			<LineStyle>
				<color>ff0d0145</color>
				<width>4.0</width>
			</LineStyle>
		</Style>
		<Style id="branch_style11">
			<LineStyle>
				<color>ff0d0145</color>
				<width>4.0</width>
			</LineStyle>
		</Style>
		<Style id="branch_style11">
			<LineStyle>
				<color>ff0d0145</color>
				<width>4.0</width>
			</LineStyle>
		</Style>
		<Style id="branch_style11">
			<LineStyle>
				<color>ff0d0145</color>
				<width>4.0</width>
			</LineStyle>
		</Style>
		<Style id="branch_style11">
			<LineStyle>
				<color>ff0d0145</color>
				<width>4.0</width>
			</LineStyle>
		</Style>
		<Style id="branch_style11">
			<LineStyle>
				<color>ff0d0145</color>
				<width>4.0</width>
			</LineStyle>
		</Style>
		<Style id="branch_style11">
			<LineStyle>
				<color>ff0d0145</color>
				<width>4.0</width>
			</LineStyle>
		</Style>
		<Style id="branch_style11">
			<LineStyle>
				<color>ff0d0145</color>
				<width>4.0</width>
			</LineStyle>
		</Style>
		<Style id="branch_style11">
			<LineStyle>
				<color>ff0d0145</color>
				<width>4.0</width>
			</LineStyle>
		</Style>
		<Style id="branch_style11">
			<LineStyle>
				<color>ff0d0145</color>
				<width>4.0</width>
			</LineStyle>
		</Style>
		<Style id="branch_style11">
			<LineStyle>
				<color>ff0d0145</color>
				<width>4.0</width>
			</LineStyle>
		</Style>
		<Style id="branch_style11">
			<LineStyle>
				<color>ff0d0145</color>
				<width>4.0</width>
			</LineStyle>
		</Style>
		<Style id="branch_style11">
			<LineStyle>
				<color>ff0d0145</color>
				<width>4.0</width>
			</LineStyle>
		</Style>
		<Style id="branch_style11">
			<LineStyle>
				<color>ff0d0145</color>
				<width>4.0</width>
			</LineStyle>
		</Style>
		<Style id="branch_style11">
			<LineStyle>
				<color>ff0d0145</color>
				<width>4.0</width>
			</LineStyle>
		</Style>
		<Style id="branch_style11">
			<LineStyle>
				<color>ff0d0145</color>
				<width>4.0</width>
			</LineStyle>
		</Style>
		<Style id="branch_style11">
			<LineStyle>
				<color>ff0d0145</color>
				<width>4.0</width>
			</LineStyle>
		</Style>
		<Style id="branch_style11">
			<LineStyle>
				<color>ff0d0145</color>
				<width>4.0</width>
			</LineStyle>
		</Style>
		<Style id="branch_style11">
			<LineStyle>
				<color>ff0d0145</color>
				<width>4.0</width>
			</LineStyle>
		</Style>
		<Style id="branch_style11">
			<LineStyle>
				<color>ff0d0145</color>
				<width>4.0</width>
			</LineStyle>
		</Style>
		<Style id="branch_style11">
			<LineStyle>
				<color>ff0d0145</color>
				<width>4.0</width>
			</LineStyle>
		</Style>
		<Style id="branch_style11">
			<LineStyle>
				<color>ff0d0145</color>
				<width>4.0</width>
			</LineStyle>
		</Style>
		<Style id="branch_style11">
			<LineStyle>
				<color>ff0d0145</color>
				<width>4.0</width>
			</LineStyle>
		</Style>
		<Style id="branch_style11">
			<LineStyle>
				<color>ff0d0145</color>
				<width>4.0</width>
			</LineStyle>
		</Style>
		<Style id="branch_style11">
			<LineStyle>
				<color>ff0d0145</color>
				<width>4.0</width>
			</LineStyle>
		</Style>
		<Style id="branch_style11">
			<LineStyle>
				<color>ff0d0145</color>
				<width>4.0</width>
			</LineStyle>
		</Style>
		<Style id="branch_style11">
			<LineStyle>
				<color>ff0d0145</color>
				<width>4.0</width>
			</LineStyle>
		</Style>
		<Style id="branch_style11">
			<LineStyle>
				<color>ff0d0145</color>
				<width>4.0</width>
			</LineStyle>
		</Style>
		<Style id="branch_style11">
			<LineStyle>
				<color>ff0d0145</color>
				<width>4.0</width>
			</LineStyle>
		</Style>
		<Style id="branch_style11">
			<LineStyle>
				<color>ff0d0145</color>
				<width>4.0</width>
			</LineStyle>
		</Style>
		<Style id="branch_style11">
			<LineStyle>
				<color>ff0d0145</color>
				<width>4.0</width>
			</LineStyle>
		</Style>
		<Style id="branch_style11">
			<LineStyle>
				<color>ff0d0145</color>
				<width>4.0</width>
			</LineStyle>
		</Style>
		<Style id="branch_style11">
			<LineStyle>
				<color>ff0d0145</color>
				<width>4.0</width>
			</LineStyle>
		</Style>
		<Style id="branch_style11">
			<LineStyle>
				<color>ff0d0145</color>
				<width>4.0</width>
			</LineStyle>
		</Style>
		<Style id="branch_style11">
			<LineStyle>
				<color>ff0d0145</color>
				<width>4.0</width>
			</LineStyle>
		</Style>
		<Style id="branch_style11">
			<LineStyle>
				<color>ff0d0145</color>
				<width>4.0</width>
			</LineStyle>
		</Style>
		<Style id="branch_style11">
			<LineStyle>
				<color>ff0d0145</color>
				<width>4.0</width>
			</LineStyle>
		</Style>
		<Style id="branch_style11">
			<LineStyle>
				<color>ff0d0145</color>
				<width>4.0</width>
			</LineStyle>
		</Style>
		<Style id="branch_style11">
			<LineStyle>
				<color>ff0d0145</color>
				<width>4.0</width>
			</LineStyle>
		</Style>
		<Style id="branch_style11">
			<LineStyle>
				<color>ff0d0145</color>
				<width>4.0</width>
			</LineStyle>
		</Style>
		<Style id="branch_style11">
			<LineStyle>
				<color>ff0d0145</color>
				<width>4.0</width>
			</LineStyle>
		</Style>
		<Style id="branch_style11">
			<LineStyle>
				<color>ff0d0145</color>
				<width>4.0</width>
			</LineStyle>
		</Style>
		<Style id="branch_style11">
			<LineStyle>
				<color>ff0d0145</color>
				<width>4.0</width>
			</LineStyle>
		</Style>
		<Style id="branch_style11">
			<LineStyle>
				<color>ff0d0145</color>
				<width>4.0</width>
			</LineStyle>
		</Style>
		<Style id="branch_style11">
			<LineStyle>
				<color>ff0d0145</color>
				<width>4.0</width>
			</LineStyle>
		</Style>
		<Style id="branch_style11">
			<LineStyle>
				<color>ff0d0145</color>
				<width>4.0</width>
			</LineStyle>
		</Style>
		<Style id="branch_style11">
			<LineStyle>
				<color>ff0d0145</color>
				<width>4.0</width>
			</LineStyle>
		</Style>
		<Style id="branch_style11">
			<LineStyle>
				<color>ff0d0145</color>
				<width>4.0</width>
			</LineStyle>
		</Style>
		<Style id="branch_style11">
			<LineStyle>
				<color>ff0d0145</color>
				<width>4.0</width>
			</LineStyle>
		</Style>
		<Style id="branch_style11">
			<LineStyle>
				<color>ff0d0145</color>
				<width>4.0</width>
			</LineStyle>
		</Style>
		<Style id="branch_style11">
			<LineStyle>
				<color>ff0d0145</color>
				<width>4.0</width>
			</LineStyle>
		</Style>
		<Style id="branch_style12">
			<LineStyle>
				<color>ff110158</color>
				<width>4.0</width>
			</LineStyle>
		</Style>
		<Style id="branch_style12">
			<LineStyle>
				<color>ff110158</color>
				<width>4.0</width>
			</LineStyle>
		</Style>
		<Style id="branch_style12">
			<LineStyle>
				<color>ff110158</color>
				<width>4.0</width>
			</LineStyle>
		</Style>
		<Style id="branch_style12">
			<LineStyle>
				<color>ff110158</color>
				<width>4.0</width>
			</LineStyle>
		</Style>
		<Style id="branch_style12">
			<LineStyle>
				<color>ff110158</color>
				<width>4.0</width>
			</LineStyle>
		</Style>
		<Style id="branch_style12">
			<LineStyle>
				<color>ff110158</color>
				<width>4.0</width>
			</LineStyle>
		</Style>
		<Style id="branch_style12">
			<LineStyle>
				<color>ff110158</color>
				<width>4.0</width>
			</LineStyle>
		</Style>
		<Style id="branch_style12">
			<LineStyle>
				<color>ff110158</color>
				<width>4.0</width>
			</LineStyle>
		</Style>
		<Style id="branch_style12">
			<LineStyle>
				<color>ff110158</color>
				<width>4.0</width>
			</LineStyle>
		</Style>
		<Style id="branch_style12">
			<LineStyle>
				<color>ff110158</color>
				<width>4.0</width>
			</LineStyle>
		</Style>
		<Style id="branch_style12">
			<LineStyle>
				<color>ff110158</color>
				<width>4.0</width>
			</LineStyle>
		</Style>
		<Style id="branch_style12">
			<LineStyle>
				<color>ff110158</color>
				<width>4.0</width>
			</LineStyle>
		</Style>
		<Style id="branch_style12">
			<LineStyle>
				<color>ff110158</color>
				<width>4.0</width>
			</LineStyle>
		</Style>
		<Style id="branch_style12">
			<LineStyle>
				<color>ff110158</color>
				<width>4.0</width>
			</LineStyle>
		</Style>
		<Style id="branch_style12">
			<LineStyle>
				<color>ff110158</color>
				<width>4.0</width>
			</LineStyle>
		</Style>
		<Style id="branch_style12">
			<LineStyle>
				<color>ff110158</color>
				<width>4.0</width>
			</LineStyle>
		</Style>
		<Style id="branch_style12">
			<LineStyle>
				<color>ff110158</color>
				<width>4.0</width>
			</LineStyle>
		</Style>
		<Style id="branch_style12">
			<LineStyle>
				<color>ff110158</color>
				<width>4.0</width>
			</LineStyle>
		</Style>
		<Style id="branch_style12">
			<LineStyle>
				<color>ff110158</color>
				<width>4.0</width>
			</LineStyle>
		</Style>
		<Style id="branch_style12">
			<LineStyle>
				<color>ff110158</color>
				<width>4.0</width>
			</LineStyle>
		</Style>
		<Style id="branch_style12">
			<LineStyle>
				<color>ff110158</color>
				<width>4.0</width>
			</LineStyle>
		</Style>
		<Style id="branch_style12">
			<LineStyle>
				<color>ff110158</color>
				<width>4.0</width>
			</LineStyle>
		</Style>
		<Style id="branch_style12">
			<LineStyle>
				<color>ff110158</color>
				<width>4.0</width>
			</LineStyle>
		</Style>
		<Style id="branch_style12">
			<LineStyle>
				<color>ff110158</color>
				<width>4.0</width>
			</LineStyle>
		</Style>
		<Style id="branch_style12">
			<LineStyle>
				<color>ff110158</color>
				<width>4.0</width>
			</LineStyle>
		</Style>
		<Style id="branch_style12">
			<LineStyle>
				<color>ff110158</color>
				<width>4.0</width>
			</LineStyle>
		</Style>
		<Style id="branch_style12">
			<LineStyle>
				<color>ff110158</color>
				<width>4.0</width>
			</LineStyle>
		</Style>
		<Style id="branch_style12">
			<LineStyle>
				<color>ff110158</color>
				<width>4.0</width>
			</LineStyle>
		</Style>
		<Style id="branch_style12">
			<LineStyle>
				<color>ff110158</color>
				<width>4.0</width>
			</LineStyle>
		</Style>
		<Style id="branch_style12">
			<LineStyle>
				<color>ff110158</color>
				<width>4.0</width>
			</LineStyle>
		</Style>
		<Style id="branch_style12">
			<LineStyle>
				<color>ff110158</color>
				<width>4.0</width>
			</LineStyle>
		</Style>
		<Style id="branch_style12">
			<LineStyle>
				<color>ff110158</color>
				<width>4.0</width>
			</LineStyle>
		</Style>
		<Style id="branch_style12">
			<LineStyle>
				<color>ff110158</color>
				<width>4.0</width>
			</LineStyle>
		</Style>
		<Style id="branch_style12">
			<LineStyle>
				<color>ff110158</color>
				<width>4.0</width>
			</LineStyle>
		</Style>
		<Style id="branch_style12">
			<LineStyle>
				<color>ff110158</color>
				<width>4.0</width>
			</LineStyle>
		</Style>
		<Style id="branch_style12">
			<LineStyle>
				<color>ff110158</color>
				<width>4.0</width>
			</LineStyle>
		</Style>
		<Style id="branch_style12">
			<LineStyle>
				<color>ff110158</color>
				<width>4.0</width>
			</LineStyle>
		</Style>
		<Style id="branch_style12">
			<LineStyle>
				<color>ff110158</color>
				<width>4.0</width>
			</LineStyle>
		</Style>
		<Style id="branch_style12">
			<LineStyle>
				<color>ff110158</color>
				<width>4.0</width>
			</LineStyle>
		</Style>
		<Style id="branch_style12">
			<LineStyle>
				<color>ff110158</color>
				<width>4.0</width>
			</LineStyle>
		</Style>
		<Style id="branch_style12">
			<LineStyle>
				<color>ff110158</color>
				<width>4.0</width>
			</LineStyle>
		</Style>
		<Style id="branch_style12">
			<LineStyle>
				<color>ff110158</color>
				<width>4.0</width>
			</LineStyle>
		</Style>
		<Style id="branch_style12">
			<LineStyle>
				<color>ff110158</color>
				<width>4.0</width>
			</LineStyle>
		</Style>
		<Style id="branch_style12">
			<LineStyle>
				<color>ff110158</color>
				<width>4.0</width>
			</LineStyle>
		</Style>
		<Style id="branch_style12">
			<LineStyle>
				<color>ff110158</color>
				<width>4.0</width>
			</LineStyle>
		</Style>
		<Style id="branch_style12">
			<LineStyle>
				<color>ff110158</color>
				<width>4.0</width>
			</LineStyle>
		</Style>
		<Style id="branch_style12">
			<LineStyle>
				<color>ff110158</color>
				<width>4.0</width>
			</LineStyle>
		</Style>
		<Style id="branch_style12">
			<LineStyle>
				<color>ff110158</color>
				<width>4.0</width>
			</LineStyle>
		</Style>
		<Style id="branch_style12">
			<LineStyle>
				<color>ff110158</color>
				<width>4.0</width>
			</LineStyle>
		</Style>
		<Style id="branch_style12">
			<LineStyle>
				<color>ff110158</color>
				<width>4.0</width>
			</LineStyle>
		</Style>
		<Style id="branch_style12">
			<LineStyle>
				<color>ff110158</color>
				<width>4.0</width>
			</LineStyle>
		</Style>
		<Style id="branch_style12">
			<LineStyle>
				<color>ff110158</color>
				<width>4.0</width>
			</LineStyle>
		</Style>
		<Style id="branch_style12">
			<LineStyle>
				<color>ff110158</color>
				<width>4.0</width>
			</LineStyle>
		</Style>
		<Style id="branch_style12">
			<LineStyle>
				<color>ff110158</color>
				<width>4.0</width>
			</LineStyle>
		</Style>
		<Style id="branch_style12">
			<LineStyle>
				<color>ff110158</color>
				<width>4.0</width>
			</LineStyle>
		</Style>
		<Style id="branch_style12">
			<LineStyle>
				<color>ff110158</color>
				<width>4.0</width>
			</LineStyle>
		</Style>
		<Style id="branch_style12">
			<LineStyle>
				<color>ff110158</color>
				<width>4.0</width>
			</LineStyle>
		</Style>
		<Style id="branch_style12">
			<LineStyle>
				<color>ff110158</color>
				<width>4.0</width>
			</LineStyle>
		</Style>
		<Style id="branch_style12">
			<LineStyle>
				<color>ff110158</color>
				<width>4.0</width>
			</LineStyle>
		</Style>
		<Style id="branch_style12">
			<LineStyle>
				<color>ff110158</color>
				<width>4.0</width>
			</LineStyle>
		</Style>
		<Style id="branch_style12">
			<LineStyle>
				<color>ff110158</color>
				<width>4.0</width>
			</LineStyle>
		</Style>
		<Style id="branch_style12">
			<LineStyle>
				<color>ff110158</color>
				<width>4.0</width>
			</LineStyle>
		</Style>
		<Style id="branch_style12">
			<LineStyle>
				<color>ff110158</color>
				<width>4.0</width>
			</LineStyle>
		</Style>
		<Style id="branch_style12">
			<LineStyle>
				<color>ff110158</color>
				<width>4.0</width>
			</LineStyle>
		</Style>
		<Style id="branch_style12">
			<LineStyle>
				<color>ff110158</color>
				<width>4.0</width>
			</LineStyle>
		</Style>
		<Style id="branch_style12">
			<LineStyle>
				<color>ff110158</color>
				<width>4.0</width>
			</LineStyle>
		</Style>
		<Style id="branch_style12">
			<LineStyle>
				<color>ff110158</color>
				<width>4.0</width>
			</LineStyle>
		</Style>
		<Style id="branch_style12">
			<LineStyle>
				<color>ff110158</color>
				<width>4.0</width>
			</LineStyle>
		</Style>
		<Style id="branch_style12">
			<LineStyle>
				<color>ff110158</color>
				<width>4.0</width>
			</LineStyle>
		</Style>
		<Style id="branch_style12">
			<LineStyle>
				<color>ff110158</color>
				<width>4.0</width>
			</LineStyle>
		</Style>
		<Style id="branch_style12">
			<LineStyle>
				<color>ff110158</color>
				<width>4.0</width>
			</LineStyle>
		</Style>
		<Style id="branch_style12">
			<LineStyle>
				<color>ff110158</color>
				<width>4.0</width>
			</LineStyle>
		</Style>
		<Style id="branch_style12">
			<LineStyle>
				<color>ff110158</color>
				<width>4.0</width>
			</LineStyle>
		</Style>
		<Style id="branch_style12">
			<LineStyle>
				<color>ff110158</color>
				<width>4.0</width>
			</LineStyle>
		</Style>
		<Style id="branch_style12">
			<LineStyle>
				<color>ff110158</color>
				<width>4.0</width>
			</LineStyle>
		</Style>
		<Style id="branch_style12">
			<LineStyle>
				<color>ff110158</color>
				<width>4.0</width>
			</LineStyle>
		</Style>
		<Style id="branch_style12">
			<LineStyle>
				<color>ff110158</color>
				<width>4.0</width>
			</LineStyle>
		</Style>
		<Style id="branch_style12">
			<LineStyle>
				<color>ff110158</color>
				<width>4.0</width>
			</LineStyle>
		</Style>
		<Style id="branch_style12">
			<LineStyle>
				<color>ff110158</color>
				<width>4.0</width>
			</LineStyle>
		</Style>
		<Style id="branch_style12">
			<LineStyle>
				<color>ff110158</color>
				<width>4.0</width>
			</LineStyle>
		</Style>
		<Style id="branch_style12">
			<LineStyle>
				<color>ff110158</color>
				<width>4.0</width>
			</LineStyle>
		</Style>
		<Style id="branch_style12">
			<LineStyle>
				<color>ff110158</color>
				<width>4.0</width>
			</LineStyle>
		</Style>
		<Style id="branch_style12">
			<LineStyle>
				<color>ff110158</color>
				<width>4.0</width>
			</LineStyle>
		</Style>
		<Style id="branch_style12">
			<LineStyle>
				<color>ff110158</color>
				<width>4.0</width>
			</LineStyle>
		</Style>
		<Style id="branch_style12">
			<LineStyle>
				<color>ff110158</color>
				<width>4.0</width>
			</LineStyle>
		</Style>
		<Style id="branch_style12">
			<LineStyle>
				<color>ff110158</color>
				<width>4.0</width>
			</LineStyle>
		</Style>
		<Style id="branch_style12">
			<LineStyle>
				<color>ff110158</color>
				<width>4.0</width>
			</LineStyle>
		</Style>
		<Style id="branch_style12">
			<LineStyle>
				<color>ff110158</color>
				<width>4.0</width>
			</LineStyle>
		</Style>
		<Style id="branch_style12">
			<LineStyle>
				<color>ff110158</color>
				<width>4.0</width>
			</LineStyle>
		</Style>
		<Style id="branch_style12">
			<LineStyle>
				<color>ff110158</color>
				<width>4.0</width>
			</LineStyle>
		</Style>
		<Style id="branch_style12">
			<LineStyle>
				<color>ff110158</color>
				<width>4.0</width>
			</LineStyle>
		</Style>
		<Style id="branch_style12">
			<LineStyle>
				<color>ff110158</color>
				<width>4.0</width>
			</LineStyle>
		</Style>
		<Style id="branch_style12">
			<LineStyle>
				<color>ff110158</color>
				<width>4.0</width>
			</LineStyle>
		</Style>
		<Style id="branch_style12">
			<LineStyle>
				<color>ff110158</color>
				<width>4.0</width>
			</LineStyle>
		</Style>
		<Style id="branch_style12">
			<LineStyle>
				<color>ff110158</color>
				<width>4.0</width>
			</LineStyle>
		</Style>
		<Style id="branch_style12">
			<LineStyle>
				<color>ff110158</color>
				<width>4.0</width>
			</LineStyle>
		</Style>
		<Style id="branch_style12">
			<LineStyle>
				<color>ff110158</color>
				<width>4.0</width>
			</LineStyle>
		</Style>
		<Style id="branch_style12">
			<LineStyle>
				<color>ff110158</color>
				<width>4.0</width>
			</LineStyle>
		</Style>
		<Style id="branch_style12">
			<LineStyle>
				<color>ff110158</color>
				<width>4.0</width>
			</LineStyle>
		</Style>
		<Style id="branch_style12">
			<LineStyle>
				<color>ff110158</color>
				<width>4.0</width>
			</LineStyle>
		</Style>
		<Style id="branch_style13">
			<LineStyle>
				<color>ff18027f</color>
				<width>4.0</width>
			</LineStyle>
		</Style>
		<Style id="branch_style13">
			<LineStyle>
				<color>ff18027f</color>
				<width>4.0</width>
			</LineStyle>
		</Style>
		<Style id="branch_style13">
			<LineStyle>
				<color>ff18027f</color>
				<width>4.0</width>
			</LineStyle>
		</Style>
		<Style id="branch_style13">
			<LineStyle>
				<color>ff18027f</color>
				<width>4.0</width>
			</LineStyle>
		</Style>
		<Style id="branch_style13">
			<LineStyle>
				<color>ff18027f</color>
				<width>4.0</width>
			</LineStyle>
		</Style>
		<Style id="branch_style13">
			<LineStyle>
				<color>ff18027f</color>
				<width>4.0</width>
			</LineStyle>
		</Style>
		<Style id="branch_style13">
			<LineStyle>
				<color>ff18027f</color>
				<width>4.0</width>
			</LineStyle>
		</Style>
		<Style id="branch_style13">
			<LineStyle>
				<color>ff18027f</color>
				<width>4.0</width>
			</LineStyle>
		</Style>
		<Style id="branch_style13">
			<LineStyle>
				<color>ff18027f</color>
				<width>4.0</width>
			</LineStyle>
		</Style>
		<Style id="branch_style13">
			<LineStyle>
				<color>ff18027f</color>
				<width>4.0</width>
			</LineStyle>
		</Style>
		<Style id="branch_style13">
			<LineStyle>
				<color>ff18027f</color>
				<width>4.0</width>
			</LineStyle>
		</Style>
		<Style id="branch_style13">
			<LineStyle>
				<color>ff18027f</color>
				<width>4.0</width>
			</LineStyle>
		</Style>
		<Style id="branch_style13">
			<LineStyle>
				<color>ff18027f</color>
				<width>4.0</width>
			</LineStyle>
		</Style>
		<Style id="branch_style13">
			<LineStyle>
				<color>ff18027f</color>
				<width>4.0</width>
			</LineStyle>
		</Style>
		<Style id="branch_style13">
			<LineStyle>
				<color>ff18027f</color>
				<width>4.0</width>
			</LineStyle>
		</Style>
		<Style id="branch_style13">
			<LineStyle>
				<color>ff18027f</color>
				<width>4.0</width>
			</LineStyle>
		</Style>
		<Style id="branch_style13">
			<LineStyle>
				<color>ff18027f</color>
				<width>4.0</width>
			</LineStyle>
		</Style>
		<Style id="branch_style13">
			<LineStyle>
				<color>ff18027f</color>
				<width>4.0</width>
			</LineStyle>
		</Style>
		<Style id="branch_style13">
			<LineStyle>
				<color>ff18027f</color>
				<width>4.0</width>
			</LineStyle>
		</Style>
		<Style id="branch_style13">
			<LineStyle>
				<color>ff18027f</color>
				<width>4.0</width>
			</LineStyle>
		</Style>
		<Style id="branch_style13">
			<LineStyle>
				<color>ff18027f</color>
				<width>4.0</width>
			</LineStyle>
		</Style>
		<Style id="branch_style13">
			<LineStyle>
				<color>ff18027f</color>
				<width>4.0</width>
			</LineStyle>
		</Style>
		<Style id="branch_style13">
			<LineStyle>
				<color>ff18027f</color>
				<width>4.0</width>
			</LineStyle>
		</Style>
		<Style id="branch_style13">
			<LineStyle>
				<color>ff18027f</color>
				<width>4.0</width>
			</LineStyle>
		</Style>
		<Style id="branch_style13">
			<LineStyle>
				<color>ff18027f</color>
				<width>4.0</width>
			</LineStyle>
		</Style>
		<Style id="branch_style13">
			<LineStyle>
				<color>ff18027f</color>
				<width>4.0</width>
			</LineStyle>
		</Style>
		<Style id="branch_style13">
			<LineStyle>
				<color>ff18027f</color>
				<width>4.0</width>
			</LineStyle>
		</Style>
		<Style id="branch_style13">
			<LineStyle>
				<color>ff18027f</color>
				<width>4.0</width>
			</LineStyle>
		</Style>
		<Style id="branch_style13">
			<LineStyle>
				<color>ff18027f</color>
				<width>4.0</width>
			</LineStyle>
		</Style>
		<Style id="branch_style13">
			<LineStyle>
				<color>ff18027f</color>
				<width>4.0</width>
			</LineStyle>
		</Style>
		<Style id="branch_style13">
			<LineStyle>
				<color>ff18027f</color>
				<width>4.0</width>
			</LineStyle>
		</Style>
		<Style id="branch_style13">
			<LineStyle>
				<color>ff18027f</color>
				<width>4.0</width>
			</LineStyle>
		</Style>
		<Style id="branch_style13">
			<LineStyle>
				<color>ff18027f</color>
				<width>4.0</width>
			</LineStyle>
		</Style>
		<Style id="branch_style13">
			<LineStyle>
				<color>ff18027f</color>
				<width>4.0</width>
			</LineStyle>
		</Style>
		<Style id="branch_style13">
			<LineStyle>
				<color>ff18027f</color>
				<width>4.0</width>
			</LineStyle>
		</Style>
		<Style id="branch_style13">
			<LineStyle>
				<color>ff18027f</color>
				<width>4.0</width>
			</LineStyle>
		</Style>
		<Style id="branch_style13">
			<LineStyle>
				<color>ff18027f</color>
				<width>4.0</width>
			</LineStyle>
		</Style>
		<Style id="branch_style13">
			<LineStyle>
				<color>ff18027f</color>
				<width>4.0</width>
			</LineStyle>
		</Style>
		<Style id="branch_style13">
			<LineStyle>
				<color>ff18027f</color>
				<width>4.0</width>
			</LineStyle>
		</Style>
		<Style id="branch_style13">
			<LineStyle>
				<color>ff18027f</color>
				<width>4.0</width>
			</LineStyle>
		</Style>
		<Style id="branch_style13">
			<LineStyle>
				<color>ff18027f</color>
				<width>4.0</width>
			</LineStyle>
		</Style>
		<Style id="branch_style13">
			<LineStyle>
				<color>ff18027f</color>
				<width>4.0</width>
			</LineStyle>
		</Style>
		<Style id="branch_style13">
			<LineStyle>
				<color>ff18027f</color>
				<width>4.0</width>
			</LineStyle>
		</Style>
		<Style id="branch_style13">
			<LineStyle>
				<color>ff18027f</color>
				<width>4.0</width>
			</LineStyle>
		</Style>
		<Style id="branch_style13">
			<LineStyle>
				<color>ff18027f</color>
				<width>4.0</width>
			</LineStyle>
		</Style>
		<Style id="branch_style13">
			<LineStyle>
				<color>ff18027f</color>
				<width>4.0</width>
			</LineStyle>
		</Style>
		<Style id="branch_style13">
			<LineStyle>
				<color>ff18027f</color>
				<width>4.0</width>
			</LineStyle>
		</Style>
		<Style id="branch_style13">
			<LineStyle>
				<color>ff18027f</color>
				<width>4.0</width>
			</LineStyle>
		</Style>
		<Style id="branch_style13">
			<LineStyle>
				<color>ff18027f</color>
				<width>4.0</width>
			</LineStyle>
		</Style>
		<Style id="branch_style13">
			<LineStyle>
				<color>ff18027f</color>
				<width>4.0</width>
			</LineStyle>
		</Style>
		<Style id="branch_style13">
			<LineStyle>
				<color>ff18027f</color>
				<width>4.0</width>
			</LineStyle>
		</Style>
		<Style id="branch_style13">
			<LineStyle>
				<color>ff18027f</color>
				<width>4.0</width>
			</LineStyle>
		</Style>
		<Style id="branch_style13">
			<LineStyle>
				<color>ff18027f</color>
				<width>4.0</width>
			</LineStyle>
		</Style>
		<Style id="branch_style13">
			<LineStyle>
				<color>ff18027f</color>
				<width>4.0</width>
			</LineStyle>
		</Style>
		<Style id="branch_style13">
			<LineStyle>
				<color>ff18027f</color>
				<width>4.0</width>
			</LineStyle>
		</Style>
		<Style id="branch_style13">
			<LineStyle>
				<color>ff18027f</color>
				<width>4.0</width>
			</LineStyle>
		</Style>
		<Style id="branch_style13">
			<LineStyle>
				<color>ff18027f</color>
				<width>4.0</width>
			</LineStyle>
		</Style>
		<Style id="branch_style13">
			<LineStyle>
				<color>ff18027f</color>
				<width>4.0</width>
			</LineStyle>
		</Style>
		<Style id="branch_style13">
			<LineStyle>
				<color>ff18027f</color>
				<width>4.0</width>
			</LineStyle>
		</Style>
		<Style id="branch_style13">
			<LineStyle>
				<color>ff18027f</color>
				<width>4.0</width>
			</LineStyle>
		</Style>
		<Style id="branch_style13">
			<LineStyle>
				<color>ff18027f</color>
				<width>4.0</width>
			</LineStyle>
		</Style>
		<Style id="branch_style13">
			<LineStyle>
				<color>ff18027f</color>
				<width>4.0</width>
			</LineStyle>
		</Style>
		<Style id="branch_style13">
			<LineStyle>
				<color>ff18027f</color>
				<width>4.0</width>
			</LineStyle>
		</Style>
		<Style id="branch_style13">
			<LineStyle>
				<color>ff18027f</color>
				<width>4.0</width>
			</LineStyle>
		</Style>
		<Style id="branch_style13">
			<LineStyle>
				<color>ff18027f</color>
				<width>4.0</width>
			</LineStyle>
		</Style>
		<Style id="branch_style13">
			<LineStyle>
				<color>ff18027f</color>
				<width>4.0</width>
			</LineStyle>
		</Style>
		<Style id="branch_style13">
			<LineStyle>
				<color>ff18027f</color>
				<width>4.0</width>
			</LineStyle>
		</Style>
		<Style id="branch_style13">
			<LineStyle>
				<color>ff18027f</color>
				<width>4.0</width>
			</LineStyle>
		</Style>
		<Style id="branch_style13">
			<LineStyle>
				<color>ff18027f</color>
				<width>4.0</width>
			</LineStyle>
		</Style>
		<Style id="branch_style13">
			<LineStyle>
				<color>ff18027f</color>
				<width>4.0</width>
			</LineStyle>
		</Style>
		<Style id="branch_style13">
			<LineStyle>
				<color>ff18027f</color>
				<width>4.0</width>
			</LineStyle>
		</Style>
		<Style id="branch_style13">
			<LineStyle>
				<color>ff18027f</color>
				<width>4.0</width>
			</LineStyle>
		</Style>
		<Style id="branch_style13">
			<LineStyle>
				<color>ff18027f</color>
				<width>4.0</width>
			</LineStyle>
		</Style>
		<Style id="branch_style13">
			<LineStyle>
				<color>ff18027f</color>
				<width>4.0</width>
			</LineStyle>
		</Style>
		<Style id="branch_style13">
			<LineStyle>
				<color>ff18027f</color>
				<width>4.0</width>
			</LineStyle>
		</Style>
		<Style id="branch_style13">
			<LineStyle>
				<color>ff18027f</color>
				<width>4.0</width>
			</LineStyle>
		</Style>
		<Style id="branch_style13">
			<LineStyle>
				<color>ff18027f</color>
				<width>4.0</width>
			</LineStyle>
		</Style>
		<Style id="branch_style13">
			<LineStyle>
				<color>ff18027f</color>
				<width>4.0</width>
			</LineStyle>
		</Style>
		<Style id="branch_style13">
			<LineStyle>
				<color>ff18027f</color>
				<width>4.0</width>
			</LineStyle>
		</Style>
		<Style id="branch_style13">
			<LineStyle>
				<color>ff18027f</color>
				<width>4.0</width>
			</LineStyle>
		</Style>
		<Style id="branch_style13">
			<LineStyle>
				<color>ff18027f</color>
				<width>4.0</width>
			</LineStyle>
		</Style>
		<Style id="branch_style13">
			<LineStyle>
				<color>ff18027f</color>
				<width>4.0</width>
			</LineStyle>
		</Style>
		<Style id="branch_style13">
			<LineStyle>
				<color>ff18027f</color>
				<width>4.0</width>
			</LineStyle>
		</Style>
		<Style id="branch_style13">
			<LineStyle>
				<color>ff18027f</color>
				<width>4.0</width>
			</LineStyle>
		</Style>
		<Style id="branch_style13">
			<LineStyle>
				<color>ff18027f</color>
				<width>4.0</width>
			</LineStyle>
		</Style>
		<Style id="branch_style13">
			<LineStyle>
				<color>ff18027f</color>
				<width>4.0</width>
			</LineStyle>
		</Style>
		<Style id="branch_style13">
			<LineStyle>
				<color>ff18027f</color>
				<width>4.0</width>
			</LineStyle>
		</Style>
		<Style id="branch_style13">
			<LineStyle>
				<color>ff18027f</color>
				<width>4.0</width>
			</LineStyle>
		</Style>
		<Style id="branch_style13">
			<LineStyle>
				<color>ff18027f</color>
				<width>4.0</width>
			</LineStyle>
		</Style>
		<Style id="branch_style13">
			<LineStyle>
				<color>ff18027f</color>
				<width>4.0</width>
			</LineStyle>
		</Style>
		<Style id="branch_style13">
			<LineStyle>
				<color>ff18027f</color>
				<width>4.0</width>
			</LineStyle>
		</Style>
		<Style id="branch_style13">
			<LineStyle>
				<color>ff18027f</color>
				<width>4.0</width>
			</LineStyle>
		</Style>
		<Style id="branch_style13">
			<LineStyle>
				<color>ff18027f</color>
				<width>4.0</width>
			</LineStyle>
		</Style>
		<Style id="branch_style13">
			<LineStyle>
				<color>ff18027f</color>
				<width>4.0</width>
			</LineStyle>
		</Style>
		<Style id="branch_style13">
			<LineStyle>
				<color>ff18027f</color>
				<width>4.0</width>
			</LineStyle>
		</Style>
		<Style id="branch_style13">
			<LineStyle>
				<color>ff18027f</color>
				<width>4.0</width>
			</LineStyle>
		</Style>
		<Style id="branch_style13">
			<LineStyle>
				<color>ff18027f</color>
				<width>4.0</width>
			</LineStyle>
		</Style>
		<Style id="branch_style13">
			<LineStyle>
				<color>ff18027f</color>
				<width>4.0</width>
			</LineStyle>
		</Style>
		<Style id="branch_style13">
			<LineStyle>
				<color>ff18027f</color>
				<width>4.0</width>
			</LineStyle>
		</Style>
		<Style id="branch_style13">
			<LineStyle>
				<color>ff18027f</color>
				<width>4.0</width>
			</LineStyle>
		</Style>
		<Style id="branch_style14">
			<LineStyle>
				<color>ff1d0297</color>
				<width>4.0</width>
			</LineStyle>
		</Style>
		<Style id="branch_style14">
			<LineStyle>
				<color>ff1d0297</color>
				<width>4.0</width>
			</LineStyle>
		</Style>
		<Style id="branch_style14">
			<LineStyle>
				<color>ff1d0297</color>
				<width>4.0</width>
			</LineStyle>
		</Style>
		<Style id="branch_style14">
			<LineStyle>
				<color>ff1d0297</color>
				<width>4.0</width>
			</LineStyle>
		</Style>
		<Style id="branch_style14">
			<LineStyle>
				<color>ff1d0297</color>
				<width>4.0</width>
			</LineStyle>
		</Style>
		<Style id="branch_style14">
			<LineStyle>
				<color>ff1d0297</color>
				<width>4.0</width>
			</LineStyle>
		</Style>
		<Style id="branch_style14">
			<LineStyle>
				<color>ff1d0297</color>
				<width>4.0</width>
			</LineStyle>
		</Style>
		<Style id="branch_style14">
			<LineStyle>
				<color>ff1d0297</color>
				<width>4.0</width>
			</LineStyle>
		</Style>
		<Style id="branch_style14">
			<LineStyle>
				<color>ff1d0297</color>
				<width>4.0</width>
			</LineStyle>
		</Style>
		<Style id="branch_style14">
			<LineStyle>
				<color>ff1d0297</color>
				<width>4.0</width>
			</LineStyle>
		</Style>
		<Style id="branch_style14">
			<LineStyle>
				<color>ff1d0297</color>
				<width>4.0</width>
			</LineStyle>
		</Style>
		<Style id="branch_style14">
			<LineStyle>
				<color>ff1d0297</color>
				<width>4.0</width>
			</LineStyle>
		</Style>
		<Style id="branch_style14">
			<LineStyle>
				<color>ff1d0297</color>
				<width>4.0</width>
			</LineStyle>
		</Style>
		<Style id="branch_style14">
			<LineStyle>
				<color>ff1d0297</color>
				<width>4.0</width>
			</LineStyle>
		</Style>
		<Style id="branch_style14">
			<LineStyle>
				<color>ff1d0297</color>
				<width>4.0</width>
			</LineStyle>
		</Style>
		<Style id="branch_style14">
			<LineStyle>
				<color>ff1d0297</color>
				<width>4.0</width>
			</LineStyle>
		</Style>
		<Style id="branch_style14">
			<LineStyle>
				<color>ff1d0297</color>
				<width>4.0</width>
			</LineStyle>
		</Style>
		<Style id="branch_style14">
			<LineStyle>
				<color>ff1d0297</color>
				<width>4.0</width>
			</LineStyle>
		</Style>
		<Style id="branch_style14">
			<LineStyle>
				<color>ff1d0297</color>
				<width>4.0</width>
			</LineStyle>
		</Style>
		<Style id="branch_style14">
			<LineStyle>
				<color>ff1d0297</color>
				<width>4.0</width>
			</LineStyle>
		</Style>
		<Style id="branch_style14">
			<LineStyle>
				<color>ff1d0297</color>
				<width>4.0</width>
			</LineStyle>
		</Style>
		<Style id="branch_style14">
			<LineStyle>
				<color>ff1d0297</color>
				<width>4.0</width>
			</LineStyle>
		</Style>
		<Style id="branch_style14">
			<LineStyle>
				<color>ff1d0297</color>
				<width>4.0</width>
			</LineStyle>
		</Style>
		<Style id="branch_style14">
			<LineStyle>
				<color>ff1d0297</color>
				<width>4.0</width>
			</LineStyle>
		</Style>
		<Style id="branch_style14">
			<LineStyle>
				<color>ff1d0297</color>
				<width>4.0</width>
			</LineStyle>
		</Style>
		<Style id="branch_style14">
			<LineStyle>
				<color>ff1d0297</color>
				<width>4.0</width>
			</LineStyle>
		</Style>
		<Style id="branch_style14">
			<LineStyle>
				<color>ff1d0297</color>
				<width>4.0</width>
			</LineStyle>
		</Style>
		<Style id="branch_style14">
			<LineStyle>
				<color>ff1d0297</color>
				<width>4.0</width>
			</LineStyle>
		</Style>
		<Style id="branch_style14">
			<LineStyle>
				<color>ff1d0297</color>
				<width>4.0</width>
			</LineStyle>
		</Style>
		<Style id="branch_style14">
			<LineStyle>
				<color>ff1d0297</color>
				<width>4.0</width>
			</LineStyle>
		</Style>
		<Style id="branch_style14">
			<LineStyle>
				<color>ff1d0297</color>
				<width>4.0</width>
			</LineStyle>
		</Style>
		<Style id="branch_style14">
			<LineStyle>
				<color>ff1d0297</color>
				<width>4.0</width>
			</LineStyle>
		</Style>
		<Style id="branch_style14">
			<LineStyle>
				<color>ff1d0297</color>
				<width>4.0</width>
			</LineStyle>
		</Style>
		<Style id="branch_style14">
			<LineStyle>
				<color>ff1d0297</color>
				<width>4.0</width>
			</LineStyle>
		</Style>
		<Style id="branch_style14">
			<LineStyle>
				<color>ff1d0297</color>
				<width>4.0</width>
			</LineStyle>
		</Style>
		<Style id="branch_style14">
			<LineStyle>
				<color>ff1d0297</color>
				<width>4.0</width>
			</LineStyle>
		</Style>
		<Style id="branch_style14">
			<LineStyle>
				<color>ff1d0297</color>
				<width>4.0</width>
			</LineStyle>
		</Style>
		<Style id="branch_style14">
			<LineStyle>
				<color>ff1d0297</color>
				<width>4.0</width>
			</LineStyle>
		</Style>
		<Style id="branch_style14">
			<LineStyle>
				<color>ff1d0297</color>
				<width>4.0</width>
			</LineStyle>
		</Style>
		<Style id="branch_style14">
			<LineStyle>
				<color>ff1d0297</color>
				<width>4.0</width>
			</LineStyle>
		</Style>
		<Style id="branch_style14">
			<LineStyle>
				<color>ff1d0297</color>
				<width>4.0</width>
			</LineStyle>
		</Style>
		<Style id="branch_style14">
			<LineStyle>
				<color>ff1d0297</color>
				<width>4.0</width>
			</LineStyle>
		</Style>
		<Style id="branch_style14">
			<LineStyle>
				<color>ff1d0297</color>
				<width>4.0</width>
			</LineStyle>
		</Style>
		<Style id="branch_style14">
			<LineStyle>
				<color>ff1d0297</color>
				<width>4.0</width>
			</LineStyle>
		</Style>
		<Style id="branch_style14">
			<LineStyle>
				<color>ff1d0297</color>
				<width>4.0</width>
			</LineStyle>
		</Style>
		<Style id="branch_style14">
			<LineStyle>
				<color>ff1d0297</color>
				<width>4.0</width>
			</LineStyle>
		</Style>
		<Style id="branch_style14">
			<LineStyle>
				<color>ff1d0297</color>
				<width>4.0</width>
			</LineStyle>
		</Style>
		<Style id="branch_style14">
			<LineStyle>
				<color>ff1d0297</color>
				<width>4.0</width>
			</LineStyle>
		</Style>
		<Style id="branch_style14">
			<LineStyle>
				<color>ff1d0297</color>
				<width>4.0</width>
			</LineStyle>
		</Style>
		<Style id="branch_style14">
			<LineStyle>
				<color>ff1d0297</color>
				<width>4.0</width>
			</LineStyle>
		</Style>
		<Style id="branch_style14">
			<LineStyle>
				<color>ff1d0297</color>
				<width>4.0</width>
			</LineStyle>
		</Style>
		<Style id="branch_style14">
			<LineStyle>
				<color>ff1d0297</color>
				<width>4.0</width>
			</LineStyle>
		</Style>
		<Style id="branch_style14">
			<LineStyle>
				<color>ff1d0297</color>
				<width>4.0</width>
			</LineStyle>
		</Style>
		<Style id="branch_style14">
			<LineStyle>
				<color>ff1d0297</color>
				<width>4.0</width>
			</LineStyle>
		</Style>
		<Style id="branch_style14">
			<LineStyle>
				<color>ff1d0297</color>
				<width>4.0</width>
			</LineStyle>
		</Style>
		<Style id="branch_style14">
			<LineStyle>
				<color>ff1d0297</color>
				<width>4.0</width>
			</LineStyle>
		</Style>
		<Style id="branch_style14">
			<LineStyle>
				<color>ff1d0297</color>
				<width>4.0</width>
			</LineStyle>
		</Style>
		<Style id="branch_style14">
			<LineStyle>
				<color>ff1d0297</color>
				<width>4.0</width>
			</LineStyle>
		</Style>
		<Style id="branch_style14">
			<LineStyle>
				<color>ff1d0297</color>
				<width>4.0</width>
			</LineStyle>
		</Style>
		<Style id="branch_style14">
			<LineStyle>
				<color>ff1d0297</color>
				<width>4.0</width>
			</LineStyle>
		</Style>
		<Style id="branch_style14">
			<LineStyle>
				<color>ff1d0297</color>
				<width>4.0</width>
			</LineStyle>
		</Style>
		<Style id="branch_style14">
			<LineStyle>
				<color>ff1d0297</color>
				<width>4.0</width>
			</LineStyle>
		</Style>
		<Style id="branch_style14">
			<LineStyle>
				<color>ff1d0297</color>
				<width>4.0</width>
			</LineStyle>
		</Style>
		<Style id="branch_style14">
			<LineStyle>
				<color>ff1d0297</color>
				<width>4.0</width>
			</LineStyle>
		</Style>
		<Style id="branch_style14">
			<LineStyle>
				<color>ff1d0297</color>
				<width>4.0</width>
			</LineStyle>
		</Style>
		<Style id="branch_style14">
			<LineStyle>
				<color>ff1d0297</color>
				<width>4.0</width>
			</LineStyle>
		</Style>
		<Style id="branch_style14">
			<LineStyle>
				<color>ff1d0297</color>
				<width>4.0</width>
			</LineStyle>
		</Style>
		<Style id="branch_style14">
			<LineStyle>
				<color>ff1d0297</color>
				<width>4.0</width>
			</LineStyle>
		</Style>
		<Style id="branch_style14">
			<LineStyle>
				<color>ff1d0297</color>
				<width>4.0</width>
			</LineStyle>
		</Style>
		<Style id="branch_style14">
			<LineStyle>
				<color>ff1d0297</color>
				<width>4.0</width>
			</LineStyle>
		</Style>
		<Style id="branch_style14">
			<LineStyle>
				<color>ff1d0297</color>
				<width>4.0</width>
			</LineStyle>
		</Style>
		<Style id="branch_style14">
			<LineStyle>
				<color>ff1d0297</color>
				<width>4.0</width>
			</LineStyle>
		</Style>
		<Style id="branch_style14">
			<LineStyle>
				<color>ff1d0297</color>
				<width>4.0</width>
			</LineStyle>
		</Style>
		<Style id="branch_style14">
			<LineStyle>
				<color>ff1d0297</color>
				<width>4.0</width>
			</LineStyle>
		</Style>
		<Style id="branch_style14">
			<LineStyle>
				<color>ff1d0297</color>
				<width>4.0</width>
			</LineStyle>
		</Style>
		<Style id="branch_style14">
			<LineStyle>
				<color>ff1d0297</color>
				<width>4.0</width>
			</LineStyle>
		</Style>
		<Style id="branch_style14">
			<LineStyle>
				<color>ff1d0297</color>
				<width>4.0</width>
			</LineStyle>
		</Style>
		<Style id="branch_style14">
			<LineStyle>
				<color>ff1d0297</color>
				<width>4.0</width>
			</LineStyle>
		</Style>
		<Style id="branch_style14">
			<LineStyle>
				<color>ff1d0297</color>
				<width>4.0</width>
			</LineStyle>
		</Style>
		<Style id="branch_style14">
			<LineStyle>
				<color>ff1d0297</color>
				<width>4.0</width>
			</LineStyle>
		</Style>
		<Style id="branch_style14">
			<LineStyle>
				<color>ff1d0297</color>
				<width>4.0</width>
			</LineStyle>
		</Style>
		<Style id="branch_style14">
			<LineStyle>
				<color>ff1d0297</color>
				<width>4.0</width>
			</LineStyle>
		</Style>
		<Style id="branch_style14">
			<LineStyle>
				<color>ff1d0297</color>
				<width>4.0</width>
			</LineStyle>
		</Style>
		<Style id="branch_style14">
			<LineStyle>
				<color>ff1d0297</color>
				<width>4.0</width>
			</LineStyle>
		</Style>
		<Style id="branch_style14">
			<LineStyle>
				<color>ff1d0297</color>
				<width>4.0</width>
			</LineStyle>
		</Style>
		<Style id="branch_style14">
			<LineStyle>
				<color>ff1d0297</color>
				<width>4.0</width>
			</LineStyle>
		</Style>
		<Style id="branch_style14">
			<LineStyle>
				<color>ff1d0297</color>
				<width>4.0</width>
			</LineStyle>
		</Style>
		<Style id="branch_style14">
			<LineStyle>
				<color>ff1d0297</color>
				<width>4.0</width>
			</LineStyle>
		</Style>
		<Style id="branch_style14">
			<LineStyle>
				<color>ff1d0297</color>
				<width>4.0</width>
			</LineStyle>
		</Style>
		<Style id="branch_style14">
			<LineStyle>
				<color>ff1d0297</color>
				<width>4.0</width>
			</LineStyle>
		</Style>
		<Style id="branch_style14">
			<LineStyle>
				<color>ff1d0297</color>
				<width>4.0</width>
			</LineStyle>
		</Style>
		<Style id="branch_style14">
			<LineStyle>
				<color>ff1d0297</color>
				<width>4.0</width>
			</LineStyle>
		</Style>
		<Style id="branch_style14">
			<LineStyle>
				<color>ff1d0297</color>
				<width>4.0</width>
			</LineStyle>
		</Style>
		<Style id="branch_style14">
			<LineStyle>
				<color>ff1d0297</color>
				<width>4.0</width>
			</LineStyle>
		</Style>
		<Style id="branch_style14">
			<LineStyle>
				<color>ff1d0297</color>
				<width>4.0</width>
			</LineStyle>
		</Style>
		<Style id="branch_style14">
			<LineStyle>
				<color>ff1d0297</color>
				<width>4.0</width>
			</LineStyle>
		</Style>
		<Style id="branch_style14">
			<LineStyle>
				<color>ff1d0297</color>
				<width>4.0</width>
			</LineStyle>
		</Style>
		<Style id="branch_style14">
			<LineStyle>
				<color>ff1d0297</color>
				<width>4.0</width>
			</LineStyle>
		</Style>
		<Style id="branch_style14">
			<LineStyle>
				<color>ff1d0297</color>
				<width>4.0</width>
			</LineStyle>
		</Style>
		<Style id="branch_style14">
			<LineStyle>
				<color>ff1d0297</color>
				<width>4.0</width>
			</LineStyle>
		</Style>
		<Style id="branch_style15">
			<LineStyle>
				<color>ff03000f</color>
				<width>4.0</width>
			</LineStyle>
		</Style>
		<Style id="branch_style15">
			<LineStyle>
				<color>ff03000f</color>
				<width>4.0</width>
			</LineStyle>
		</Style>
		<Style id="branch_style15">
			<LineStyle>
				<color>ff03000f</color>
				<width>4.0</width>
			</LineStyle>
		</Style>
		<Style id="branch_style15">
			<LineStyle>
				<color>ff03000f</color>
				<width>4.0</width>
			</LineStyle>
		</Style>
		<Style id="branch_style15">
			<LineStyle>
				<color>ff03000f</color>
				<width>4.0</width>
			</LineStyle>
		</Style>
		<Style id="branch_style15">
			<LineStyle>
				<color>ff03000f</color>
				<width>4.0</width>
			</LineStyle>
		</Style>
		<Style id="branch_style15">
			<LineStyle>
				<color>ff03000f</color>
				<width>4.0</width>
			</LineStyle>
		</Style>
		<Style id="branch_style15">
			<LineStyle>
				<color>ff03000f</color>
				<width>4.0</width>
			</LineStyle>
		</Style>
		<Style id="branch_style15">
			<LineStyle>
				<color>ff03000f</color>
				<width>4.0</width>
			</LineStyle>
		</Style>
		<Style id="branch_style15">
			<LineStyle>
				<color>ff03000f</color>
				<width>4.0</width>
			</LineStyle>
		</Style>
		<Style id="branch_style15">
			<LineStyle>
				<color>ff03000f</color>
				<width>4.0</width>
			</LineStyle>
		</Style>
		<Style id="branch_style15">
			<LineStyle>
				<color>ff03000f</color>
				<width>4.0</width>
			</LineStyle>
		</Style>
		<Style id="branch_style15">
			<LineStyle>
				<color>ff03000f</color>
				<width>4.0</width>
			</LineStyle>
		</Style>
		<Style id="branch_style15">
			<LineStyle>
				<color>ff03000f</color>
				<width>4.0</width>
			</LineStyle>
		</Style>
		<Style id="branch_style15">
			<LineStyle>
				<color>ff03000f</color>
				<width>4.0</width>
			</LineStyle>
		</Style>
		<Style id="branch_style15">
			<LineStyle>
				<color>ff03000f</color>
				<width>4.0</width>
			</LineStyle>
		</Style>
		<Style id="branch_style15">
			<LineStyle>
				<color>ff03000f</color>
				<width>4.0</width>
			</LineStyle>
		</Style>
		<Style id="branch_style15">
			<LineStyle>
				<color>ff03000f</color>
				<width>4.0</width>
			</LineStyle>
		</Style>
		<Style id="branch_style15">
			<LineStyle>
				<color>ff03000f</color>
				<width>4.0</width>
			</LineStyle>
		</Style>
		<Style id="branch_style15">
			<LineStyle>
				<color>ff03000f</color>
				<width>4.0</width>
			</LineStyle>
		</Style>
		<Style id="branch_style15">
			<LineStyle>
				<color>ff03000f</color>
				<width>4.0</width>
			</LineStyle>
		</Style>
		<Style id="branch_style15">
			<LineStyle>
				<color>ff03000f</color>
				<width>4.0</width>
			</LineStyle>
		</Style>
		<Style id="branch_style15">
			<LineStyle>
				<color>ff03000f</color>
				<width>4.0</width>
			</LineStyle>
		</Style>
		<Style id="branch_style15">
			<LineStyle>
				<color>ff03000f</color>
				<width>4.0</width>
			</LineStyle>
		</Style>
		<Style id="branch_style15">
			<LineStyle>
				<color>ff03000f</color>
				<width>4.0</width>
			</LineStyle>
		</Style>
		<Style id="branch_style15">
			<LineStyle>
				<color>ff03000f</color>
				<width>4.0</width>
			</LineStyle>
		</Style>
		<Style id="branch_style15">
			<LineStyle>
				<color>ff03000f</color>
				<width>4.0</width>
			</LineStyle>
		</Style>
		<Style id="branch_style15">
			<LineStyle>
				<color>ff03000f</color>
				<width>4.0</width>
			</LineStyle>
		</Style>
		<Style id="branch_style15">
			<LineStyle>
				<color>ff03000f</color>
				<width>4.0</width>
			</LineStyle>
		</Style>
		<Style id="branch_style15">
			<LineStyle>
				<color>ff03000f</color>
				<width>4.0</width>
			</LineStyle>
		</Style>
		<Style id="branch_style15">
			<LineStyle>
				<color>ff03000f</color>
				<width>4.0</width>
			</LineStyle>
		</Style>
		<Style id="branch_style15">
			<LineStyle>
				<color>ff03000f</color>
				<width>4.0</width>
			</LineStyle>
		</Style>
		<Style id="branch_style15">
			<LineStyle>
				<color>ff03000f</color>
				<width>4.0</width>
			</LineStyle>
		</Style>
		<Style id="branch_style15">
			<LineStyle>
				<color>ff03000f</color>
				<width>4.0</width>
			</LineStyle>
		</Style>
		<Style id="branch_style15">
			<LineStyle>
				<color>ff03000f</color>
				<width>4.0</width>
			</LineStyle>
		</Style>
		<Style id="branch_style15">
			<LineStyle>
				<color>ff03000f</color>
				<width>4.0</width>
			</LineStyle>
		</Style>
		<Style id="branch_style15">
			<LineStyle>
				<color>ff03000f</color>
				<width>4.0</width>
			</LineStyle>
		</Style>
		<Style id="branch_style15">
			<LineStyle>
				<color>ff03000f</color>
				<width>4.0</width>
			</LineStyle>
		</Style>
		<Style id="branch_style15">
			<LineStyle>
				<color>ff03000f</color>
				<width>4.0</width>
			</LineStyle>
		</Style>
		<Style id="branch_style15">
			<LineStyle>
				<color>ff03000f</color>
				<width>4.0</width>
			</LineStyle>
		</Style>
		<Style id="branch_style15">
			<LineStyle>
				<color>ff03000f</color>
				<width>4.0</width>
			</LineStyle>
		</Style>
		<Style id="branch_style15">
			<LineStyle>
				<color>ff03000f</color>
				<width>4.0</width>
			</LineStyle>
		</Style>
		<Style id="branch_style15">
			<LineStyle>
				<color>ff03000f</color>
				<width>4.0</width>
			</LineStyle>
		</Style>
		<Style id="branch_style15">
			<LineStyle>
				<color>ff03000f</color>
				<width>4.0</width>
			</LineStyle>
		</Style>
		<Style id="branch_style15">
			<LineStyle>
				<color>ff03000f</color>
				<width>4.0</width>
			</LineStyle>
		</Style>
		<Style id="branch_style15">
			<LineStyle>
				<color>ff03000f</color>
				<width>4.0</width>
			</LineStyle>
		</Style>
		<Style id="branch_style15">
			<LineStyle>
				<color>ff03000f</color>
				<width>4.0</width>
			</LineStyle>
		</Style>
		<Style id="branch_style15">
			<LineStyle>
				<color>ff03000f</color>
				<width>4.0</width>
			</LineStyle>
		</Style>
		<Style id="branch_style15">
			<LineStyle>
				<color>ff03000f</color>
				<width>4.0</width>
			</LineStyle>
		</Style>
		<Style id="branch_style15">
			<LineStyle>
				<color>ff03000f</color>
				<width>4.0</width>
			</LineStyle>
		</Style>
		<Style id="branch_style15">
			<LineStyle>
				<color>ff03000f</color>
				<width>4.0</width>
			</LineStyle>
		</Style>
		<Style id="branch_style15">
			<LineStyle>
				<color>ff03000f</color>
				<width>4.0</width>
			</LineStyle>
		</Style>
		<Style id="branch_style15">
			<LineStyle>
				<color>ff03000f</color>
				<width>4.0</width>
			</LineStyle>
		</Style>
		<Style id="branch_style15">
			<LineStyle>
				<color>ff03000f</color>
				<width>4.0</width>
			</LineStyle>
		</Style>
		<Style id="branch_style15">
			<LineStyle>
				<color>ff03000f</color>
				<width>4.0</width>
			</LineStyle>
		</Style>
		<Style id="branch_style15">
			<LineStyle>
				<color>ff03000f</color>
				<width>4.0</width>
			</LineStyle>
		</Style>
		<Style id="branch_style15">
			<LineStyle>
				<color>ff03000f</color>
				<width>4.0</width>
			</LineStyle>
		</Style>
		<Style id="branch_style15">
			<LineStyle>
				<color>ff03000f</color>
				<width>4.0</width>
			</LineStyle>
		</Style>
		<Style id="branch_style15">
			<LineStyle>
				<color>ff03000f</color>
				<width>4.0</width>
			</LineStyle>
		</Style>
		<Style id="branch_style15">
			<LineStyle>
				<color>ff03000f</color>
				<width>4.0</width>
			</LineStyle>
		</Style>
		<Style id="branch_style15">
			<LineStyle>
				<color>ff03000f</color>
				<width>4.0</width>
			</LineStyle>
		</Style>
		<Style id="branch_style15">
			<LineStyle>
				<color>ff03000f</color>
				<width>4.0</width>
			</LineStyle>
		</Style>
		<Style id="branch_style15">
			<LineStyle>
				<color>ff03000f</color>
				<width>4.0</width>
			</LineStyle>
		</Style>
		<Style id="branch_style15">
			<LineStyle>
				<color>ff03000f</color>
				<width>4.0</width>
			</LineStyle>
		</Style>
		<Style id="branch_style15">
			<LineStyle>
				<color>ff03000f</color>
				<width>4.0</width>
			</LineStyle>
		</Style>
		<Style id="branch_style15">
			<LineStyle>
				<color>ff03000f</color>
				<width>4.0</width>
			</LineStyle>
		</Style>
		<Style id="branch_style15">
			<LineStyle>
				<color>ff03000f</color>
				<width>4.0</width>
			</LineStyle>
		</Style>
		<Style id="branch_style15">
			<LineStyle>
				<color>ff03000f</color>
				<width>4.0</width>
			</LineStyle>
		</Style>
		<Style id="branch_style15">
			<LineStyle>
				<color>ff03000f</color>
				<width>4.0</width>
			</LineStyle>
		</Style>
		<Style id="branch_style15">
			<LineStyle>
				<color>ff03000f</color>
				<width>4.0</width>
			</LineStyle>
		</Style>
		<Style id="branch_style15">
			<LineStyle>
				<color>ff03000f</color>
				<width>4.0</width>
			</LineStyle>
		</Style>
		<Style id="branch_style15">
			<LineStyle>
				<color>ff03000f</color>
				<width>4.0</width>
			</LineStyle>
		</Style>
		<Style id="branch_style15">
			<LineStyle>
				<color>ff03000f</color>
				<width>4.0</width>
			</LineStyle>
		</Style>
		<Style id="branch_style15">
			<LineStyle>
				<color>ff03000f</color>
				<width>4.0</width>
			</LineStyle>
		</Style>
		<Style id="branch_style15">
			<LineStyle>
				<color>ff03000f</color>
				<width>4.0</width>
			</LineStyle>
		</Style>
		<Style id="branch_style15">
			<LineStyle>
				<color>ff03000f</color>
				<width>4.0</width>
			</LineStyle>
		</Style>
		<Style id="branch_style15">
			<LineStyle>
				<color>ff03000f</color>
				<width>4.0</width>
			</LineStyle>
		</Style>
		<Style id="branch_style15">
			<LineStyle>
				<color>ff03000f</color>
				<width>4.0</width>
			</LineStyle>
		</Style>
		<Style id="branch_style15">
			<LineStyle>
				<color>ff03000f</color>
				<width>4.0</width>
			</LineStyle>
		</Style>
		<Style id="branch_style15">
			<LineStyle>
				<color>ff03000f</color>
				<width>4.0</width>
			</LineStyle>
		</Style>
		<Style id="branch_style15">
			<LineStyle>
				<color>ff03000f</color>
				<width>4.0</width>
			</LineStyle>
		</Style>
		<Style id="branch_style15">
			<LineStyle>
				<color>ff03000f</color>
				<width>4.0</width>
			</LineStyle>
		</Style>
		<Style id="branch_style15">
			<LineStyle>
				<color>ff03000f</color>
				<width>4.0</width>
			</LineStyle>
		</Style>
		<Style id="branch_style15">
			<LineStyle>
				<color>ff03000f</color>
				<width>4.0</width>
			</LineStyle>
		</Style>
		<Style id="branch_style15">
			<LineStyle>
				<color>ff03000f</color>
				<width>4.0</width>
			</LineStyle>
		</Style>
		<Style id="branch_style15">
			<LineStyle>
				<color>ff03000f</color>
				<width>4.0</width>
			</LineStyle>
		</Style>
		<Style id="branch_style15">
			<LineStyle>
				<color>ff03000f</color>
				<width>4.0</width>
			</LineStyle>
		</Style>
		<Style id="branch_style15">
			<LineStyle>
				<color>ff03000f</color>
				<width>4.0</width>
			</LineStyle>
		</Style>
		<Style id="branch_style15">
			<LineStyle>
				<color>ff03000f</color>
				<width>4.0</width>
			</LineStyle>
		</Style>
		<Style id="branch_style15">
			<LineStyle>
				<color>ff03000f</color>
				<width>4.0</width>
			</LineStyle>
		</Style>
		<Style id="branch_style15">
			<LineStyle>
				<color>ff03000f</color>
				<width>4.0</width>
			</LineStyle>
		</Style>
		<Style id="branch_style15">
			<LineStyle>
				<color>ff03000f</color>
				<width>4.0</width>
			</LineStyle>
		</Style>
		<Style id="branch_style15">
			<LineStyle>
				<color>ff03000f</color>
				<width>4.0</width>
			</LineStyle>
		</Style>
		<Style id="branch_style15">
			<LineStyle>
				<color>ff03000f</color>
				<width>4.0</width>
			</LineStyle>
		</Style>
		<Style id="branch_style15">
			<LineStyle>
				<color>ff03000f</color>
				<width>4.0</width>
			</LineStyle>
		</Style>
		<Style id="branch_style15">
			<LineStyle>
				<color>ff03000f</color>
				<width>4.0</width>
			</LineStyle>
		</Style>
		<Style id="branch_style15">
			<LineStyle>
				<color>ff03000f</color>
				<width>4.0</width>
			</LineStyle>
		</Style>
		<Style id="branch_style15">
			<LineStyle>
				<color>ff03000f</color>
				<width>4.0</width>
			</LineStyle>
		</Style>
		<Style id="branch_style15">
			<LineStyle>
				<color>ff03000f</color>
				<width>4.0</width>
			</LineStyle>
		</Style>
		<Style id="branch_style15">
			<LineStyle>
				<color>ff03000f</color>
				<width>4.0</width>
			</LineStyle>
		</Style>
		<Style id="branch_style16">
			<LineStyle>
				<color>ff06001f</color>
				<width>4.0</width>
			</LineStyle>
		</Style>
		<Style id="branch_style16">
			<LineStyle>
				<color>ff06001f</color>
				<width>4.0</width>
			</LineStyle>
		</Style>
		<Style id="branch_style16">
			<LineStyle>
				<color>ff06001f</color>
				<width>4.0</width>
			</LineStyle>
		</Style>
		<Style id="branch_style16">
			<LineStyle>
				<color>ff06001f</color>
				<width>4.0</width>
			</LineStyle>
		</Style>
		<Style id="branch_style16">
			<LineStyle>
				<color>ff06001f</color>
				<width>4.0</width>
			</LineStyle>
		</Style>
		<Style id="branch_style16">
			<LineStyle>
				<color>ff06001f</color>
				<width>4.0</width>
			</LineStyle>
		</Style>
		<Style id="branch_style16">
			<LineStyle>
				<color>ff06001f</color>
				<width>4.0</width>
			</LineStyle>
		</Style>
		<Style id="branch_style16">
			<LineStyle>
				<color>ff06001f</color>
				<width>4.0</width>
			</LineStyle>
		</Style>
		<Style id="branch_style16">
			<LineStyle>
				<color>ff06001f</color>
				<width>4.0</width>
			</LineStyle>
		</Style>
		<Style id="branch_style16">
			<LineStyle>
				<color>ff06001f</color>
				<width>4.0</width>
			</LineStyle>
		</Style>
		<Style id="branch_style16">
			<LineStyle>
				<color>ff06001f</color>
				<width>4.0</width>
			</LineStyle>
		</Style>
		<Style id="branch_style16">
			<LineStyle>
				<color>ff06001f</color>
				<width>4.0</width>
			</LineStyle>
		</Style>
		<Style id="branch_style16">
			<LineStyle>
				<color>ff06001f</color>
				<width>4.0</width>
			</LineStyle>
		</Style>
		<Style id="branch_style16">
			<LineStyle>
				<color>ff06001f</color>
				<width>4.0</width>
			</LineStyle>
		</Style>
		<Style id="branch_style16">
			<LineStyle>
				<color>ff06001f</color>
				<width>4.0</width>
			</LineStyle>
		</Style>
		<Style id="branch_style16">
			<LineStyle>
				<color>ff06001f</color>
				<width>4.0</width>
			</LineStyle>
		</Style>
		<Style id="branch_style16">
			<LineStyle>
				<color>ff06001f</color>
				<width>4.0</width>
			</LineStyle>
		</Style>
		<Style id="branch_style16">
			<LineStyle>
				<color>ff06001f</color>
				<width>4.0</width>
			</LineStyle>
		</Style>
		<Style id="branch_style16">
			<LineStyle>
				<color>ff06001f</color>
				<width>4.0</width>
			</LineStyle>
		</Style>
		<Style id="branch_style16">
			<LineStyle>
				<color>ff06001f</color>
				<width>4.0</width>
			</LineStyle>
		</Style>
		<Style id="branch_style16">
			<LineStyle>
				<color>ff06001f</color>
				<width>4.0</width>
			</LineStyle>
		</Style>
		<Style id="branch_style16">
			<LineStyle>
				<color>ff06001f</color>
				<width>4.0</width>
			</LineStyle>
		</Style>
		<Style id="branch_style16">
			<LineStyle>
				<color>ff06001f</color>
				<width>4.0</width>
			</LineStyle>
		</Style>
		<Style id="branch_style16">
			<LineStyle>
				<color>ff06001f</color>
				<width>4.0</width>
			</LineStyle>
		</Style>
		<Style id="branch_style16">
			<LineStyle>
				<color>ff06001f</color>
				<width>4.0</width>
			</LineStyle>
		</Style>
		<Style id="branch_style16">
			<LineStyle>
				<color>ff06001f</color>
				<width>4.0</width>
			</LineStyle>
		</Style>
		<Style id="branch_style16">
			<LineStyle>
				<color>ff06001f</color>
				<width>4.0</width>
			</LineStyle>
		</Style>
		<Style id="branch_style16">
			<LineStyle>
				<color>ff06001f</color>
				<width>4.0</width>
			</LineStyle>
		</Style>
		<Style id="branch_style16">
			<LineStyle>
				<color>ff06001f</color>
				<width>4.0</width>
			</LineStyle>
		</Style>
		<Style id="branch_style16">
			<LineStyle>
				<color>ff06001f</color>
				<width>4.0</width>
			</LineStyle>
		</Style>
		<Style id="branch_style16">
			<LineStyle>
				<color>ff06001f</color>
				<width>4.0</width>
			</LineStyle>
		</Style>
		<Style id="branch_style16">
			<LineStyle>
				<color>ff06001f</color>
				<width>4.0</width>
			</LineStyle>
		</Style>
		<Style id="branch_style16">
			<LineStyle>
				<color>ff06001f</color>
				<width>4.0</width>
			</LineStyle>
		</Style>
		<Style id="branch_style16">
			<LineStyle>
				<color>ff06001f</color>
				<width>4.0</width>
			</LineStyle>
		</Style>
		<Style id="branch_style16">
			<LineStyle>
				<color>ff06001f</color>
				<width>4.0</width>
			</LineStyle>
		</Style>
		<Style id="branch_style16">
			<LineStyle>
				<color>ff06001f</color>
				<width>4.0</width>
			</LineStyle>
		</Style>
		<Style id="branch_style16">
			<LineStyle>
				<color>ff06001f</color>
				<width>4.0</width>
			</LineStyle>
		</Style>
		<Style id="branch_style16">
			<LineStyle>
				<color>ff06001f</color>
				<width>4.0</width>
			</LineStyle>
		</Style>
		<Style id="branch_style16">
			<LineStyle>
				<color>ff06001f</color>
				<width>4.0</width>
			</LineStyle>
		</Style>
		<Style id="branch_style16">
			<LineStyle>
				<color>ff06001f</color>
				<width>4.0</width>
			</LineStyle>
		</Style>
		<Style id="branch_style16">
			<LineStyle>
				<color>ff06001f</color>
				<width>4.0</width>
			</LineStyle>
		</Style>
		<Style id="branch_style16">
			<LineStyle>
				<color>ff06001f</color>
				<width>4.0</width>
			</LineStyle>
		</Style>
		<Style id="branch_style16">
			<LineStyle>
				<color>ff06001f</color>
				<width>4.0</width>
			</LineStyle>
		</Style>
		<Style id="branch_style16">
			<LineStyle>
				<color>ff06001f</color>
				<width>4.0</width>
			</LineStyle>
		</Style>
		<Style id="branch_style16">
			<LineStyle>
				<color>ff06001f</color>
				<width>4.0</width>
			</LineStyle>
		</Style>
		<Style id="branch_style16">
			<LineStyle>
				<color>ff06001f</color>
				<width>4.0</width>
			</LineStyle>
		</Style>
		<Style id="branch_style16">
			<LineStyle>
				<color>ff06001f</color>
				<width>4.0</width>
			</LineStyle>
		</Style>
		<Style id="branch_style16">
			<LineStyle>
				<color>ff06001f</color>
				<width>4.0</width>
			</LineStyle>
		</Style>
		<Style id="branch_style16">
			<LineStyle>
				<color>ff06001f</color>
				<width>4.0</width>
			</LineStyle>
		</Style>
		<Style id="branch_style16">
			<LineStyle>
				<color>ff06001f</color>
				<width>4.0</width>
			</LineStyle>
		</Style>
		<Style id="branch_style16">
			<LineStyle>
				<color>ff06001f</color>
				<width>4.0</width>
			</LineStyle>
		</Style>
		<Style id="branch_style16">
			<LineStyle>
				<color>ff06001f</color>
				<width>4.0</width>
			</LineStyle>
		</Style>
		<Style id="branch_style16">
			<LineStyle>
				<color>ff06001f</color>
				<width>4.0</width>
			</LineStyle>
		</Style>
		<Style id="branch_style16">
			<LineStyle>
				<color>ff06001f</color>
				<width>4.0</width>
			</LineStyle>
		</Style>
		<Style id="branch_style16">
			<LineStyle>
				<color>ff06001f</color>
				<width>4.0</width>
			</LineStyle>
		</Style>
		<Style id="branch_style16">
			<LineStyle>
				<color>ff06001f</color>
				<width>4.0</width>
			</LineStyle>
		</Style>
		<Style id="branch_style16">
			<LineStyle>
				<color>ff06001f</color>
				<width>4.0</width>
			</LineStyle>
		</Style>
		<Style id="branch_style16">
			<LineStyle>
				<color>ff06001f</color>
				<width>4.0</width>
			</LineStyle>
		</Style>
		<Style id="branch_style16">
			<LineStyle>
				<color>ff06001f</color>
				<width>4.0</width>
			</LineStyle>
		</Style>
		<Style id="branch_style16">
			<LineStyle>
				<color>ff06001f</color>
				<width>4.0</width>
			</LineStyle>
		</Style>
		<Style id="branch_style16">
			<LineStyle>
				<color>ff06001f</color>
				<width>4.0</width>
			</LineStyle>
		</Style>
		<Style id="branch_style16">
			<LineStyle>
				<color>ff06001f</color>
				<width>4.0</width>
			</LineStyle>
		</Style>
		<Style id="branch_style16">
			<LineStyle>
				<color>ff06001f</color>
				<width>4.0</width>
			</LineStyle>
		</Style>
		<Style id="branch_style16">
			<LineStyle>
				<color>ff06001f</color>
				<width>4.0</width>
			</LineStyle>
		</Style>
		<Style id="branch_style16">
			<LineStyle>
				<color>ff06001f</color>
				<width>4.0</width>
			</LineStyle>
		</Style>
		<Style id="branch_style16">
			<LineStyle>
				<color>ff06001f</color>
				<width>4.0</width>
			</LineStyle>
		</Style>
		<Style id="branch_style16">
			<LineStyle>
				<color>ff06001f</color>
				<width>4.0</width>
			</LineStyle>
		</Style>
		<Style id="branch_style16">
			<LineStyle>
				<color>ff06001f</color>
				<width>4.0</width>
			</LineStyle>
		</Style>
		<Style id="branch_style16">
			<LineStyle>
				<color>ff06001f</color>
				<width>4.0</width>
			</LineStyle>
		</Style>
		<Style id="branch_style16">
			<LineStyle>
				<color>ff06001f</color>
				<width>4.0</width>
			</LineStyle>
		</Style>
		<Style id="branch_style16">
			<LineStyle>
				<color>ff06001f</color>
				<width>4.0</width>
			</LineStyle>
		</Style>
		<Style id="branch_style16">
			<LineStyle>
				<color>ff06001f</color>
				<width>4.0</width>
			</LineStyle>
		</Style>
		<Style id="branch_style16">
			<LineStyle>
				<color>ff06001f</color>
				<width>4.0</width>
			</LineStyle>
		</Style>
		<Style id="branch_style16">
			<LineStyle>
				<color>ff06001f</color>
				<width>4.0</width>
			</LineStyle>
		</Style>
		<Style id="branch_style16">
			<LineStyle>
				<color>ff06001f</color>
				<width>4.0</width>
			</LineStyle>
		</Style>
		<Style id="branch_style16">
			<LineStyle>
				<color>ff06001f</color>
				<width>4.0</width>
			</LineStyle>
		</Style>
		<Style id="branch_style16">
			<LineStyle>
				<color>ff06001f</color>
				<width>4.0</width>
			</LineStyle>
		</Style>
		<Style id="branch_style16">
			<LineStyle>
				<color>ff06001f</color>
				<width>4.0</width>
			</LineStyle>
		</Style>
		<Style id="branch_style16">
			<LineStyle>
				<color>ff06001f</color>
				<width>4.0</width>
			</LineStyle>
		</Style>
		<Style id="branch_style16">
			<LineStyle>
				<color>ff06001f</color>
				<width>4.0</width>
			</LineStyle>
		</Style>
		<Style id="branch_style16">
			<LineStyle>
				<color>ff06001f</color>
				<width>4.0</width>
			</LineStyle>
		</Style>
		<Style id="branch_style16">
			<LineStyle>
				<color>ff06001f</color>
				<width>4.0</width>
			</LineStyle>
		</Style>
		<Style id="branch_style16">
			<LineStyle>
				<color>ff06001f</color>
				<width>4.0</width>
			</LineStyle>
		</Style>
		<Style id="branch_style16">
			<LineStyle>
				<color>ff06001f</color>
				<width>4.0</width>
			</LineStyle>
		</Style>
		<Style id="branch_style16">
			<LineStyle>
				<color>ff06001f</color>
				<width>4.0</width>
			</LineStyle>
		</Style>
		<Style id="branch_style16">
			<LineStyle>
				<color>ff06001f</color>
				<width>4.0</width>
			</LineStyle>
		</Style>
		<Style id="branch_style16">
			<LineStyle>
				<color>ff06001f</color>
				<width>4.0</width>
			</LineStyle>
		</Style>
		<Style id="branch_style16">
			<LineStyle>
				<color>ff06001f</color>
				<width>4.0</width>
			</LineStyle>
		</Style>
		<Style id="branch_style16">
			<LineStyle>
				<color>ff06001f</color>
				<width>4.0</width>
			</LineStyle>
		</Style>
		<Style id="branch_style16">
			<LineStyle>
				<color>ff06001f</color>
				<width>4.0</width>
			</LineStyle>
		</Style>
		<Style id="branch_style16">
			<LineStyle>
				<color>ff06001f</color>
				<width>4.0</width>
			</LineStyle>
		</Style>
		<Style id="branch_style16">
			<LineStyle>
				<color>ff06001f</color>
				<width>4.0</width>
			</LineStyle>
		</Style>
		<Style id="branch_style16">
			<LineStyle>
				<color>ff06001f</color>
				<width>4.0</width>
			</LineStyle>
		</Style>
		<Style id="branch_style16">
			<LineStyle>
				<color>ff06001f</color>
				<width>4.0</width>
			</LineStyle>
		</Style>
		<Style id="branch_style16">
			<LineStyle>
				<color>ff06001f</color>
				<width>4.0</width>
			</LineStyle>
		</Style>
		<Style id="branch_style16">
			<LineStyle>
				<color>ff06001f</color>
				<width>4.0</width>
			</LineStyle>
		</Style>
		<Style id="branch_style16">
			<LineStyle>
				<color>ff06001f</color>
				<width>4.0</width>
			</LineStyle>
		</Style>
		<Style id="branch_style16">
			<LineStyle>
				<color>ff06001f</color>
				<width>4.0</width>
			</LineStyle>
		</Style>
		<Style id="branch_style16">
			<LineStyle>
				<color>ff06001f</color>
				<width>4.0</width>
			</LineStyle>
		</Style>
		<Style id="branch_style16">
			<LineStyle>
				<color>ff06001f</color>
				<width>4.0</width>
			</LineStyle>
		</Style>
		<Style id="branch_style17">
			<LineStyle>
				<color>ff090030</color>
				<width>4.0</width>
			</LineStyle>
		</Style>
		<Style id="branch_style17">
			<LineStyle>
				<color>ff090030</color>
				<width>4.0</width>
			</LineStyle>
		</Style>
		<Style id="branch_style17">
			<LineStyle>
				<color>ff090030</color>
				<width>4.0</width>
			</LineStyle>
		</Style>
		<Style id="branch_style17">
			<LineStyle>
				<color>ff090030</color>
				<width>4.0</width>
			</LineStyle>
		</Style>
		<Style id="branch_style17">
			<LineStyle>
				<color>ff090030</color>
				<width>4.0</width>
			</LineStyle>
		</Style>
		<Style id="branch_style17">
			<LineStyle>
				<color>ff090030</color>
				<width>4.0</width>
			</LineStyle>
		</Style>
		<Style id="branch_style17">
			<LineStyle>
				<color>ff090030</color>
				<width>4.0</width>
			</LineStyle>
		</Style>
		<Style id="branch_style17">
			<LineStyle>
				<color>ff090030</color>
				<width>4.0</width>
			</LineStyle>
		</Style>
		<Style id="branch_style17">
			<LineStyle>
				<color>ff090030</color>
				<width>4.0</width>
			</LineStyle>
		</Style>
		<Style id="branch_style17">
			<LineStyle>
				<color>ff090030</color>
				<width>4.0</width>
			</LineStyle>
		</Style>
		<Style id="branch_style17">
			<LineStyle>
				<color>ff090030</color>
				<width>4.0</width>
			</LineStyle>
		</Style>
		<Style id="branch_style17">
			<LineStyle>
				<color>ff090030</color>
				<width>4.0</width>
			</LineStyle>
		</Style>
		<Style id="branch_style17">
			<LineStyle>
				<color>ff090030</color>
				<width>4.0</width>
			</LineStyle>
		</Style>
		<Style id="branch_style17">
			<LineStyle>
				<color>ff090030</color>
				<width>4.0</width>
			</LineStyle>
		</Style>
		<Style id="branch_style17">
			<LineStyle>
				<color>ff090030</color>
				<width>4.0</width>
			</LineStyle>
		</Style>
		<Style id="branch_style17">
			<LineStyle>
				<color>ff090030</color>
				<width>4.0</width>
			</LineStyle>
		</Style>
		<Style id="branch_style17">
			<LineStyle>
				<color>ff090030</color>
				<width>4.0</width>
			</LineStyle>
		</Style>
		<Style id="branch_style17">
			<LineStyle>
				<color>ff090030</color>
				<width>4.0</width>
			</LineStyle>
		</Style>
		<Style id="branch_style17">
			<LineStyle>
				<color>ff090030</color>
				<width>4.0</width>
			</LineStyle>
		</Style>
		<Style id="branch_style17">
			<LineStyle>
				<color>ff090030</color>
				<width>4.0</width>
			</LineStyle>
		</Style>
		<Style id="branch_style17">
			<LineStyle>
				<color>ff090030</color>
				<width>4.0</width>
			</LineStyle>
		</Style>
		<Style id="branch_style17">
			<LineStyle>
				<color>ff090030</color>
				<width>4.0</width>
			</LineStyle>
		</Style>
		<Style id="branch_style17">
			<LineStyle>
				<color>ff090030</color>
				<width>4.0</width>
			</LineStyle>
		</Style>
		<Style id="branch_style17">
			<LineStyle>
				<color>ff090030</color>
				<width>4.0</width>
			</LineStyle>
		</Style>
		<Style id="branch_style17">
			<LineStyle>
				<color>ff090030</color>
				<width>4.0</width>
			</LineStyle>
		</Style>
		<Style id="branch_style17">
			<LineStyle>
				<color>ff090030</color>
				<width>4.0</width>
			</LineStyle>
		</Style>
		<Style id="branch_style17">
			<LineStyle>
				<color>ff090030</color>
				<width>4.0</width>
			</LineStyle>
		</Style>
		<Style id="branch_style17">
			<LineStyle>
				<color>ff090030</color>
				<width>4.0</width>
			</LineStyle>
		</Style>
		<Style id="branch_style17">
			<LineStyle>
				<color>ff090030</color>
				<width>4.0</width>
			</LineStyle>
		</Style>
		<Style id="branch_style17">
			<LineStyle>
				<color>ff090030</color>
				<width>4.0</width>
			</LineStyle>
		</Style>
		<Style id="branch_style17">
			<LineStyle>
				<color>ff090030</color>
				<width>4.0</width>
			</LineStyle>
		</Style>
		<Style id="branch_style17">
			<LineStyle>
				<color>ff090030</color>
				<width>4.0</width>
			</LineStyle>
		</Style>
		<Style id="branch_style17">
			<LineStyle>
				<color>ff090030</color>
				<width>4.0</width>
			</LineStyle>
		</Style>
		<Style id="branch_style17">
			<LineStyle>
				<color>ff090030</color>
				<width>4.0</width>
			</LineStyle>
		</Style>
		<Style id="branch_style17">
			<LineStyle>
				<color>ff090030</color>
				<width>4.0</width>
			</LineStyle>
		</Style>
		<Style id="branch_style17">
			<LineStyle>
				<color>ff090030</color>
				<width>4.0</width>
			</LineStyle>
		</Style>
		<Style id="branch_style17">
			<LineStyle>
				<color>ff090030</color>
				<width>4.0</width>
			</LineStyle>
		</Style>
		<Style id="branch_style17">
			<LineStyle>
				<color>ff090030</color>
				<width>4.0</width>
			</LineStyle>
		</Style>
		<Style id="branch_style17">
			<LineStyle>
				<color>ff090030</color>
				<width>4.0</width>
			</LineStyle>
		</Style>
		<Style id="branch_style17">
			<LineStyle>
				<color>ff090030</color>
				<width>4.0</width>
			</LineStyle>
		</Style>
		<Style id="branch_style17">
			<LineStyle>
				<color>ff090030</color>
				<width>4.0</width>
			</LineStyle>
		</Style>
		<Style id="branch_style17">
			<LineStyle>
				<color>ff090030</color>
				<width>4.0</width>
			</LineStyle>
		</Style>
		<Style id="branch_style17">
			<LineStyle>
				<color>ff090030</color>
				<width>4.0</width>
			</LineStyle>
		</Style>
		<Style id="branch_style17">
			<LineStyle>
				<color>ff090030</color>
				<width>4.0</width>
			</LineStyle>
		</Style>
		<Style id="branch_style17">
			<LineStyle>
				<color>ff090030</color>
				<width>4.0</width>
			</LineStyle>
		</Style>
		<Style id="branch_style17">
			<LineStyle>
				<color>ff090030</color>
				<width>4.0</width>
			</LineStyle>
		</Style>
		<Style id="branch_style17">
			<LineStyle>
				<color>ff090030</color>
				<width>4.0</width>
			</LineStyle>
		</Style>
		<Style id="branch_style17">
			<LineStyle>
				<color>ff090030</color>
				<width>4.0</width>
			</LineStyle>
		</Style>
		<Style id="branch_style17">
			<LineStyle>
				<color>ff090030</color>
				<width>4.0</width>
			</LineStyle>
		</Style>
		<Style id="branch_style17">
			<LineStyle>
				<color>ff090030</color>
				<width>4.0</width>
			</LineStyle>
		</Style>
		<Style id="branch_style17">
			<LineStyle>
				<color>ff090030</color>
				<width>4.0</width>
			</LineStyle>
		</Style>
		<Style id="branch_style17">
			<LineStyle>
				<color>ff090030</color>
				<width>4.0</width>
			</LineStyle>
		</Style>
		<Style id="branch_style17">
			<LineStyle>
				<color>ff090030</color>
				<width>4.0</width>
			</LineStyle>
		</Style>
		<Style id="branch_style17">
			<LineStyle>
				<color>ff090030</color>
				<width>4.0</width>
			</LineStyle>
		</Style>
		<Style id="branch_style17">
			<LineStyle>
				<color>ff090030</color>
				<width>4.0</width>
			</LineStyle>
		</Style>
		<Style id="branch_style17">
			<LineStyle>
				<color>ff090030</color>
				<width>4.0</width>
			</LineStyle>
		</Style>
		<Style id="branch_style17">
			<LineStyle>
				<color>ff090030</color>
				<width>4.0</width>
			</LineStyle>
		</Style>
		<Style id="branch_style17">
			<LineStyle>
				<color>ff090030</color>
				<width>4.0</width>
			</LineStyle>
		</Style>
		<Style id="branch_style17">
			<LineStyle>
				<color>ff090030</color>
				<width>4.0</width>
			</LineStyle>
		</Style>
		<Style id="branch_style17">
			<LineStyle>
				<color>ff090030</color>
				<width>4.0</width>
			</LineStyle>
		</Style>
		<Style id="branch_style17">
			<LineStyle>
				<color>ff090030</color>
				<width>4.0</width>
			</LineStyle>
		</Style>
		<Style id="branch_style17">
			<LineStyle>
				<color>ff090030</color>
				<width>4.0</width>
			</LineStyle>
		</Style>
		<Style id="branch_style17">
			<LineStyle>
				<color>ff090030</color>
				<width>4.0</width>
			</LineStyle>
		</Style>
		<Style id="branch_style17">
			<LineStyle>
				<color>ff090030</color>
				<width>4.0</width>
			</LineStyle>
		</Style>
		<Style id="branch_style17">
			<LineStyle>
				<color>ff090030</color>
				<width>4.0</width>
			</LineStyle>
		</Style>
		<Style id="branch_style17">
			<LineStyle>
				<color>ff090030</color>
				<width>4.0</width>
			</LineStyle>
		</Style>
		<Style id="branch_style17">
			<LineStyle>
				<color>ff090030</color>
				<width>4.0</width>
			</LineStyle>
		</Style>
		<Style id="branch_style17">
			<LineStyle>
				<color>ff090030</color>
				<width>4.0</width>
			</LineStyle>
		</Style>
		<Style id="branch_style17">
			<LineStyle>
				<color>ff090030</color>
				<width>4.0</width>
			</LineStyle>
		</Style>
		<Style id="branch_style17">
			<LineStyle>
				<color>ff090030</color>
				<width>4.0</width>
			</LineStyle>
		</Style>
		<Style id="branch_style17">
			<LineStyle>
				<color>ff090030</color>
				<width>4.0</width>
			</LineStyle>
		</Style>
		<Style id="branch_style17">
			<LineStyle>
				<color>ff090030</color>
				<width>4.0</width>
			</LineStyle>
		</Style>
		<Style id="branch_style17">
			<LineStyle>
				<color>ff090030</color>
				<width>4.0</width>
			</LineStyle>
		</Style>
		<Style id="branch_style17">
			<LineStyle>
				<color>ff090030</color>
				<width>4.0</width>
			</LineStyle>
		</Style>
		<Style id="branch_style17">
			<LineStyle>
				<color>ff090030</color>
				<width>4.0</width>
			</LineStyle>
		</Style>
		<Style id="branch_style17">
			<LineStyle>
				<color>ff090030</color>
				<width>4.0</width>
			</LineStyle>
		</Style>
		<Style id="branch_style17">
			<LineStyle>
				<color>ff090030</color>
				<width>4.0</width>
			</LineStyle>
		</Style>
		<Style id="branch_style17">
			<LineStyle>
				<color>ff090030</color>
				<width>4.0</width>
			</LineStyle>
		</Style>
		<Style id="branch_style17">
			<LineStyle>
				<color>ff090030</color>
				<width>4.0</width>
			</LineStyle>
		</Style>
		<Style id="branch_style17">
			<LineStyle>
				<color>ff090030</color>
				<width>4.0</width>
			</LineStyle>
		</Style>
		<Style id="branch_style17">
			<LineStyle>
				<color>ff090030</color>
				<width>4.0</width>
			</LineStyle>
		</Style>
		<Style id="branch_style17">
			<LineStyle>
				<color>ff090030</color>
				<width>4.0</width>
			</LineStyle>
		</Style>
		<Style id="branch_style17">
			<LineStyle>
				<color>ff090030</color>
				<width>4.0</width>
			</LineStyle>
		</Style>
		<Style id="branch_style17">
			<LineStyle>
				<color>ff090030</color>
				<width>4.0</width>
			</LineStyle>
		</Style>
		<Style id="branch_style17">
			<LineStyle>
				<color>ff090030</color>
				<width>4.0</width>
			</LineStyle>
		</Style>
		<Style id="branch_style17">
			<LineStyle>
				<color>ff090030</color>
				<width>4.0</width>
			</LineStyle>
		</Style>
		<Style id="branch_style17">
			<LineStyle>
				<color>ff090030</color>
				<width>4.0</width>
			</LineStyle>
		</Style>
		<Style id="branch_style17">
			<LineStyle>
				<color>ff090030</color>
				<width>4.0</width>
			</LineStyle>
		</Style>
		<Style id="branch_style17">
			<LineStyle>
				<color>ff090030</color>
				<width>4.0</width>
			</LineStyle>
		</Style>
		<Style id="branch_style17">
			<LineStyle>
				<color>ff090030</color>
				<width>4.0</width>
			</LineStyle>
		</Style>
		<Style id="branch_style17">
			<LineStyle>
				<color>ff090030</color>
				<width>4.0</width>
			</LineStyle>
		</Style>
		<Style id="branch_style17">
			<LineStyle>
				<color>ff090030</color>
				<width>4.0</width>
			</LineStyle>
		</Style>
		<Style id="branch_style17">
			<LineStyle>
				<color>ff090030</color>
				<width>4.0</width>
			</LineStyle>
		</Style>
		<Style id="branch_style17">
			<LineStyle>
				<color>ff090030</color>
				<width>4.0</width>
			</LineStyle>
		</Style>
		<Style id="branch_style17">
			<LineStyle>
				<color>ff090030</color>
				<width>4.0</width>
			</LineStyle>
		</Style>
		<Style id="branch_style17">
			<LineStyle>
				<color>ff090030</color>
				<width>4.0</width>
			</LineStyle>
		</Style>
		<Style id="branch_style17">
			<LineStyle>
				<color>ff090030</color>
				<width>4.0</width>
			</LineStyle>
		</Style>
		<Style id="branch_style17">
			<LineStyle>
				<color>ff090030</color>
				<width>4.0</width>
			</LineStyle>
		</Style>
		<Style id="branch_style17">
			<LineStyle>
				<color>ff090030</color>
				<width>4.0</width>
			</LineStyle>
		</Style>
		<Style id="branch_style17">
			<LineStyle>
				<color>ff090030</color>
				<width>4.0</width>
			</LineStyle>
		</Style>
		<Style id="branch_style18">
			<LineStyle>
				<color>ff0f014e</color>
				<width>4.0</width>
			</LineStyle>
		</Style>
		<Style id="branch_style18">
			<LineStyle>
				<color>ff0f014e</color>
				<width>4.0</width>
			</LineStyle>
		</Style>
		<Style id="branch_style18">
			<LineStyle>
				<color>ff0f014e</color>
				<width>4.0</width>
			</LineStyle>
		</Style>
		<Style id="branch_style18">
			<LineStyle>
				<color>ff0f014e</color>
				<width>4.0</width>
			</LineStyle>
		</Style>
		<Style id="branch_style18">
			<LineStyle>
				<color>ff0f014e</color>
				<width>4.0</width>
			</LineStyle>
		</Style>
		<Style id="branch_style18">
			<LineStyle>
				<color>ff0f014e</color>
				<width>4.0</width>
			</LineStyle>
		</Style>
		<Style id="branch_style18">
			<LineStyle>
				<color>ff0f014e</color>
				<width>4.0</width>
			</LineStyle>
		</Style>
		<Style id="branch_style18">
			<LineStyle>
				<color>ff0f014e</color>
				<width>4.0</width>
			</LineStyle>
		</Style>
		<Style id="branch_style18">
			<LineStyle>
				<color>ff0f014e</color>
				<width>4.0</width>
			</LineStyle>
		</Style>
		<Style id="branch_style18">
			<LineStyle>
				<color>ff0f014e</color>
				<width>4.0</width>
			</LineStyle>
		</Style>
		<Style id="branch_style18">
			<LineStyle>
				<color>ff0f014e</color>
				<width>4.0</width>
			</LineStyle>
		</Style>
		<Style id="branch_style18">
			<LineStyle>
				<color>ff0f014e</color>
				<width>4.0</width>
			</LineStyle>
		</Style>
		<Style id="branch_style18">
			<LineStyle>
				<color>ff0f014e</color>
				<width>4.0</width>
			</LineStyle>
		</Style>
		<Style id="branch_style18">
			<LineStyle>
				<color>ff0f014e</color>
				<width>4.0</width>
			</LineStyle>
		</Style>
		<Style id="branch_style18">
			<LineStyle>
				<color>ff0f014e</color>
				<width>4.0</width>
			</LineStyle>
		</Style>
		<Style id="branch_style18">
			<LineStyle>
				<color>ff0f014e</color>
				<width>4.0</width>
			</LineStyle>
		</Style>
		<Style id="branch_style18">
			<LineStyle>
				<color>ff0f014e</color>
				<width>4.0</width>
			</LineStyle>
		</Style>
		<Style id="branch_style18">
			<LineStyle>
				<color>ff0f014e</color>
				<width>4.0</width>
			</LineStyle>
		</Style>
		<Style id="branch_style18">
			<LineStyle>
				<color>ff0f014e</color>
				<width>4.0</width>
			</LineStyle>
		</Style>
		<Style id="branch_style18">
			<LineStyle>
				<color>ff0f014e</color>
				<width>4.0</width>
			</LineStyle>
		</Style>
		<Style id="branch_style18">
			<LineStyle>
				<color>ff0f014e</color>
				<width>4.0</width>
			</LineStyle>
		</Style>
		<Style id="branch_style18">
			<LineStyle>
				<color>ff0f014e</color>
				<width>4.0</width>
			</LineStyle>
		</Style>
		<Style id="branch_style18">
			<LineStyle>
				<color>ff0f014e</color>
				<width>4.0</width>
			</LineStyle>
		</Style>
		<Style id="branch_style18">
			<LineStyle>
				<color>ff0f014e</color>
				<width>4.0</width>
			</LineStyle>
		</Style>
		<Style id="branch_style18">
			<LineStyle>
				<color>ff0f014e</color>
				<width>4.0</width>
			</LineStyle>
		</Style>
		<Style id="branch_style18">
			<LineStyle>
				<color>ff0f014e</color>
				<width>4.0</width>
			</LineStyle>
		</Style>
		<Style id="branch_style18">
			<LineStyle>
				<color>ff0f014e</color>
				<width>4.0</width>
			</LineStyle>
		</Style>
		<Style id="branch_style18">
			<LineStyle>
				<color>ff0f014e</color>
				<width>4.0</width>
			</LineStyle>
		</Style>
		<Style id="branch_style18">
			<LineStyle>
				<color>ff0f014e</color>
				<width>4.0</width>
			</LineStyle>
		</Style>
		<Style id="branch_style18">
			<LineStyle>
				<color>ff0f014e</color>
				<width>4.0</width>
			</LineStyle>
		</Style>
		<Style id="branch_style18">
			<LineStyle>
				<color>ff0f014e</color>
				<width>4.0</width>
			</LineStyle>
		</Style>
		<Style id="branch_style18">
			<LineStyle>
				<color>ff0f014e</color>
				<width>4.0</width>
			</LineStyle>
		</Style>
		<Style id="branch_style18">
			<LineStyle>
				<color>ff0f014e</color>
				<width>4.0</width>
			</LineStyle>
		</Style>
		<Style id="branch_style18">
			<LineStyle>
				<color>ff0f014e</color>
				<width>4.0</width>
			</LineStyle>
		</Style>
		<Style id="branch_style18">
			<LineStyle>
				<color>ff0f014e</color>
				<width>4.0</width>
			</LineStyle>
		</Style>
		<Style id="branch_style18">
			<LineStyle>
				<color>ff0f014e</color>
				<width>4.0</width>
			</LineStyle>
		</Style>
		<Style id="branch_style18">
			<LineStyle>
				<color>ff0f014e</color>
				<width>4.0</width>
			</LineStyle>
		</Style>
		<Style id="branch_style18">
			<LineStyle>
				<color>ff0f014e</color>
				<width>4.0</width>
			</LineStyle>
		</Style>
		<Style id="branch_style18">
			<LineStyle>
				<color>ff0f014e</color>
				<width>4.0</width>
			</LineStyle>
		</Style>
		<Style id="branch_style18">
			<LineStyle>
				<color>ff0f014e</color>
				<width>4.0</width>
			</LineStyle>
		</Style>
		<Style id="branch_style18">
			<LineStyle>
				<color>ff0f014e</color>
				<width>4.0</width>
			</LineStyle>
		</Style>
		<Style id="branch_style18">
			<LineStyle>
				<color>ff0f014e</color>
				<width>4.0</width>
			</LineStyle>
		</Style>
		<Style id="branch_style18">
			<LineStyle>
				<color>ff0f014e</color>
				<width>4.0</width>
			</LineStyle>
		</Style>
		<Style id="branch_style18">
			<LineStyle>
				<color>ff0f014e</color>
				<width>4.0</width>
			</LineStyle>
		</Style>
		<Style id="branch_style18">
			<LineStyle>
				<color>ff0f014e</color>
				<width>4.0</width>
			</LineStyle>
		</Style>
		<Style id="branch_style18">
			<LineStyle>
				<color>ff0f014e</color>
				<width>4.0</width>
			</LineStyle>
		</Style>
		<Style id="branch_style18">
			<LineStyle>
				<color>ff0f014e</color>
				<width>4.0</width>
			</LineStyle>
		</Style>
		<Style id="branch_style18">
			<LineStyle>
				<color>ff0f014e</color>
				<width>4.0</width>
			</LineStyle>
		</Style>
		<Style id="branch_style18">
			<LineStyle>
				<color>ff0f014e</color>
				<width>4.0</width>
			</LineStyle>
		</Style>
		<Style id="branch_style18">
			<LineStyle>
				<color>ff0f014e</color>
				<width>4.0</width>
			</LineStyle>
		</Style>
		<Style id="branch_style18">
			<LineStyle>
				<color>ff0f014e</color>
				<width>4.0</width>
			</LineStyle>
		</Style>
		<Style id="branch_style18">
			<LineStyle>
				<color>ff0f014e</color>
				<width>4.0</width>
			</LineStyle>
		</Style>
		<Style id="branch_style18">
			<LineStyle>
				<color>ff0f014e</color>
				<width>4.0</width>
			</LineStyle>
		</Style>
		<Style id="branch_style18">
			<LineStyle>
				<color>ff0f014e</color>
				<width>4.0</width>
			</LineStyle>
		</Style>
		<Style id="branch_style18">
			<LineStyle>
				<color>ff0f014e</color>
				<width>4.0</width>
			</LineStyle>
		</Style>
		<Style id="branch_style18">
			<LineStyle>
				<color>ff0f014e</color>
				<width>4.0</width>
			</LineStyle>
		</Style>
		<Style id="branch_style18">
			<LineStyle>
				<color>ff0f014e</color>
				<width>4.0</width>
			</LineStyle>
		</Style>
		<Style id="branch_style18">
			<LineStyle>
				<color>ff0f014e</color>
				<width>4.0</width>
			</LineStyle>
		</Style>
		<Style id="branch_style18">
			<LineStyle>
				<color>ff0f014e</color>
				<width>4.0</width>
			</LineStyle>
		</Style>
		<Style id="branch_style18">
			<LineStyle>
				<color>ff0f014e</color>
				<width>4.0</width>
			</LineStyle>
		</Style>
		<Style id="branch_style18">
			<LineStyle>
				<color>ff0f014e</color>
				<width>4.0</width>
			</LineStyle>
		</Style>
		<Style id="branch_style18">
			<LineStyle>
				<color>ff0f014e</color>
				<width>4.0</width>
			</LineStyle>
		</Style>
		<Style id="branch_style18">
			<LineStyle>
				<color>ff0f014e</color>
				<width>4.0</width>
			</LineStyle>
		</Style>
		<Style id="branch_style18">
			<LineStyle>
				<color>ff0f014e</color>
				<width>4.0</width>
			</LineStyle>
		</Style>
		<Style id="branch_style18">
			<LineStyle>
				<color>ff0f014e</color>
				<width>4.0</width>
			</LineStyle>
		</Style>
		<Style id="branch_style18">
			<LineStyle>
				<color>ff0f014e</color>
				<width>4.0</width>
			</LineStyle>
		</Style>
		<Style id="branch_style18">
			<LineStyle>
				<color>ff0f014e</color>
				<width>4.0</width>
			</LineStyle>
		</Style>
		<Style id="branch_style18">
			<LineStyle>
				<color>ff0f014e</color>
				<width>4.0</width>
			</LineStyle>
		</Style>
		<Style id="branch_style18">
			<LineStyle>
				<color>ff0f014e</color>
				<width>4.0</width>
			</LineStyle>
		</Style>
		<Style id="branch_style18">
			<LineStyle>
				<color>ff0f014e</color>
				<width>4.0</width>
			</LineStyle>
		</Style>
		<Style id="branch_style18">
			<LineStyle>
				<color>ff0f014e</color>
				<width>4.0</width>
			</LineStyle>
		</Style>
		<Style id="branch_style18">
			<LineStyle>
				<color>ff0f014e</color>
				<width>4.0</width>
			</LineStyle>
		</Style>
		<Style id="branch_style18">
			<LineStyle>
				<color>ff0f014e</color>
				<width>4.0</width>
			</LineStyle>
		</Style>
		<Style id="branch_style18">
			<LineStyle>
				<color>ff0f014e</color>
				<width>4.0</width>
			</LineStyle>
		</Style>
		<Style id="branch_style18">
			<LineStyle>
				<color>ff0f014e</color>
				<width>4.0</width>
			</LineStyle>
		</Style>
		<Style id="branch_style18">
			<LineStyle>
				<color>ff0f014e</color>
				<width>4.0</width>
			</LineStyle>
		</Style>
		<Style id="branch_style18">
			<LineStyle>
				<color>ff0f014e</color>
				<width>4.0</width>
			</LineStyle>
		</Style>
		<Style id="branch_style18">
			<LineStyle>
				<color>ff0f014e</color>
				<width>4.0</width>
			</LineStyle>
		</Style>
		<Style id="branch_style18">
			<LineStyle>
				<color>ff0f014e</color>
				<width>4.0</width>
			</LineStyle>
		</Style>
		<Style id="branch_style18">
			<LineStyle>
				<color>ff0f014e</color>
				<width>4.0</width>
			</LineStyle>
		</Style>
		<Style id="branch_style18">
			<LineStyle>
				<color>ff0f014e</color>
				<width>4.0</width>
			</LineStyle>
		</Style>
		<Style id="branch_style18">
			<LineStyle>
				<color>ff0f014e</color>
				<width>4.0</width>
			</LineStyle>
		</Style>
		<Style id="branch_style18">
			<LineStyle>
				<color>ff0f014e</color>
				<width>4.0</width>
			</LineStyle>
		</Style>
		<Style id="branch_style18">
			<LineStyle>
				<color>ff0f014e</color>
				<width>4.0</width>
			</LineStyle>
		</Style>
		<Style id="branch_style18">
			<LineStyle>
				<color>ff0f014e</color>
				<width>4.0</width>
			</LineStyle>
		</Style>
		<Style id="branch_style18">
			<LineStyle>
				<color>ff0f014e</color>
				<width>4.0</width>
			</LineStyle>
		</Style>
		<Style id="branch_style18">
			<LineStyle>
				<color>ff0f014e</color>
				<width>4.0</width>
			</LineStyle>
		</Style>
		<Style id="branch_style18">
			<LineStyle>
				<color>ff0f014e</color>
				<width>4.0</width>
			</LineStyle>
		</Style>
		<Style id="branch_style18">
			<LineStyle>
				<color>ff0f014e</color>
				<width>4.0</width>
			</LineStyle>
		</Style>
		<Style id="branch_style18">
			<LineStyle>
				<color>ff0f014e</color>
				<width>4.0</width>
			</LineStyle>
		</Style>
		<Style id="branch_style18">
			<LineStyle>
				<color>ff0f014e</color>
				<width>4.0</width>
			</LineStyle>
		</Style>
		<Style id="branch_style18">
			<LineStyle>
				<color>ff0f014e</color>
				<width>4.0</width>
			</LineStyle>
		</Style>
		<Style id="branch_style18">
			<LineStyle>
				<color>ff0f014e</color>
				<width>4.0</width>
			</LineStyle>
		</Style>
		<Style id="branch_style18">
			<LineStyle>
				<color>ff0f014e</color>
				<width>4.0</width>
			</LineStyle>
		</Style>
		<Style id="branch_style18">
			<LineStyle>
				<color>ff0f014e</color>
				<width>4.0</width>
			</LineStyle>
		</Style>
		<Style id="branch_style18">
			<LineStyle>
				<color>ff0f014e</color>
				<width>4.0</width>
			</LineStyle>
		</Style>
		<Style id="branch_style18">
			<LineStyle>
				<color>ff0f014e</color>
				<width>4.0</width>
			</LineStyle>
		</Style>
		<Style id="branch_style18">
			<LineStyle>
				<color>ff0f014e</color>
				<width>4.0</width>
			</LineStyle>
		</Style>
		<Style id="branch_style18">
			<LineStyle>
				<color>ff0f014e</color>
				<width>4.0</width>
			</LineStyle>
		</Style>
		<Style id="branch_style18">
			<LineStyle>
				<color>ff0f014e</color>
				<width>4.0</width>
			</LineStyle>
		</Style>
		<Style id="branch_style19">
			<LineStyle>
				<color>ff18027e</color>
				<width>4.0</width>
			</LineStyle>
		</Style>
		<Style id="branch_style19">
			<LineStyle>
				<color>ff18027e</color>
				<width>4.0</width>
			</LineStyle>
		</Style>
		<Style id="branch_style19">
			<LineStyle>
				<color>ff18027e</color>
				<width>4.0</width>
			</LineStyle>
		</Style>
		<Style id="branch_style19">
			<LineStyle>
				<color>ff18027e</color>
				<width>4.0</width>
			</LineStyle>
		</Style>
		<Style id="branch_style19">
			<LineStyle>
				<color>ff18027e</color>
				<width>4.0</width>
			</LineStyle>
		</Style>
		<Style id="branch_style19">
			<LineStyle>
				<color>ff18027e</color>
				<width>4.0</width>
			</LineStyle>
		</Style>
		<Style id="branch_style19">
			<LineStyle>
				<color>ff18027e</color>
				<width>4.0</width>
			</LineStyle>
		</Style>
		<Style id="branch_style19">
			<LineStyle>
				<color>ff18027e</color>
				<width>4.0</width>
			</LineStyle>
		</Style>
		<Style id="branch_style19">
			<LineStyle>
				<color>ff18027e</color>
				<width>4.0</width>
			</LineStyle>
		</Style>
		<Style id="branch_style19">
			<LineStyle>
				<color>ff18027e</color>
				<width>4.0</width>
			</LineStyle>
		</Style>
		<Style id="branch_style19">
			<LineStyle>
				<color>ff18027e</color>
				<width>4.0</width>
			</LineStyle>
		</Style>
		<Style id="branch_style19">
			<LineStyle>
				<color>ff18027e</color>
				<width>4.0</width>
			</LineStyle>
		</Style>
		<Style id="branch_style19">
			<LineStyle>
				<color>ff18027e</color>
				<width>4.0</width>
			</LineStyle>
		</Style>
		<Style id="branch_style19">
			<LineStyle>
				<color>ff18027e</color>
				<width>4.0</width>
			</LineStyle>
		</Style>
		<Style id="branch_style19">
			<LineStyle>
				<color>ff18027e</color>
				<width>4.0</width>
			</LineStyle>
		</Style>
		<Style id="branch_style19">
			<LineStyle>
				<color>ff18027e</color>
				<width>4.0</width>
			</LineStyle>
		</Style>
		<Style id="branch_style19">
			<LineStyle>
				<color>ff18027e</color>
				<width>4.0</width>
			</LineStyle>
		</Style>
		<Style id="branch_style19">
			<LineStyle>
				<color>ff18027e</color>
				<width>4.0</width>
			</LineStyle>
		</Style>
		<Style id="branch_style19">
			<LineStyle>
				<color>ff18027e</color>
				<width>4.0</width>
			</LineStyle>
		</Style>
		<Style id="branch_style19">
			<LineStyle>
				<color>ff18027e</color>
				<width>4.0</width>
			</LineStyle>
		</Style>
		<Style id="branch_style19">
			<LineStyle>
				<color>ff18027e</color>
				<width>4.0</width>
			</LineStyle>
		</Style>
		<Style id="branch_style19">
			<LineStyle>
				<color>ff18027e</color>
				<width>4.0</width>
			</LineStyle>
		</Style>
		<Style id="branch_style19">
			<LineStyle>
				<color>ff18027e</color>
				<width>4.0</width>
			</LineStyle>
		</Style>
		<Style id="branch_style19">
			<LineStyle>
				<color>ff18027e</color>
				<width>4.0</width>
			</LineStyle>
		</Style>
		<Style id="branch_style19">
			<LineStyle>
				<color>ff18027e</color>
				<width>4.0</width>
			</LineStyle>
		</Style>
		<Style id="branch_style19">
			<LineStyle>
				<color>ff18027e</color>
				<width>4.0</width>
			</LineStyle>
		</Style>
		<Style id="branch_style19">
			<LineStyle>
				<color>ff18027e</color>
				<width>4.0</width>
			</LineStyle>
		</Style>
		<Style id="branch_style19">
			<LineStyle>
				<color>ff18027e</color>
				<width>4.0</width>
			</LineStyle>
		</Style>
		<Style id="branch_style19">
			<LineStyle>
				<color>ff18027e</color>
				<width>4.0</width>
			</LineStyle>
		</Style>
		<Style id="branch_style19">
			<LineStyle>
				<color>ff18027e</color>
				<width>4.0</width>
			</LineStyle>
		</Style>
		<Style id="branch_style19">
			<LineStyle>
				<color>ff18027e</color>
				<width>4.0</width>
			</LineStyle>
		</Style>
		<Style id="branch_style19">
			<LineStyle>
				<color>ff18027e</color>
				<width>4.0</width>
			</LineStyle>
		</Style>
		<Style id="branch_style19">
			<LineStyle>
				<color>ff18027e</color>
				<width>4.0</width>
			</LineStyle>
		</Style>
		<Style id="branch_style19">
			<LineStyle>
				<color>ff18027e</color>
				<width>4.0</width>
			</LineStyle>
		</Style>
		<Style id="branch_style19">
			<LineStyle>
				<color>ff18027e</color>
				<width>4.0</width>
			</LineStyle>
		</Style>
		<Style id="branch_style19">
			<LineStyle>
				<color>ff18027e</color>
				<width>4.0</width>
			</LineStyle>
		</Style>
		<Style id="branch_style19">
			<LineStyle>
				<color>ff18027e</color>
				<width>4.0</width>
			</LineStyle>
		</Style>
		<Style id="branch_style19">
			<LineStyle>
				<color>ff18027e</color>
				<width>4.0</width>
			</LineStyle>
		</Style>
		<Style id="branch_style19">
			<LineStyle>
				<color>ff18027e</color>
				<width>4.0</width>
			</LineStyle>
		</Style>
		<Style id="branch_style19">
			<LineStyle>
				<color>ff18027e</color>
				<width>4.0</width>
			</LineStyle>
		</Style>
		<Style id="branch_style19">
			<LineStyle>
				<color>ff18027e</color>
				<width>4.0</width>
			</LineStyle>
		</Style>
		<Style id="branch_style19">
			<LineStyle>
				<color>ff18027e</color>
				<width>4.0</width>
			</LineStyle>
		</Style>
		<Style id="branch_style19">
			<LineStyle>
				<color>ff18027e</color>
				<width>4.0</width>
			</LineStyle>
		</Style>
		<Style id="branch_style19">
			<LineStyle>
				<color>ff18027e</color>
				<width>4.0</width>
			</LineStyle>
		</Style>
		<Style id="branch_style19">
			<LineStyle>
				<color>ff18027e</color>
				<width>4.0</width>
			</LineStyle>
		</Style>
		<Style id="branch_style19">
			<LineStyle>
				<color>ff18027e</color>
				<width>4.0</width>
			</LineStyle>
		</Style>
		<Style id="branch_style19">
			<LineStyle>
				<color>ff18027e</color>
				<width>4.0</width>
			</LineStyle>
		</Style>
		<Style id="branch_style19">
			<LineStyle>
				<color>ff18027e</color>
				<width>4.0</width>
			</LineStyle>
		</Style>
		<Style id="branch_style19">
			<LineStyle>
				<color>ff18027e</color>
				<width>4.0</width>
			</LineStyle>
		</Style>
		<Style id="branch_style19">
			<LineStyle>
				<color>ff18027e</color>
				<width>4.0</width>
			</LineStyle>
		</Style>
		<Style id="branch_style19">
			<LineStyle>
				<color>ff18027e</color>
				<width>4.0</width>
			</LineStyle>
		</Style>
		<Style id="branch_style19">
			<LineStyle>
				<color>ff18027e</color>
				<width>4.0</width>
			</LineStyle>
		</Style>
		<Style id="branch_style19">
			<LineStyle>
				<color>ff18027e</color>
				<width>4.0</width>
			</LineStyle>
		</Style>
		<Style id="branch_style19">
			<LineStyle>
				<color>ff18027e</color>
				<width>4.0</width>
			</LineStyle>
		</Style>
		<Style id="branch_style19">
			<LineStyle>
				<color>ff18027e</color>
				<width>4.0</width>
			</LineStyle>
		</Style>
		<Style id="branch_style19">
			<LineStyle>
				<color>ff18027e</color>
				<width>4.0</width>
			</LineStyle>
		</Style>
		<Style id="branch_style19">
			<LineStyle>
				<color>ff18027e</color>
				<width>4.0</width>
			</LineStyle>
		</Style>
		<Style id="branch_style19">
			<LineStyle>
				<color>ff18027e</color>
				<width>4.0</width>
			</LineStyle>
		</Style>
		<Style id="branch_style19">
			<LineStyle>
				<color>ff18027e</color>
				<width>4.0</width>
			</LineStyle>
		</Style>
		<Style id="branch_style19">
			<LineStyle>
				<color>ff18027e</color>
				<width>4.0</width>
			</LineStyle>
		</Style>
		<Style id="branch_style19">
			<LineStyle>
				<color>ff18027e</color>
				<width>4.0</width>
			</LineStyle>
		</Style>
		<Style id="branch_style19">
			<LineStyle>
				<color>ff18027e</color>
				<width>4.0</width>
			</LineStyle>
		</Style>
		<Style id="branch_style19">
			<LineStyle>
				<color>ff18027e</color>
				<width>4.0</width>
			</LineStyle>
		</Style>
		<Style id="branch_style19">
			<LineStyle>
				<color>ff18027e</color>
				<width>4.0</width>
			</LineStyle>
		</Style>
		<Style id="branch_style19">
			<LineStyle>
				<color>ff18027e</color>
				<width>4.0</width>
			</LineStyle>
		</Style>
		<Style id="branch_style19">
			<LineStyle>
				<color>ff18027e</color>
				<width>4.0</width>
			</LineStyle>
		</Style>
		<Style id="branch_style19">
			<LineStyle>
				<color>ff18027e</color>
				<width>4.0</width>
			</LineStyle>
		</Style>
		<Style id="branch_style19">
			<LineStyle>
				<color>ff18027e</color>
				<width>4.0</width>
			</LineStyle>
		</Style>
		<Style id="branch_style19">
			<LineStyle>
				<color>ff18027e</color>
				<width>4.0</width>
			</LineStyle>
		</Style>
		<Style id="branch_style19">
			<LineStyle>
				<color>ff18027e</color>
				<width>4.0</width>
			</LineStyle>
		</Style>
		<Style id="branch_style19">
			<LineStyle>
				<color>ff18027e</color>
				<width>4.0</width>
			</LineStyle>
		</Style>
		<Style id="branch_style19">
			<LineStyle>
				<color>ff18027e</color>
				<width>4.0</width>
			</LineStyle>
		</Style>
		<Style id="branch_style19">
			<LineStyle>
				<color>ff18027e</color>
				<width>4.0</width>
			</LineStyle>
		</Style>
		<Style id="branch_style19">
			<LineStyle>
				<color>ff18027e</color>
				<width>4.0</width>
			</LineStyle>
		</Style>
		<Style id="branch_style19">
			<LineStyle>
				<color>ff18027e</color>
				<width>4.0</width>
			</LineStyle>
		</Style>
		<Style id="branch_style19">
			<LineStyle>
				<color>ff18027e</color>
				<width>4.0</width>
			</LineStyle>
		</Style>
		<Style id="branch_style19">
			<LineStyle>
				<color>ff18027e</color>
				<width>4.0</width>
			</LineStyle>
		</Style>
		<Style id="branch_style19">
			<LineStyle>
				<color>ff18027e</color>
				<width>4.0</width>
			</LineStyle>
		</Style>
		<Style id="branch_style19">
			<LineStyle>
				<color>ff18027e</color>
				<width>4.0</width>
			</LineStyle>
		</Style>
		<Style id="branch_style19">
			<LineStyle>
				<color>ff18027e</color>
				<width>4.0</width>
			</LineStyle>
		</Style>
		<Style id="branch_style19">
			<LineStyle>
				<color>ff18027e</color>
				<width>4.0</width>
			</LineStyle>
		</Style>
		<Style id="branch_style19">
			<LineStyle>
				<color>ff18027e</color>
				<width>4.0</width>
			</LineStyle>
		</Style>
		<Style id="branch_style19">
			<LineStyle>
				<color>ff18027e</color>
				<width>4.0</width>
			</LineStyle>
		</Style>
		<Style id="branch_style19">
			<LineStyle>
				<color>ff18027e</color>
				<width>4.0</width>
			</LineStyle>
		</Style>
		<Style id="branch_style19">
			<LineStyle>
				<color>ff18027e</color>
				<width>4.0</width>
			</LineStyle>
		</Style>
		<Style id="branch_style19">
			<LineStyle>
				<color>ff18027e</color>
				<width>4.0</width>
			</LineStyle>
		</Style>
		<Style id="branch_style19">
			<LineStyle>
				<color>ff18027e</color>
				<width>4.0</width>
			</LineStyle>
		</Style>
		<Style id="branch_style19">
			<LineStyle>
				<color>ff18027e</color>
				<width>4.0</width>
			</LineStyle>
		</Style>
		<Style id="branch_style19">
			<LineStyle>
				<color>ff18027e</color>
				<width>4.0</width>
			</LineStyle>
		</Style>
		<Style id="branch_style19">
			<LineStyle>
				<color>ff18027e</color>
				<width>4.0</width>
			</LineStyle>
		</Style>
		<Style id="branch_style19">
			<LineStyle>
				<color>ff18027e</color>
				<width>4.0</width>
			</LineStyle>
		</Style>
		<Style id="branch_style19">
			<LineStyle>
				<color>ff18027e</color>
				<width>4.0</width>
			</LineStyle>
		</Style>
		<Style id="branch_style19">
			<LineStyle>
				<color>ff18027e</color>
				<width>4.0</width>
			</LineStyle>
		</Style>
		<Style id="branch_style19">
			<LineStyle>
				<color>ff18027e</color>
				<width>4.0</width>
			</LineStyle>
		</Style>
		<Style id="branch_style19">
			<LineStyle>
				<color>ff18027e</color>
				<width>4.0</width>
			</LineStyle>
		</Style>
		<Style id="branch_style19">
			<LineStyle>
				<color>ff18027e</color>
				<width>4.0</width>
			</LineStyle>
		</Style>
		<Style id="branch_style19">
			<LineStyle>
				<color>ff18027e</color>
				<width>4.0</width>
			</LineStyle>
		</Style>
		<Style id="branch_style19">
			<LineStyle>
				<color>ff18027e</color>
				<width>4.0</width>
			</LineStyle>
		</Style>
		<Style id="branch_style19">
			<LineStyle>
				<color>ff18027e</color>
				<width>4.0</width>
			</LineStyle>
		</Style>
		<Style id="branch_style19">
			<LineStyle>
				<color>ff18027e</color>
				<width>4.0</width>
			</LineStyle>
		</Style>
		<Style id="branch_style20">
			<LineStyle>
				<color>ff09002f</color>
				<width>4.0</width>
			</LineStyle>
		</Style>
		<Style id="branch_style20">
			<LineStyle>
				<color>ff09002f</color>
				<width>4.0</width>
			</LineStyle>
		</Style>
		<Style id="branch_style20">
			<LineStyle>
				<color>ff09002f</color>
				<width>4.0</width>
			</LineStyle>
		</Style>
		<Style id="branch_style20">
			<LineStyle>
				<color>ff09002f</color>
				<width>4.0</width>
			</LineStyle>
		</Style>
		<Style id="branch_style20">
			<LineStyle>
				<color>ff09002f</color>
				<width>4.0</width>
			</LineStyle>
		</Style>
		<Style id="branch_style20">
			<LineStyle>
				<color>ff09002f</color>
				<width>4.0</width>
			</LineStyle>
		</Style>
		<Style id="branch_style20">
			<LineStyle>
				<color>ff09002f</color>
				<width>4.0</width>
			</LineStyle>
		</Style>
		<Style id="branch_style20">
			<LineStyle>
				<color>ff09002f</color>
				<width>4.0</width>
			</LineStyle>
		</Style>
		<Style id="branch_style20">
			<LineStyle>
				<color>ff09002f</color>
				<width>4.0</width>
			</LineStyle>
		</Style>
		<Style id="branch_style20">
			<LineStyle>
				<color>ff09002f</color>
				<width>4.0</width>
			</LineStyle>
		</Style>
		<Style id="branch_style20">
			<LineStyle>
				<color>ff09002f</color>
				<width>4.0</width>
			</LineStyle>
		</Style>
		<Style id="branch_style20">
			<LineStyle>
				<color>ff09002f</color>
				<width>4.0</width>
			</LineStyle>
		</Style>
		<Style id="branch_style20">
			<LineStyle>
				<color>ff09002f</color>
				<width>4.0</width>
			</LineStyle>
		</Style>
		<Style id="branch_style20">
			<LineStyle>
				<color>ff09002f</color>
				<width>4.0</width>
			</LineStyle>
		</Style>
		<Style id="branch_style20">
			<LineStyle>
				<color>ff09002f</color>
				<width>4.0</width>
			</LineStyle>
		</Style>
		<Style id="branch_style20">
			<LineStyle>
				<color>ff09002f</color>
				<width>4.0</width>
			</LineStyle>
		</Style>
		<Style id="branch_style20">
			<LineStyle>
				<color>ff09002f</color>
				<width>4.0</width>
			</LineStyle>
		</Style>
		<Style id="branch_style20">
			<LineStyle>
				<color>ff09002f</color>
				<width>4.0</width>
			</LineStyle>
		</Style>
		<Style id="branch_style20">
			<LineStyle>
				<color>ff09002f</color>
				<width>4.0</width>
			</LineStyle>
		</Style>
		<Style id="branch_style20">
			<LineStyle>
				<color>ff09002f</color>
				<width>4.0</width>
			</LineStyle>
		</Style>
		<Style id="branch_style20">
			<LineStyle>
				<color>ff09002f</color>
				<width>4.0</width>
			</LineStyle>
		</Style>
		<Style id="branch_style20">
			<LineStyle>
				<color>ff09002f</color>
				<width>4.0</width>
			</LineStyle>
		</Style>
		<Style id="branch_style20">
			<LineStyle>
				<color>ff09002f</color>
				<width>4.0</width>
			</LineStyle>
		</Style>
		<Style id="branch_style20">
			<LineStyle>
				<color>ff09002f</color>
				<width>4.0</width>
			</LineStyle>
		</Style>
		<Style id="branch_style20">
			<LineStyle>
				<color>ff09002f</color>
				<width>4.0</width>
			</LineStyle>
		</Style>
		<Style id="branch_style20">
			<LineStyle>
				<color>ff09002f</color>
				<width>4.0</width>
			</LineStyle>
		</Style>
		<Style id="branch_style20">
			<LineStyle>
				<color>ff09002f</color>
				<width>4.0</width>
			</LineStyle>
		</Style>
		<Style id="branch_style20">
			<LineStyle>
				<color>ff09002f</color>
				<width>4.0</width>
			</LineStyle>
		</Style>
		<Style id="branch_style20">
			<LineStyle>
				<color>ff09002f</color>
				<width>4.0</width>
			</LineStyle>
		</Style>
		<Style id="branch_style20">
			<LineStyle>
				<color>ff09002f</color>
				<width>4.0</width>
			</LineStyle>
		</Style>
		<Style id="branch_style20">
			<LineStyle>
				<color>ff09002f</color>
				<width>4.0</width>
			</LineStyle>
		</Style>
		<Style id="branch_style20">
			<LineStyle>
				<color>ff09002f</color>
				<width>4.0</width>
			</LineStyle>
		</Style>
		<Style id="branch_style20">
			<LineStyle>
				<color>ff09002f</color>
				<width>4.0</width>
			</LineStyle>
		</Style>
		<Style id="branch_style20">
			<LineStyle>
				<color>ff09002f</color>
				<width>4.0</width>
			</LineStyle>
		</Style>
		<Style id="branch_style20">
			<LineStyle>
				<color>ff09002f</color>
				<width>4.0</width>
			</LineStyle>
		</Style>
		<Style id="branch_style20">
			<LineStyle>
				<color>ff09002f</color>
				<width>4.0</width>
			</LineStyle>
		</Style>
		<Style id="branch_style20">
			<LineStyle>
				<color>ff09002f</color>
				<width>4.0</width>
			</LineStyle>
		</Style>
		<Style id="branch_style20">
			<LineStyle>
				<color>ff09002f</color>
				<width>4.0</width>
			</LineStyle>
		</Style>
		<Style id="branch_style20">
			<LineStyle>
				<color>ff09002f</color>
				<width>4.0</width>
			</LineStyle>
		</Style>
		<Style id="branch_style20">
			<LineStyle>
				<color>ff09002f</color>
				<width>4.0</width>
			</LineStyle>
		</Style>
		<Style id="branch_style20">
			<LineStyle>
				<color>ff09002f</color>
				<width>4.0</width>
			</LineStyle>
		</Style>
		<Style id="branch_style20">
			<LineStyle>
				<color>ff09002f</color>
				<width>4.0</width>
			</LineStyle>
		</Style>
		<Style id="branch_style20">
			<LineStyle>
				<color>ff09002f</color>
				<width>4.0</width>
			</LineStyle>
		</Style>
		<Style id="branch_style20">
			<LineStyle>
				<color>ff09002f</color>
				<width>4.0</width>
			</LineStyle>
		</Style>
		<Style id="branch_style20">
			<LineStyle>
				<color>ff09002f</color>
				<width>4.0</width>
			</LineStyle>
		</Style>
		<Style id="branch_style20">
			<LineStyle>
				<color>ff09002f</color>
				<width>4.0</width>
			</LineStyle>
		</Style>
		<Style id="branch_style20">
			<LineStyle>
				<color>ff09002f</color>
				<width>4.0</width>
			</LineStyle>
		</Style>
		<Style id="branch_style20">
			<LineStyle>
				<color>ff09002f</color>
				<width>4.0</width>
			</LineStyle>
		</Style>
		<Style id="branch_style20">
			<LineStyle>
				<color>ff09002f</color>
				<width>4.0</width>
			</LineStyle>
		</Style>
		<Style id="branch_style20">
			<LineStyle>
				<color>ff09002f</color>
				<width>4.0</width>
			</LineStyle>
		</Style>
		<Style id="branch_style20">
			<LineStyle>
				<color>ff09002f</color>
				<width>4.0</width>
			</LineStyle>
		</Style>
		<Style id="branch_style20">
			<LineStyle>
				<color>ff09002f</color>
				<width>4.0</width>
			</LineStyle>
		</Style>
		<Style id="branch_style20">
			<LineStyle>
				<color>ff09002f</color>
				<width>4.0</width>
			</LineStyle>
		</Style>
		<Style id="branch_style20">
			<LineStyle>
				<color>ff09002f</color>
				<width>4.0</width>
			</LineStyle>
		</Style>
		<Style id="branch_style20">
			<LineStyle>
				<color>ff09002f</color>
				<width>4.0</width>
			</LineStyle>
		</Style>
		<Style id="branch_style20">
			<LineStyle>
				<color>ff09002f</color>
				<width>4.0</width>
			</LineStyle>
		</Style>
		<Style id="branch_style20">
			<LineStyle>
				<color>ff09002f</color>
				<width>4.0</width>
			</LineStyle>
		</Style>
		<Style id="branch_style20">
			<LineStyle>
				<color>ff09002f</color>
				<width>4.0</width>
			</LineStyle>
		</Style>
		<Style id="branch_style20">
			<LineStyle>
				<color>ff09002f</color>
				<width>4.0</width>
			</LineStyle>
		</Style>
		<Style id="branch_style20">
			<LineStyle>
				<color>ff09002f</color>
				<width>4.0</width>
			</LineStyle>
		</Style>
		<Style id="branch_style20">
			<LineStyle>
				<color>ff09002f</color>
				<width>4.0</width>
			</LineStyle>
		</Style>
		<Style id="branch_style20">
			<LineStyle>
				<color>ff09002f</color>
				<width>4.0</width>
			</LineStyle>
		</Style>
		<Style id="branch_style20">
			<LineStyle>
				<color>ff09002f</color>
				<width>4.0</width>
			</LineStyle>
		</Style>
		<Style id="branch_style20">
			<LineStyle>
				<color>ff09002f</color>
				<width>4.0</width>
			</LineStyle>
		</Style>
		<Style id="branch_style20">
			<LineStyle>
				<color>ff09002f</color>
				<width>4.0</width>
			</LineStyle>
		</Style>
		<Style id="branch_style20">
			<LineStyle>
				<color>ff09002f</color>
				<width>4.0</width>
			</LineStyle>
		</Style>
		<Style id="branch_style20">
			<LineStyle>
				<color>ff09002f</color>
				<width>4.0</width>
			</LineStyle>
		</Style>
		<Style id="branch_style20">
			<LineStyle>
				<color>ff09002f</color>
				<width>4.0</width>
			</LineStyle>
		</Style>
		<Style id="branch_style20">
			<LineStyle>
				<color>ff09002f</color>
				<width>4.0</width>
			</LineStyle>
		</Style>
		<Style id="branch_style20">
			<LineStyle>
				<color>ff09002f</color>
				<width>4.0</width>
			</LineStyle>
		</Style>
		<Style id="branch_style20">
			<LineStyle>
				<color>ff09002f</color>
				<width>4.0</width>
			</LineStyle>
		</Style>
		<Style id="branch_style20">
			<LineStyle>
				<color>ff09002f</color>
				<width>4.0</width>
			</LineStyle>
		</Style>
		<Style id="branch_style20">
			<LineStyle>
				<color>ff09002f</color>
				<width>4.0</width>
			</LineStyle>
		</Style>
		<Style id="branch_style20">
			<LineStyle>
				<color>ff09002f</color>
				<width>4.0</width>
			</LineStyle>
		</Style>
		<Style id="branch_style20">
			<LineStyle>
				<color>ff09002f</color>
				<width>4.0</width>
			</LineStyle>
		</Style>
		<Style id="branch_style20">
			<LineStyle>
				<color>ff09002f</color>
				<width>4.0</width>
			</LineStyle>
		</Style>
		<Style id="branch_style20">
			<LineStyle>
				<color>ff09002f</color>
				<width>4.0</width>
			</LineStyle>
		</Style>
		<Style id="branch_style20">
			<LineStyle>
				<color>ff09002f</color>
				<width>4.0</width>
			</LineStyle>
		</Style>
		<Style id="branch_style20">
			<LineStyle>
				<color>ff09002f</color>
				<width>4.0</width>
			</LineStyle>
		</Style>
		<Style id="branch_style20">
			<LineStyle>
				<color>ff09002f</color>
				<width>4.0</width>
			</LineStyle>
		</Style>
		<Style id="branch_style20">
			<LineStyle>
				<color>ff09002f</color>
				<width>4.0</width>
			</LineStyle>
		</Style>
		<Style id="branch_style20">
			<LineStyle>
				<color>ff09002f</color>
				<width>4.0</width>
			</LineStyle>
		</Style>
		<Style id="branch_style20">
			<LineStyle>
				<color>ff09002f</color>
				<width>4.0</width>
			</LineStyle>
		</Style>
		<Style id="branch_style20">
			<LineStyle>
				<color>ff09002f</color>
				<width>4.0</width>
			</LineStyle>
		</Style>
		<Style id="branch_style20">
			<LineStyle>
				<color>ff09002f</color>
				<width>4.0</width>
			</LineStyle>
		</Style>
		<Style id="branch_style20">
			<LineStyle>
				<color>ff09002f</color>
				<width>4.0</width>
			</LineStyle>
		</Style>
		<Style id="branch_style20">
			<LineStyle>
				<color>ff09002f</color>
				<width>4.0</width>
			</LineStyle>
		</Style>
		<Style id="branch_style20">
			<LineStyle>
				<color>ff09002f</color>
				<width>4.0</width>
			</LineStyle>
		</Style>
		<Style id="branch_style20">
			<LineStyle>
				<color>ff09002f</color>
				<width>4.0</width>
			</LineStyle>
		</Style>
		<Style id="branch_style20">
			<LineStyle>
				<color>ff09002f</color>
				<width>4.0</width>
			</LineStyle>
		</Style>
		<Style id="branch_style20">
			<LineStyle>
				<color>ff09002f</color>
				<width>4.0</width>
			</LineStyle>
		</Style>
		<Style id="branch_style20">
			<LineStyle>
				<color>ff09002f</color>
				<width>4.0</width>
			</LineStyle>
		</Style>
		<Style id="branch_style20">
			<LineStyle>
				<color>ff09002f</color>
				<width>4.0</width>
			</LineStyle>
		</Style>
		<Style id="branch_style20">
			<LineStyle>
				<color>ff09002f</color>
				<width>4.0</width>
			</LineStyle>
		</Style>
		<Style id="branch_style20">
			<LineStyle>
				<color>ff09002f</color>
				<width>4.0</width>
			</LineStyle>
		</Style>
		<Style id="branch_style20">
			<LineStyle>
				<color>ff09002f</color>
				<width>4.0</width>
			</LineStyle>
		</Style>
		<Style id="branch_style20">
			<LineStyle>
				<color>ff09002f</color>
				<width>4.0</width>
			</LineStyle>
		</Style>
		<Style id="branch_style20">
			<LineStyle>
				<color>ff09002f</color>
				<width>4.0</width>
			</LineStyle>
		</Style>
		<Style id="branch_style20">
			<LineStyle>
				<color>ff09002f</color>
				<width>4.0</width>
			</LineStyle>
		</Style>
		<Style id="branch_style20">
			<LineStyle>
				<color>ff09002f</color>
				<width>4.0</width>
			</LineStyle>
		</Style>
		<Style id="branch_style21">
			<LineStyle>
				<color>ff0b013c</color>
				<width>4.0</width>
			</LineStyle>
		</Style>
		<Style id="branch_style21">
			<LineStyle>
				<color>ff0b013c</color>
				<width>4.0</width>
			</LineStyle>
		</Style>
		<Style id="branch_style21">
			<LineStyle>
				<color>ff0b013c</color>
				<width>4.0</width>
			</LineStyle>
		</Style>
		<Style id="branch_style21">
			<LineStyle>
				<color>ff0b013c</color>
				<width>4.0</width>
			</LineStyle>
		</Style>
		<Style id="branch_style21">
			<LineStyle>
				<color>ff0b013c</color>
				<width>4.0</width>
			</LineStyle>
		</Style>
		<Style id="branch_style21">
			<LineStyle>
				<color>ff0b013c</color>
				<width>4.0</width>
			</LineStyle>
		</Style>
		<Style id="branch_style21">
			<LineStyle>
				<color>ff0b013c</color>
				<width>4.0</width>
			</LineStyle>
		</Style>
		<Style id="branch_style21">
			<LineStyle>
				<color>ff0b013c</color>
				<width>4.0</width>
			</LineStyle>
		</Style>
		<Style id="branch_style21">
			<LineStyle>
				<color>ff0b013c</color>
				<width>4.0</width>
			</LineStyle>
		</Style>
		<Style id="branch_style21">
			<LineStyle>
				<color>ff0b013c</color>
				<width>4.0</width>
			</LineStyle>
		</Style>
		<Style id="branch_style21">
			<LineStyle>
				<color>ff0b013c</color>
				<width>4.0</width>
			</LineStyle>
		</Style>
		<Style id="branch_style21">
			<LineStyle>
				<color>ff0b013c</color>
				<width>4.0</width>
			</LineStyle>
		</Style>
		<Style id="branch_style21">
			<LineStyle>
				<color>ff0b013c</color>
				<width>4.0</width>
			</LineStyle>
		</Style>
		<Style id="branch_style21">
			<LineStyle>
				<color>ff0b013c</color>
				<width>4.0</width>
			</LineStyle>
		</Style>
		<Style id="branch_style21">
			<LineStyle>
				<color>ff0b013c</color>
				<width>4.0</width>
			</LineStyle>
		</Style>
		<Style id="branch_style21">
			<LineStyle>
				<color>ff0b013c</color>
				<width>4.0</width>
			</LineStyle>
		</Style>
		<Style id="branch_style21">
			<LineStyle>
				<color>ff0b013c</color>
				<width>4.0</width>
			</LineStyle>
		</Style>
		<Style id="branch_style21">
			<LineStyle>
				<color>ff0b013c</color>
				<width>4.0</width>
			</LineStyle>
		</Style>
		<Style id="branch_style21">
			<LineStyle>
				<color>ff0b013c</color>
				<width>4.0</width>
			</LineStyle>
		</Style>
		<Style id="branch_style21">
			<LineStyle>
				<color>ff0b013c</color>
				<width>4.0</width>
			</LineStyle>
		</Style>
		<Style id="branch_style21">
			<LineStyle>
				<color>ff0b013c</color>
				<width>4.0</width>
			</LineStyle>
		</Style>
		<Style id="branch_style21">
			<LineStyle>
				<color>ff0b013c</color>
				<width>4.0</width>
			</LineStyle>
		</Style>
		<Style id="branch_style21">
			<LineStyle>
				<color>ff0b013c</color>
				<width>4.0</width>
			</LineStyle>
		</Style>
		<Style id="branch_style21">
			<LineStyle>
				<color>ff0b013c</color>
				<width>4.0</width>
			</LineStyle>
		</Style>
		<Style id="branch_style21">
			<LineStyle>
				<color>ff0b013c</color>
				<width>4.0</width>
			</LineStyle>
		</Style>
		<Style id="branch_style21">
			<LineStyle>
				<color>ff0b013c</color>
				<width>4.0</width>
			</LineStyle>
		</Style>
		<Style id="branch_style21">
			<LineStyle>
				<color>ff0b013c</color>
				<width>4.0</width>
			</LineStyle>
		</Style>
		<Style id="branch_style21">
			<LineStyle>
				<color>ff0b013c</color>
				<width>4.0</width>
			</LineStyle>
		</Style>
		<Style id="branch_style21">
			<LineStyle>
				<color>ff0b013c</color>
				<width>4.0</width>
			</LineStyle>
		</Style>
		<Style id="branch_style21">
			<LineStyle>
				<color>ff0b013c</color>
				<width>4.0</width>
			</LineStyle>
		</Style>
		<Style id="branch_style21">
			<LineStyle>
				<color>ff0b013c</color>
				<width>4.0</width>
			</LineStyle>
		</Style>
		<Style id="branch_style21">
			<LineStyle>
				<color>ff0b013c</color>
				<width>4.0</width>
			</LineStyle>
		</Style>
		<Style id="branch_style21">
			<LineStyle>
				<color>ff0b013c</color>
				<width>4.0</width>
			</LineStyle>
		</Style>
		<Style id="branch_style21">
			<LineStyle>
				<color>ff0b013c</color>
				<width>4.0</width>
			</LineStyle>
		</Style>
		<Style id="branch_style21">
			<LineStyle>
				<color>ff0b013c</color>
				<width>4.0</width>
			</LineStyle>
		</Style>
		<Style id="branch_style21">
			<LineStyle>
				<color>ff0b013c</color>
				<width>4.0</width>
			</LineStyle>
		</Style>
		<Style id="branch_style21">
			<LineStyle>
				<color>ff0b013c</color>
				<width>4.0</width>
			</LineStyle>
		</Style>
		<Style id="branch_style21">
			<LineStyle>
				<color>ff0b013c</color>
				<width>4.0</width>
			</LineStyle>
		</Style>
		<Style id="branch_style21">
			<LineStyle>
				<color>ff0b013c</color>
				<width>4.0</width>
			</LineStyle>
		</Style>
		<Style id="branch_style21">
			<LineStyle>
				<color>ff0b013c</color>
				<width>4.0</width>
			</LineStyle>
		</Style>
		<Style id="branch_style21">
			<LineStyle>
				<color>ff0b013c</color>
				<width>4.0</width>
			</LineStyle>
		</Style>
		<Style id="branch_style21">
			<LineStyle>
				<color>ff0b013c</color>
				<width>4.0</width>
			</LineStyle>
		</Style>
		<Style id="branch_style21">
			<LineStyle>
				<color>ff0b013c</color>
				<width>4.0</width>
			</LineStyle>
		</Style>
		<Style id="branch_style21">
			<LineStyle>
				<color>ff0b013c</color>
				<width>4.0</width>
			</LineStyle>
		</Style>
		<Style id="branch_style21">
			<LineStyle>
				<color>ff0b013c</color>
				<width>4.0</width>
			</LineStyle>
		</Style>
		<Style id="branch_style21">
			<LineStyle>
				<color>ff0b013c</color>
				<width>4.0</width>
			</LineStyle>
		</Style>
		<Style id="branch_style21">
			<LineStyle>
				<color>ff0b013c</color>
				<width>4.0</width>
			</LineStyle>
		</Style>
		<Style id="branch_style21">
			<LineStyle>
				<color>ff0b013c</color>
				<width>4.0</width>
			</LineStyle>
		</Style>
		<Style id="branch_style21">
			<LineStyle>
				<color>ff0b013c</color>
				<width>4.0</width>
			</LineStyle>
		</Style>
		<Style id="branch_style21">
			<LineStyle>
				<color>ff0b013c</color>
				<width>4.0</width>
			</LineStyle>
		</Style>
		<Style id="branch_style21">
			<LineStyle>
				<color>ff0b013c</color>
				<width>4.0</width>
			</LineStyle>
		</Style>
		<Style id="branch_style21">
			<LineStyle>
				<color>ff0b013c</color>
				<width>4.0</width>
			</LineStyle>
		</Style>
		<Style id="branch_style21">
			<LineStyle>
				<color>ff0b013c</color>
				<width>4.0</width>
			</LineStyle>
		</Style>
		<Style id="branch_style21">
			<LineStyle>
				<color>ff0b013c</color>
				<width>4.0</width>
			</LineStyle>
		</Style>
		<Style id="branch_style21">
			<LineStyle>
				<color>ff0b013c</color>
				<width>4.0</width>
			</LineStyle>
		</Style>
		<Style id="branch_style21">
			<LineStyle>
				<color>ff0b013c</color>
				<width>4.0</width>
			</LineStyle>
		</Style>
		<Style id="branch_style21">
			<LineStyle>
				<color>ff0b013c</color>
				<width>4.0</width>
			</LineStyle>
		</Style>
		<Style id="branch_style21">
			<LineStyle>
				<color>ff0b013c</color>
				<width>4.0</width>
			</LineStyle>
		</Style>
		<Style id="branch_style21">
			<LineStyle>
				<color>ff0b013c</color>
				<width>4.0</width>
			</LineStyle>
		</Style>
		<Style id="branch_style21">
			<LineStyle>
				<color>ff0b013c</color>
				<width>4.0</width>
			</LineStyle>
		</Style>
		<Style id="branch_style21">
			<LineStyle>
				<color>ff0b013c</color>
				<width>4.0</width>
			</LineStyle>
		</Style>
		<Style id="branch_style21">
			<LineStyle>
				<color>ff0b013c</color>
				<width>4.0</width>
			</LineStyle>
		</Style>
		<Style id="branch_style21">
			<LineStyle>
				<color>ff0b013c</color>
				<width>4.0</width>
			</LineStyle>
		</Style>
		<Style id="branch_style21">
			<LineStyle>
				<color>ff0b013c</color>
				<width>4.0</width>
			</LineStyle>
		</Style>
		<Style id="branch_style21">
			<LineStyle>
				<color>ff0b013c</color>
				<width>4.0</width>
			</LineStyle>
		</Style>
		<Style id="branch_style21">
			<LineStyle>
				<color>ff0b013c</color>
				<width>4.0</width>
			</LineStyle>
		</Style>
		<Style id="branch_style21">
			<LineStyle>
				<color>ff0b013c</color>
				<width>4.0</width>
			</LineStyle>
		</Style>
		<Style id="branch_style21">
			<LineStyle>
				<color>ff0b013c</color>
				<width>4.0</width>
			</LineStyle>
		</Style>
		<Style id="branch_style21">
			<LineStyle>
				<color>ff0b013c</color>
				<width>4.0</width>
			</LineStyle>
		</Style>
		<Style id="branch_style21">
			<LineStyle>
				<color>ff0b013c</color>
				<width>4.0</width>
			</LineStyle>
		</Style>
		<Style id="branch_style21">
			<LineStyle>
				<color>ff0b013c</color>
				<width>4.0</width>
			</LineStyle>
		</Style>
		<Style id="branch_style21">
			<LineStyle>
				<color>ff0b013c</color>
				<width>4.0</width>
			</LineStyle>
		</Style>
		<Style id="branch_style21">
			<LineStyle>
				<color>ff0b013c</color>
				<width>4.0</width>
			</LineStyle>
		</Style>
		<Style id="branch_style21">
			<LineStyle>
				<color>ff0b013c</color>
				<width>4.0</width>
			</LineStyle>
		</Style>
		<Style id="branch_style21">
			<LineStyle>
				<color>ff0b013c</color>
				<width>4.0</width>
			</LineStyle>
		</Style>
		<Style id="branch_style21">
			<LineStyle>
				<color>ff0b013c</color>
				<width>4.0</width>
			</LineStyle>
		</Style>
		<Style id="branch_style21">
			<LineStyle>
				<color>ff0b013c</color>
				<width>4.0</width>
			</LineStyle>
		</Style>
		<Style id="branch_style21">
			<LineStyle>
				<color>ff0b013c</color>
				<width>4.0</width>
			</LineStyle>
		</Style>
		<Style id="branch_style21">
			<LineStyle>
				<color>ff0b013c</color>
				<width>4.0</width>
			</LineStyle>
		</Style>
		<Style id="branch_style21">
			<LineStyle>
				<color>ff0b013c</color>
				<width>4.0</width>
			</LineStyle>
		</Style>
		<Style id="branch_style21">
			<LineStyle>
				<color>ff0b013c</color>
				<width>4.0</width>
			</LineStyle>
		</Style>
		<Style id="branch_style21">
			<LineStyle>
				<color>ff0b013c</color>
				<width>4.0</width>
			</LineStyle>
		</Style>
		<Style id="branch_style21">
			<LineStyle>
				<color>ff0b013c</color>
				<width>4.0</width>
			</LineStyle>
		</Style>
		<Style id="branch_style21">
			<LineStyle>
				<color>ff0b013c</color>
				<width>4.0</width>
			</LineStyle>
		</Style>
		<Style id="branch_style21">
			<LineStyle>
				<color>ff0b013c</color>
				<width>4.0</width>
			</LineStyle>
		</Style>
		<Style id="branch_style21">
			<LineStyle>
				<color>ff0b013c</color>
				<width>4.0</width>
			</LineStyle>
		</Style>
		<Style id="branch_style21">
			<LineStyle>
				<color>ff0b013c</color>
				<width>4.0</width>
			</LineStyle>
		</Style>
		<Style id="branch_style21">
			<LineStyle>
				<color>ff0b013c</color>
				<width>4.0</width>
			</LineStyle>
		</Style>
		<Style id="branch_style21">
			<LineStyle>
				<color>ff0b013c</color>
				<width>4.0</width>
			</LineStyle>
		</Style>
		<Style id="branch_style21">
			<LineStyle>
				<color>ff0b013c</color>
				<width>4.0</width>
			</LineStyle>
		</Style>
		<Style id="branch_style21">
			<LineStyle>
				<color>ff0b013c</color>
				<width>4.0</width>
			</LineStyle>
		</Style>
		<Style id="branch_style21">
			<LineStyle>
				<color>ff0b013c</color>
				<width>4.0</width>
			</LineStyle>
		</Style>
		<Style id="branch_style21">
			<LineStyle>
				<color>ff0b013c</color>
				<width>4.0</width>
			</LineStyle>
		</Style>
		<Style id="branch_style21">
			<LineStyle>
				<color>ff0b013c</color>
				<width>4.0</width>
			</LineStyle>
		</Style>
		<Style id="branch_style21">
			<LineStyle>
				<color>ff0b013c</color>
				<width>4.0</width>
			</LineStyle>
		</Style>
		<Style id="branch_style21">
			<LineStyle>
				<color>ff0b013c</color>
				<width>4.0</width>
			</LineStyle>
		</Style>
		<Style id="branch_style21">
			<LineStyle>
				<color>ff0b013c</color>
				<width>4.0</width>
			</LineStyle>
		</Style>
		<Style id="branch_style21">
			<LineStyle>
				<color>ff0b013c</color>
				<width>4.0</width>
			</LineStyle>
		</Style>
		<Style id="branch_style21">
			<LineStyle>
				<color>ff0b013c</color>
				<width>4.0</width>
			</LineStyle>
		</Style>
		<Style id="branch_style21">
			<LineStyle>
				<color>ff0b013c</color>
				<width>4.0</width>
			</LineStyle>
		</Style>
		<Style id="branch_style22">
			<LineStyle>
				<color>ff090032</color>
				<width>4.0</width>
			</LineStyle>
		</Style>
		<Style id="branch_style22">
			<LineStyle>
				<color>ff090032</color>
				<width>4.0</width>
			</LineStyle>
		</Style>
		<Style id="branch_style22">
			<LineStyle>
				<color>ff090032</color>
				<width>4.0</width>
			</LineStyle>
		</Style>
		<Style id="branch_style22">
			<LineStyle>
				<color>ff090032</color>
				<width>4.0</width>
			</LineStyle>
		</Style>
		<Style id="branch_style22">
			<LineStyle>
				<color>ff090032</color>
				<width>4.0</width>
			</LineStyle>
		</Style>
		<Style id="branch_style22">
			<LineStyle>
				<color>ff090032</color>
				<width>4.0</width>
			</LineStyle>
		</Style>
		<Style id="branch_style22">
			<LineStyle>
				<color>ff090032</color>
				<width>4.0</width>
			</LineStyle>
		</Style>
		<Style id="branch_style22">
			<LineStyle>
				<color>ff090032</color>
				<width>4.0</width>
			</LineStyle>
		</Style>
		<Style id="branch_style22">
			<LineStyle>
				<color>ff090032</color>
				<width>4.0</width>
			</LineStyle>
		</Style>
		<Style id="branch_style22">
			<LineStyle>
				<color>ff090032</color>
				<width>4.0</width>
			</LineStyle>
		</Style>
		<Style id="branch_style22">
			<LineStyle>
				<color>ff090032</color>
				<width>4.0</width>
			</LineStyle>
		</Style>
		<Style id="branch_style22">
			<LineStyle>
				<color>ff090032</color>
				<width>4.0</width>
			</LineStyle>
		</Style>
		<Style id="branch_style22">
			<LineStyle>
				<color>ff090032</color>
				<width>4.0</width>
			</LineStyle>
		</Style>
		<Style id="branch_style22">
			<LineStyle>
				<color>ff090032</color>
				<width>4.0</width>
			</LineStyle>
		</Style>
		<Style id="branch_style22">
			<LineStyle>
				<color>ff090032</color>
				<width>4.0</width>
			</LineStyle>
		</Style>
		<Style id="branch_style22">
			<LineStyle>
				<color>ff090032</color>
				<width>4.0</width>
			</LineStyle>
		</Style>
		<Style id="branch_style22">
			<LineStyle>
				<color>ff090032</color>
				<width>4.0</width>
			</LineStyle>
		</Style>
		<Style id="branch_style22">
			<LineStyle>
				<color>ff090032</color>
				<width>4.0</width>
			</LineStyle>
		</Style>
		<Style id="branch_style22">
			<LineStyle>
				<color>ff090032</color>
				<width>4.0</width>
			</LineStyle>
		</Style>
		<Style id="branch_style22">
			<LineStyle>
				<color>ff090032</color>
				<width>4.0</width>
			</LineStyle>
		</Style>
		<Style id="branch_style22">
			<LineStyle>
				<color>ff090032</color>
				<width>4.0</width>
			</LineStyle>
		</Style>
		<Style id="branch_style22">
			<LineStyle>
				<color>ff090032</color>
				<width>4.0</width>
			</LineStyle>
		</Style>
		<Style id="branch_style22">
			<LineStyle>
				<color>ff090032</color>
				<width>4.0</width>
			</LineStyle>
		</Style>
		<Style id="branch_style22">
			<LineStyle>
				<color>ff090032</color>
				<width>4.0</width>
			</LineStyle>
		</Style>
		<Style id="branch_style22">
			<LineStyle>
				<color>ff090032</color>
				<width>4.0</width>
			</LineStyle>
		</Style>
		<Style id="branch_style22">
			<LineStyle>
				<color>ff090032</color>
				<width>4.0</width>
			</LineStyle>
		</Style>
		<Style id="branch_style22">
			<LineStyle>
				<color>ff090032</color>
				<width>4.0</width>
			</LineStyle>
		</Style>
		<Style id="branch_style22">
			<LineStyle>
				<color>ff090032</color>
				<width>4.0</width>
			</LineStyle>
		</Style>
		<Style id="branch_style22">
			<LineStyle>
				<color>ff090032</color>
				<width>4.0</width>
			</LineStyle>
		</Style>
		<Style id="branch_style22">
			<LineStyle>
				<color>ff090032</color>
				<width>4.0</width>
			</LineStyle>
		</Style>
		<Style id="branch_style22">
			<LineStyle>
				<color>ff090032</color>
				<width>4.0</width>
			</LineStyle>
		</Style>
		<Style id="branch_style22">
			<LineStyle>
				<color>ff090032</color>
				<width>4.0</width>
			</LineStyle>
		</Style>
		<Style id="branch_style22">
			<LineStyle>
				<color>ff090032</color>
				<width>4.0</width>
			</LineStyle>
		</Style>
		<Style id="branch_style22">
			<LineStyle>
				<color>ff090032</color>
				<width>4.0</width>
			</LineStyle>
		</Style>
		<Style id="branch_style22">
			<LineStyle>
				<color>ff090032</color>
				<width>4.0</width>
			</LineStyle>
		</Style>
		<Style id="branch_style22">
			<LineStyle>
				<color>ff090032</color>
				<width>4.0</width>
			</LineStyle>
		</Style>
		<Style id="branch_style22">
			<LineStyle>
				<color>ff090032</color>
				<width>4.0</width>
			</LineStyle>
		</Style>
		<Style id="branch_style22">
			<LineStyle>
				<color>ff090032</color>
				<width>4.0</width>
			</LineStyle>
		</Style>
		<Style id="branch_style22">
			<LineStyle>
				<color>ff090032</color>
				<width>4.0</width>
			</LineStyle>
		</Style>
		<Style id="branch_style22">
			<LineStyle>
				<color>ff090032</color>
				<width>4.0</width>
			</LineStyle>
		</Style>
		<Style id="branch_style22">
			<LineStyle>
				<color>ff090032</color>
				<width>4.0</width>
			</LineStyle>
		</Style>
		<Style id="branch_style22">
			<LineStyle>
				<color>ff090032</color>
				<width>4.0</width>
			</LineStyle>
		</Style>
		<Style id="branch_style22">
			<LineStyle>
				<color>ff090032</color>
				<width>4.0</width>
			</LineStyle>
		</Style>
		<Style id="branch_style22">
			<LineStyle>
				<color>ff090032</color>
				<width>4.0</width>
			</LineStyle>
		</Style>
		<Style id="branch_style22">
			<LineStyle>
				<color>ff090032</color>
				<width>4.0</width>
			</LineStyle>
		</Style>
		<Style id="branch_style22">
			<LineStyle>
				<color>ff090032</color>
				<width>4.0</width>
			</LineStyle>
		</Style>
		<Style id="branch_style22">
			<LineStyle>
				<color>ff090032</color>
				<width>4.0</width>
			</LineStyle>
		</Style>
		<Style id="branch_style22">
			<LineStyle>
				<color>ff090032</color>
				<width>4.0</width>
			</LineStyle>
		</Style>
		<Style id="branch_style22">
			<LineStyle>
				<color>ff090032</color>
				<width>4.0</width>
			</LineStyle>
		</Style>
		<Style id="branch_style22">
			<LineStyle>
				<color>ff090032</color>
				<width>4.0</width>
			</LineStyle>
		</Style>
		<Style id="branch_style22">
			<LineStyle>
				<color>ff090032</color>
				<width>4.0</width>
			</LineStyle>
		</Style>
		<Style id="branch_style22">
			<LineStyle>
				<color>ff090032</color>
				<width>4.0</width>
			</LineStyle>
		</Style>
		<Style id="branch_style22">
			<LineStyle>
				<color>ff090032</color>
				<width>4.0</width>
			</LineStyle>
		</Style>
		<Style id="branch_style22">
			<LineStyle>
				<color>ff090032</color>
				<width>4.0</width>
			</LineStyle>
		</Style>
		<Style id="branch_style22">
			<LineStyle>
				<color>ff090032</color>
				<width>4.0</width>
			</LineStyle>
		</Style>
		<Style id="branch_style22">
			<LineStyle>
				<color>ff090032</color>
				<width>4.0</width>
			</LineStyle>
		</Style>
		<Style id="branch_style22">
			<LineStyle>
				<color>ff090032</color>
				<width>4.0</width>
			</LineStyle>
		</Style>
		<Style id="branch_style22">
			<LineStyle>
				<color>ff090032</color>
				<width>4.0</width>
			</LineStyle>
		</Style>
		<Style id="branch_style22">
			<LineStyle>
				<color>ff090032</color>
				<width>4.0</width>
			</LineStyle>
		</Style>
		<Style id="branch_style22">
			<LineStyle>
				<color>ff090032</color>
				<width>4.0</width>
			</LineStyle>
		</Style>
		<Style id="branch_style22">
			<LineStyle>
				<color>ff090032</color>
				<width>4.0</width>
			</LineStyle>
		</Style>
		<Style id="branch_style22">
			<LineStyle>
				<color>ff090032</color>
				<width>4.0</width>
			</LineStyle>
		</Style>
		<Style id="branch_style22">
			<LineStyle>
				<color>ff090032</color>
				<width>4.0</width>
			</LineStyle>
		</Style>
		<Style id="branch_style22">
			<LineStyle>
				<color>ff090032</color>
				<width>4.0</width>
			</LineStyle>
		</Style>
		<Style id="branch_style22">
			<LineStyle>
				<color>ff090032</color>
				<width>4.0</width>
			</LineStyle>
		</Style>
		<Style id="branch_style22">
			<LineStyle>
				<color>ff090032</color>
				<width>4.0</width>
			</LineStyle>
		</Style>
		<Style id="branch_style22">
			<LineStyle>
				<color>ff090032</color>
				<width>4.0</width>
			</LineStyle>
		</Style>
		<Style id="branch_style22">
			<LineStyle>
				<color>ff090032</color>
				<width>4.0</width>
			</LineStyle>
		</Style>
		<Style id="branch_style22">
			<LineStyle>
				<color>ff090032</color>
				<width>4.0</width>
			</LineStyle>
		</Style>
		<Style id="branch_style22">
			<LineStyle>
				<color>ff090032</color>
				<width>4.0</width>
			</LineStyle>
		</Style>
		<Style id="branch_style22">
			<LineStyle>
				<color>ff090032</color>
				<width>4.0</width>
			</LineStyle>
		</Style>
		<Style id="branch_style22">
			<LineStyle>
				<color>ff090032</color>
				<width>4.0</width>
			</LineStyle>
		</Style>
		<Style id="branch_style22">
			<LineStyle>
				<color>ff090032</color>
				<width>4.0</width>
			</LineStyle>
		</Style>
		<Style id="branch_style22">
			<LineStyle>
				<color>ff090032</color>
				<width>4.0</width>
			</LineStyle>
		</Style>
		<Style id="branch_style22">
			<LineStyle>
				<color>ff090032</color>
				<width>4.0</width>
			</LineStyle>
		</Style>
		<Style id="branch_style22">
			<LineStyle>
				<color>ff090032</color>
				<width>4.0</width>
			</LineStyle>
		</Style>
		<Style id="branch_style22">
			<LineStyle>
				<color>ff090032</color>
				<width>4.0</width>
			</LineStyle>
		</Style>
		<Style id="branch_style22">
			<LineStyle>
				<color>ff090032</color>
				<width>4.0</width>
			</LineStyle>
		</Style>
		<Style id="branch_style22">
			<LineStyle>
				<color>ff090032</color>
				<width>4.0</width>
			</LineStyle>
		</Style>
		<Style id="branch_style22">
			<LineStyle>
				<color>ff090032</color>
				<width>4.0</width>
			</LineStyle>
		</Style>
		<Style id="branch_style22">
			<LineStyle>
				<color>ff090032</color>
				<width>4.0</width>
			</LineStyle>
		</Style>
		<Style id="branch_style22">
			<LineStyle>
				<color>ff090032</color>
				<width>4.0</width>
			</LineStyle>
		</Style>
		<Style id="branch_style22">
			<LineStyle>
				<color>ff090032</color>
				<width>4.0</width>
			</LineStyle>
		</Style>
		<Style id="branch_style22">
			<LineStyle>
				<color>ff090032</color>
				<width>4.0</width>
			</LineStyle>
		</Style>
		<Style id="branch_style22">
			<LineStyle>
				<color>ff090032</color>
				<width>4.0</width>
			</LineStyle>
		</Style>
		<Style id="branch_style22">
			<LineStyle>
				<color>ff090032</color>
				<width>4.0</width>
			</LineStyle>
		</Style>
		<Style id="branch_style22">
			<LineStyle>
				<color>ff090032</color>
				<width>4.0</width>
			</LineStyle>
		</Style>
		<Style id="branch_style22">
			<LineStyle>
				<color>ff090032</color>
				<width>4.0</width>
			</LineStyle>
		</Style>
		<Style id="branch_style22">
			<LineStyle>
				<color>ff090032</color>
				<width>4.0</width>
			</LineStyle>
		</Style>
		<Style id="branch_style22">
			<LineStyle>
				<color>ff090032</color>
				<width>4.0</width>
			</LineStyle>
		</Style>
		<Style id="branch_style22">
			<LineStyle>
				<color>ff090032</color>
				<width>4.0</width>
			</LineStyle>
		</Style>
		<Style id="branch_style22">
			<LineStyle>
				<color>ff090032</color>
				<width>4.0</width>
			</LineStyle>
		</Style>
		<Style id="branch_style22">
			<LineStyle>
				<color>ff090032</color>
				<width>4.0</width>
			</LineStyle>
		</Style>
		<Style id="branch_style22">
			<LineStyle>
				<color>ff090032</color>
				<width>4.0</width>
			</LineStyle>
		</Style>
		<Style id="branch_style22">
			<LineStyle>
				<color>ff090032</color>
				<width>4.0</width>
			</LineStyle>
		</Style>
		<Style id="branch_style22">
			<LineStyle>
				<color>ff090032</color>
				<width>4.0</width>
			</LineStyle>
		</Style>
		<Style id="branch_style22">
			<LineStyle>
				<color>ff090032</color>
				<width>4.0</width>
			</LineStyle>
		</Style>
		<Style id="branch_style22">
			<LineStyle>
				<color>ff090032</color>
				<width>4.0</width>
			</LineStyle>
		</Style>
		<Style id="branch_style22">
			<LineStyle>
				<color>ff090032</color>
				<width>4.0</width>
			</LineStyle>
		</Style>
		<Style id="branch_style22">
			<LineStyle>
				<color>ff090032</color>
				<width>4.0</width>
			</LineStyle>
		</Style>
		<Style id="branch_style23">
			<LineStyle>
				<color>ff0c013f</color>
				<width>4.0</width>
			</LineStyle>
		</Style>
		<Style id="branch_style23">
			<LineStyle>
				<color>ff0c013f</color>
				<width>4.0</width>
			</LineStyle>
		</Style>
		<Style id="branch_style23">
			<LineStyle>
				<color>ff0c013f</color>
				<width>4.0</width>
			</LineStyle>
		</Style>
		<Style id="branch_style23">
			<LineStyle>
				<color>ff0c013f</color>
				<width>4.0</width>
			</LineStyle>
		</Style>
		<Style id="branch_style23">
			<LineStyle>
				<color>ff0c013f</color>
				<width>4.0</width>
			</LineStyle>
		</Style>
		<Style id="branch_style23">
			<LineStyle>
				<color>ff0c013f</color>
				<width>4.0</width>
			</LineStyle>
		</Style>
		<Style id="branch_style23">
			<LineStyle>
				<color>ff0c013f</color>
				<width>4.0</width>
			</LineStyle>
		</Style>
		<Style id="branch_style23">
			<LineStyle>
				<color>ff0c013f</color>
				<width>4.0</width>
			</LineStyle>
		</Style>
		<Style id="branch_style23">
			<LineStyle>
				<color>ff0c013f</color>
				<width>4.0</width>
			</LineStyle>
		</Style>
		<Style id="branch_style23">
			<LineStyle>
				<color>ff0c013f</color>
				<width>4.0</width>
			</LineStyle>
		</Style>
		<Style id="branch_style23">
			<LineStyle>
				<color>ff0c013f</color>
				<width>4.0</width>
			</LineStyle>
		</Style>
		<Style id="branch_style23">
			<LineStyle>
				<color>ff0c013f</color>
				<width>4.0</width>
			</LineStyle>
		</Style>
		<Style id="branch_style23">
			<LineStyle>
				<color>ff0c013f</color>
				<width>4.0</width>
			</LineStyle>
		</Style>
		<Style id="branch_style23">
			<LineStyle>
				<color>ff0c013f</color>
				<width>4.0</width>
			</LineStyle>
		</Style>
		<Style id="branch_style23">
			<LineStyle>
				<color>ff0c013f</color>
				<width>4.0</width>
			</LineStyle>
		</Style>
		<Style id="branch_style23">
			<LineStyle>
				<color>ff0c013f</color>
				<width>4.0</width>
			</LineStyle>
		</Style>
		<Style id="branch_style23">
			<LineStyle>
				<color>ff0c013f</color>
				<width>4.0</width>
			</LineStyle>
		</Style>
		<Style id="branch_style23">
			<LineStyle>
				<color>ff0c013f</color>
				<width>4.0</width>
			</LineStyle>
		</Style>
		<Style id="branch_style23">
			<LineStyle>
				<color>ff0c013f</color>
				<width>4.0</width>
			</LineStyle>
		</Style>
		<Style id="branch_style23">
			<LineStyle>
				<color>ff0c013f</color>
				<width>4.0</width>
			</LineStyle>
		</Style>
		<Style id="branch_style23">
			<LineStyle>
				<color>ff0c013f</color>
				<width>4.0</width>
			</LineStyle>
		</Style>
		<Style id="branch_style23">
			<LineStyle>
				<color>ff0c013f</color>
				<width>4.0</width>
			</LineStyle>
		</Style>
		<Style id="branch_style23">
			<LineStyle>
				<color>ff0c013f</color>
				<width>4.0</width>
			</LineStyle>
		</Style>
		<Style id="branch_style23">
			<LineStyle>
				<color>ff0c013f</color>
				<width>4.0</width>
			</LineStyle>
		</Style>
		<Style id="branch_style23">
			<LineStyle>
				<color>ff0c013f</color>
				<width>4.0</width>
			</LineStyle>
		</Style>
		<Style id="branch_style23">
			<LineStyle>
				<color>ff0c013f</color>
				<width>4.0</width>
			</LineStyle>
		</Style>
		<Style id="branch_style23">
			<LineStyle>
				<color>ff0c013f</color>
				<width>4.0</width>
			</LineStyle>
		</Style>
		<Style id="branch_style23">
			<LineStyle>
				<color>ff0c013f</color>
				<width>4.0</width>
			</LineStyle>
		</Style>
		<Style id="branch_style23">
			<LineStyle>
				<color>ff0c013f</color>
				<width>4.0</width>
			</LineStyle>
		</Style>
		<Style id="branch_style23">
			<LineStyle>
				<color>ff0c013f</color>
				<width>4.0</width>
			</LineStyle>
		</Style>
		<Style id="branch_style23">
			<LineStyle>
				<color>ff0c013f</color>
				<width>4.0</width>
			</LineStyle>
		</Style>
		<Style id="branch_style23">
			<LineStyle>
				<color>ff0c013f</color>
				<width>4.0</width>
			</LineStyle>
		</Style>
		<Style id="branch_style23">
			<LineStyle>
				<color>ff0c013f</color>
				<width>4.0</width>
			</LineStyle>
		</Style>
		<Style id="branch_style23">
			<LineStyle>
				<color>ff0c013f</color>
				<width>4.0</width>
			</LineStyle>
		</Style>
		<Style id="branch_style23">
			<LineStyle>
				<color>ff0c013f</color>
				<width>4.0</width>
			</LineStyle>
		</Style>
		<Style id="branch_style23">
			<LineStyle>
				<color>ff0c013f</color>
				<width>4.0</width>
			</LineStyle>
		</Style>
		<Style id="branch_style23">
			<LineStyle>
				<color>ff0c013f</color>
				<width>4.0</width>
			</LineStyle>
		</Style>
		<Style id="branch_style23">
			<LineStyle>
				<color>ff0c013f</color>
				<width>4.0</width>
			</LineStyle>
		</Style>
		<Style id="branch_style23">
			<LineStyle>
				<color>ff0c013f</color>
				<width>4.0</width>
			</LineStyle>
		</Style>
		<Style id="branch_style23">
			<LineStyle>
				<color>ff0c013f</color>
				<width>4.0</width>
			</LineStyle>
		</Style>
		<Style id="branch_style23">
			<LineStyle>
				<color>ff0c013f</color>
				<width>4.0</width>
			</LineStyle>
		</Style>
		<Style id="branch_style23">
			<LineStyle>
				<color>ff0c013f</color>
				<width>4.0</width>
			</LineStyle>
		</Style>
		<Style id="branch_style23">
			<LineStyle>
				<color>ff0c013f</color>
				<width>4.0</width>
			</LineStyle>
		</Style>
		<Style id="branch_style23">
			<LineStyle>
				<color>ff0c013f</color>
				<width>4.0</width>
			</LineStyle>
		</Style>
		<Style id="branch_style23">
			<LineStyle>
				<color>ff0c013f</color>
				<width>4.0</width>
			</LineStyle>
		</Style>
		<Style id="branch_style23">
			<LineStyle>
				<color>ff0c013f</color>
				<width>4.0</width>
			</LineStyle>
		</Style>
		<Style id="branch_style23">
			<LineStyle>
				<color>ff0c013f</color>
				<width>4.0</width>
			</LineStyle>
		</Style>
		<Style id="branch_style23">
			<LineStyle>
				<color>ff0c013f</color>
				<width>4.0</width>
			</LineStyle>
		</Style>
		<Style id="branch_style23">
			<LineStyle>
				<color>ff0c013f</color>
				<width>4.0</width>
			</LineStyle>
		</Style>
		<Style id="branch_style23">
			<LineStyle>
				<color>ff0c013f</color>
				<width>4.0</width>
			</LineStyle>
		</Style>
		<Style id="branch_style23">
			<LineStyle>
				<color>ff0c013f</color>
				<width>4.0</width>
			</LineStyle>
		</Style>
		<Style id="branch_style23">
			<LineStyle>
				<color>ff0c013f</color>
				<width>4.0</width>
			</LineStyle>
		</Style>
		<Style id="branch_style23">
			<LineStyle>
				<color>ff0c013f</color>
				<width>4.0</width>
			</LineStyle>
		</Style>
		<Style id="branch_style23">
			<LineStyle>
				<color>ff0c013f</color>
				<width>4.0</width>
			</LineStyle>
		</Style>
		<Style id="branch_style23">
			<LineStyle>
				<color>ff0c013f</color>
				<width>4.0</width>
			</LineStyle>
		</Style>
		<Style id="branch_style23">
			<LineStyle>
				<color>ff0c013f</color>
				<width>4.0</width>
			</LineStyle>
		</Style>
		<Style id="branch_style23">
			<LineStyle>
				<color>ff0c013f</color>
				<width>4.0</width>
			</LineStyle>
		</Style>
		<Style id="branch_style23">
			<LineStyle>
				<color>ff0c013f</color>
				<width>4.0</width>
			</LineStyle>
		</Style>
		<Style id="branch_style23">
			<LineStyle>
				<color>ff0c013f</color>
				<width>4.0</width>
			</LineStyle>
		</Style>
		<Style id="branch_style23">
			<LineStyle>
				<color>ff0c013f</color>
				<width>4.0</width>
			</LineStyle>
		</Style>
		<Style id="branch_style23">
			<LineStyle>
				<color>ff0c013f</color>
				<width>4.0</width>
			</LineStyle>
		</Style>
		<Style id="branch_style23">
			<LineStyle>
				<color>ff0c013f</color>
				<width>4.0</width>
			</LineStyle>
		</Style>
		<Style id="branch_style23">
			<LineStyle>
				<color>ff0c013f</color>
				<width>4.0</width>
			</LineStyle>
		</Style>
		<Style id="branch_style23">
			<LineStyle>
				<color>ff0c013f</color>
				<width>4.0</width>
			</LineStyle>
		</Style>
		<Style id="branch_style23">
			<LineStyle>
				<color>ff0c013f</color>
				<width>4.0</width>
			</LineStyle>
		</Style>
		<Style id="branch_style23">
			<LineStyle>
				<color>ff0c013f</color>
				<width>4.0</width>
			</LineStyle>
		</Style>
		<Style id="branch_style23">
			<LineStyle>
				<color>ff0c013f</color>
				<width>4.0</width>
			</LineStyle>
		</Style>
		<Style id="branch_style23">
			<LineStyle>
				<color>ff0c013f</color>
				<width>4.0</width>
			</LineStyle>
		</Style>
		<Style id="branch_style23">
			<LineStyle>
				<color>ff0c013f</color>
				<width>4.0</width>
			</LineStyle>
		</Style>
		<Style id="branch_style23">
			<LineStyle>
				<color>ff0c013f</color>
				<width>4.0</width>
			</LineStyle>
		</Style>
		<Style id="branch_style23">
			<LineStyle>
				<color>ff0c013f</color>
				<width>4.0</width>
			</LineStyle>
		</Style>
		<Style id="branch_style23">
			<LineStyle>
				<color>ff0c013f</color>
				<width>4.0</width>
			</LineStyle>
		</Style>
		<Style id="branch_style23">
			<LineStyle>
				<color>ff0c013f</color>
				<width>4.0</width>
			</LineStyle>
		</Style>
		<Style id="branch_style23">
			<LineStyle>
				<color>ff0c013f</color>
				<width>4.0</width>
			</LineStyle>
		</Style>
		<Style id="branch_style23">
			<LineStyle>
				<color>ff0c013f</color>
				<width>4.0</width>
			</LineStyle>
		</Style>
		<Style id="branch_style23">
			<LineStyle>
				<color>ff0c013f</color>
				<width>4.0</width>
			</LineStyle>
		</Style>
		<Style id="branch_style23">
			<LineStyle>
				<color>ff0c013f</color>
				<width>4.0</width>
			</LineStyle>
		</Style>
		<Style id="branch_style23">
			<LineStyle>
				<color>ff0c013f</color>
				<width>4.0</width>
			</LineStyle>
		</Style>
		<Style id="branch_style23">
			<LineStyle>
				<color>ff0c013f</color>
				<width>4.0</width>
			</LineStyle>
		</Style>
		<Style id="branch_style23">
			<LineStyle>
				<color>ff0c013f</color>
				<width>4.0</width>
			</LineStyle>
		</Style>
		<Style id="branch_style23">
			<LineStyle>
				<color>ff0c013f</color>
				<width>4.0</width>
			</LineStyle>
		</Style>
		<Style id="branch_style23">
			<LineStyle>
				<color>ff0c013f</color>
				<width>4.0</width>
			</LineStyle>
		</Style>
		<Style id="branch_style23">
			<LineStyle>
				<color>ff0c013f</color>
				<width>4.0</width>
			</LineStyle>
		</Style>
		<Style id="branch_style23">
			<LineStyle>
				<color>ff0c013f</color>
				<width>4.0</width>
			</LineStyle>
		</Style>
		<Style id="branch_style23">
			<LineStyle>
				<color>ff0c013f</color>
				<width>4.0</width>
			</LineStyle>
		</Style>
		<Style id="branch_style23">
			<LineStyle>
				<color>ff0c013f</color>
				<width>4.0</width>
			</LineStyle>
		</Style>
		<Style id="branch_style23">
			<LineStyle>
				<color>ff0c013f</color>
				<width>4.0</width>
			</LineStyle>
		</Style>
		<Style id="branch_style23">
			<LineStyle>
				<color>ff0c013f</color>
				<width>4.0</width>
			</LineStyle>
		</Style>
		<Style id="branch_style23">
			<LineStyle>
				<color>ff0c013f</color>
				<width>4.0</width>
			</LineStyle>
		</Style>
		<Style id="branch_style23">
			<LineStyle>
				<color>ff0c013f</color>
				<width>4.0</width>
			</LineStyle>
		</Style>
		<Style id="branch_style23">
			<LineStyle>
				<color>ff0c013f</color>
				<width>4.0</width>
			</LineStyle>
		</Style>
		<Style id="branch_style23">
			<LineStyle>
				<color>ff0c013f</color>
				<width>4.0</width>
			</LineStyle>
		</Style>
		<Style id="branch_style23">
			<LineStyle>
				<color>ff0c013f</color>
				<width>4.0</width>
			</LineStyle>
		</Style>
		<Style id="branch_style23">
			<LineStyle>
				<color>ff0c013f</color>
				<width>4.0</width>
			</LineStyle>
		</Style>
		<Style id="branch_style23">
			<LineStyle>
				<color>ff0c013f</color>
				<width>4.0</width>
			</LineStyle>
		</Style>
		<Style id="branch_style23">
			<LineStyle>
				<color>ff0c013f</color>
				<width>4.0</width>
			</LineStyle>
		</Style>
		<Style id="branch_style23">
			<LineStyle>
				<color>ff0c013f</color>
				<width>4.0</width>
			</LineStyle>
		</Style>
		<Style id="branch_style23">
			<LineStyle>
				<color>ff0c013f</color>
				<width>4.0</width>
			</LineStyle>
		</Style>
		<Style id="branch_style23">
			<LineStyle>
				<color>ff0c013f</color>
				<width>4.0</width>
			</LineStyle>
		</Style>
		<Style id="branch_style23">
			<LineStyle>
				<color>ff0c013f</color>
				<width>4.0</width>
			</LineStyle>
		</Style>
		<Style id="branch_style24">
			<LineStyle>
				<color>ff130165</color>
				<width>4.0</width>
			</LineStyle>
		</Style>
		<Style id="branch_style24">
			<LineStyle>
				<color>ff130165</color>
				<width>4.0</width>
			</LineStyle>
		</Style>
		<Style id="branch_style24">
			<LineStyle>
				<color>ff130165</color>
				<width>4.0</width>
			</LineStyle>
		</Style>
		<Style id="branch_style24">
			<LineStyle>
				<color>ff130165</color>
				<width>4.0</width>
			</LineStyle>
		</Style>
		<Style id="branch_style24">
			<LineStyle>
				<color>ff130165</color>
				<width>4.0</width>
			</LineStyle>
		</Style>
		<Style id="branch_style24">
			<LineStyle>
				<color>ff130165</color>
				<width>4.0</width>
			</LineStyle>
		</Style>
		<Style id="branch_style24">
			<LineStyle>
				<color>ff130165</color>
				<width>4.0</width>
			</LineStyle>
		</Style>
		<Style id="branch_style24">
			<LineStyle>
				<color>ff130165</color>
				<width>4.0</width>
			</LineStyle>
		</Style>
		<Style id="branch_style24">
			<LineStyle>
				<color>ff130165</color>
				<width>4.0</width>
			</LineStyle>
		</Style>
		<Style id="branch_style24">
			<LineStyle>
				<color>ff130165</color>
				<width>4.0</width>
			</LineStyle>
		</Style>
		<Style id="branch_style24">
			<LineStyle>
				<color>ff130165</color>
				<width>4.0</width>
			</LineStyle>
		</Style>
		<Style id="branch_style24">
			<LineStyle>
				<color>ff130165</color>
				<width>4.0</width>
			</LineStyle>
		</Style>
		<Style id="branch_style24">
			<LineStyle>
				<color>ff130165</color>
				<width>4.0</width>
			</LineStyle>
		</Style>
		<Style id="branch_style24">
			<LineStyle>
				<color>ff130165</color>
				<width>4.0</width>
			</LineStyle>
		</Style>
		<Style id="branch_style24">
			<LineStyle>
				<color>ff130165</color>
				<width>4.0</width>
			</LineStyle>
		</Style>
		<Style id="branch_style24">
			<LineStyle>
				<color>ff130165</color>
				<width>4.0</width>
			</LineStyle>
		</Style>
		<Style id="branch_style24">
			<LineStyle>
				<color>ff130165</color>
				<width>4.0</width>
			</LineStyle>
		</Style>
		<Style id="branch_style24">
			<LineStyle>
				<color>ff130165</color>
				<width>4.0</width>
			</LineStyle>
		</Style>
		<Style id="branch_style24">
			<LineStyle>
				<color>ff130165</color>
				<width>4.0</width>
			</LineStyle>
		</Style>
		<Style id="branch_style24">
			<LineStyle>
				<color>ff130165</color>
				<width>4.0</width>
			</LineStyle>
		</Style>
		<Style id="branch_style24">
			<LineStyle>
				<color>ff130165</color>
				<width>4.0</width>
			</LineStyle>
		</Style>
		<Style id="branch_style24">
			<LineStyle>
				<color>ff130165</color>
				<width>4.0</width>
			</LineStyle>
		</Style>
		<Style id="branch_style24">
			<LineStyle>
				<color>ff130165</color>
				<width>4.0</width>
			</LineStyle>
		</Style>
		<Style id="branch_style24">
			<LineStyle>
				<color>ff130165</color>
				<width>4.0</width>
			</LineStyle>
		</Style>
		<Style id="branch_style24">
			<LineStyle>
				<color>ff130165</color>
				<width>4.0</width>
			</LineStyle>
		</Style>
		<Style id="branch_style24">
			<LineStyle>
				<color>ff130165</color>
				<width>4.0</width>
			</LineStyle>
		</Style>
		<Style id="branch_style24">
			<LineStyle>
				<color>ff130165</color>
				<width>4.0</width>
			</LineStyle>
		</Style>
		<Style id="branch_style24">
			<LineStyle>
				<color>ff130165</color>
				<width>4.0</width>
			</LineStyle>
		</Style>
		<Style id="branch_style24">
			<LineStyle>
				<color>ff130165</color>
				<width>4.0</width>
			</LineStyle>
		</Style>
		<Style id="branch_style24">
			<LineStyle>
				<color>ff130165</color>
				<width>4.0</width>
			</LineStyle>
		</Style>
		<Style id="branch_style24">
			<LineStyle>
				<color>ff130165</color>
				<width>4.0</width>
			</LineStyle>
		</Style>
		<Style id="branch_style24">
			<LineStyle>
				<color>ff130165</color>
				<width>4.0</width>
			</LineStyle>
		</Style>
		<Style id="branch_style24">
			<LineStyle>
				<color>ff130165</color>
				<width>4.0</width>
			</LineStyle>
		</Style>
		<Style id="branch_style24">
			<LineStyle>
				<color>ff130165</color>
				<width>4.0</width>
			</LineStyle>
		</Style>
		<Style id="branch_style24">
			<LineStyle>
				<color>ff130165</color>
				<width>4.0</width>
			</LineStyle>
		</Style>
		<Style id="branch_style24">
			<LineStyle>
				<color>ff130165</color>
				<width>4.0</width>
			</LineStyle>
		</Style>
		<Style id="branch_style24">
			<LineStyle>
				<color>ff130165</color>
				<width>4.0</width>
			</LineStyle>
		</Style>
		<Style id="branch_style24">
			<LineStyle>
				<color>ff130165</color>
				<width>4.0</width>
			</LineStyle>
		</Style>
		<Style id="branch_style24">
			<LineStyle>
				<color>ff130165</color>
				<width>4.0</width>
			</LineStyle>
		</Style>
		<Style id="branch_style24">
			<LineStyle>
				<color>ff130165</color>
				<width>4.0</width>
			</LineStyle>
		</Style>
		<Style id="branch_style24">
			<LineStyle>
				<color>ff130165</color>
				<width>4.0</width>
			</LineStyle>
		</Style>
		<Style id="branch_style24">
			<LineStyle>
				<color>ff130165</color>
				<width>4.0</width>
			</LineStyle>
		</Style>
		<Style id="branch_style24">
			<LineStyle>
				<color>ff130165</color>
				<width>4.0</width>
			</LineStyle>
		</Style>
		<Style id="branch_style24">
			<LineStyle>
				<color>ff130165</color>
				<width>4.0</width>
			</LineStyle>
		</Style>
		<Style id="branch_style24">
			<LineStyle>
				<color>ff130165</color>
				<width>4.0</width>
			</LineStyle>
		</Style>
		<Style id="branch_style24">
			<LineStyle>
				<color>ff130165</color>
				<width>4.0</width>
			</LineStyle>
		</Style>
		<Style id="branch_style24">
			<LineStyle>
				<color>ff130165</color>
				<width>4.0</width>
			</LineStyle>
		</Style>
		<Style id="branch_style24">
			<LineStyle>
				<color>ff130165</color>
				<width>4.0</width>
			</LineStyle>
		</Style>
		<Style id="branch_style24">
			<LineStyle>
				<color>ff130165</color>
				<width>4.0</width>
			</LineStyle>
		</Style>
		<Style id="branch_style24">
			<LineStyle>
				<color>ff130165</color>
				<width>4.0</width>
			</LineStyle>
		</Style>
		<Style id="branch_style24">
			<LineStyle>
				<color>ff130165</color>
				<width>4.0</width>
			</LineStyle>
		</Style>
		<Style id="branch_style24">
			<LineStyle>
				<color>ff130165</color>
				<width>4.0</width>
			</LineStyle>
		</Style>
		<Style id="branch_style24">
			<LineStyle>
				<color>ff130165</color>
				<width>4.0</width>
			</LineStyle>
		</Style>
		<Style id="branch_style24">
			<LineStyle>
				<color>ff130165</color>
				<width>4.0</width>
			</LineStyle>
		</Style>
		<Style id="branch_style24">
			<LineStyle>
				<color>ff130165</color>
				<width>4.0</width>
			</LineStyle>
		</Style>
		<Style id="branch_style24">
			<LineStyle>
				<color>ff130165</color>
				<width>4.0</width>
			</LineStyle>
		</Style>
		<Style id="branch_style24">
			<LineStyle>
				<color>ff130165</color>
				<width>4.0</width>
			</LineStyle>
		</Style>
		<Style id="branch_style24">
			<LineStyle>
				<color>ff130165</color>
				<width>4.0</width>
			</LineStyle>
		</Style>
		<Style id="branch_style24">
			<LineStyle>
				<color>ff130165</color>
				<width>4.0</width>
			</LineStyle>
		</Style>
		<Style id="branch_style24">
			<LineStyle>
				<color>ff130165</color>
				<width>4.0</width>
			</LineStyle>
		</Style>
		<Style id="branch_style24">
			<LineStyle>
				<color>ff130165</color>
				<width>4.0</width>
			</LineStyle>
		</Style>
		<Style id="branch_style24">
			<LineStyle>
				<color>ff130165</color>
				<width>4.0</width>
			</LineStyle>
		</Style>
		<Style id="branch_style24">
			<LineStyle>
				<color>ff130165</color>
				<width>4.0</width>
			</LineStyle>
		</Style>
		<Style id="branch_style24">
			<LineStyle>
				<color>ff130165</color>
				<width>4.0</width>
			</LineStyle>
		</Style>
		<Style id="branch_style24">
			<LineStyle>
				<color>ff130165</color>
				<width>4.0</width>
			</LineStyle>
		</Style>
		<Style id="branch_style24">
			<LineStyle>
				<color>ff130165</color>
				<width>4.0</width>
			</LineStyle>
		</Style>
		<Style id="branch_style24">
			<LineStyle>
				<color>ff130165</color>
				<width>4.0</width>
			</LineStyle>
		</Style>
		<Style id="branch_style24">
			<LineStyle>
				<color>ff130165</color>
				<width>4.0</width>
			</LineStyle>
		</Style>
		<Style id="branch_style24">
			<LineStyle>
				<color>ff130165</color>
				<width>4.0</width>
			</LineStyle>
		</Style>
		<Style id="branch_style24">
			<LineStyle>
				<color>ff130165</color>
				<width>4.0</width>
			</LineStyle>
		</Style>
		<Style id="branch_style24">
			<LineStyle>
				<color>ff130165</color>
				<width>4.0</width>
			</LineStyle>
		</Style>
		<Style id="branch_style24">
			<LineStyle>
				<color>ff130165</color>
				<width>4.0</width>
			</LineStyle>
		</Style>
		<Style id="branch_style24">
			<LineStyle>
				<color>ff130165</color>
				<width>4.0</width>
			</LineStyle>
		</Style>
		<Style id="branch_style24">
			<LineStyle>
				<color>ff130165</color>
				<width>4.0</width>
			</LineStyle>
		</Style>
		<Style id="branch_style24">
			<LineStyle>
				<color>ff130165</color>
				<width>4.0</width>
			</LineStyle>
		</Style>
		<Style id="branch_style24">
			<LineStyle>
				<color>ff130165</color>
				<width>4.0</width>
			</LineStyle>
		</Style>
		<Style id="branch_style24">
			<LineStyle>
				<color>ff130165</color>
				<width>4.0</width>
			</LineStyle>
		</Style>
		<Style id="branch_style24">
			<LineStyle>
				<color>ff130165</color>
				<width>4.0</width>
			</LineStyle>
		</Style>
		<Style id="branch_style24">
			<LineStyle>
				<color>ff130165</color>
				<width>4.0</width>
			</LineStyle>
		</Style>
		<Style id="branch_style24">
			<LineStyle>
				<color>ff130165</color>
				<width>4.0</width>
			</LineStyle>
		</Style>
		<Style id="branch_style24">
			<LineStyle>
				<color>ff130165</color>
				<width>4.0</width>
			</LineStyle>
		</Style>
		<Style id="branch_style24">
			<LineStyle>
				<color>ff130165</color>
				<width>4.0</width>
			</LineStyle>
		</Style>
		<Style id="branch_style24">
			<LineStyle>
				<color>ff130165</color>
				<width>4.0</width>
			</LineStyle>
		</Style>
		<Style id="branch_style24">
			<LineStyle>
				<color>ff130165</color>
				<width>4.0</width>
			</LineStyle>
		</Style>
		<Style id="branch_style24">
			<LineStyle>
				<color>ff130165</color>
				<width>4.0</width>
			</LineStyle>
		</Style>
		<Style id="branch_style24">
			<LineStyle>
				<color>ff130165</color>
				<width>4.0</width>
			</LineStyle>
		</Style>
		<Style id="branch_style24">
			<LineStyle>
				<color>ff130165</color>
				<width>4.0</width>
			</LineStyle>
		</Style>
		<Style id="branch_style24">
			<LineStyle>
				<color>ff130165</color>
				<width>4.0</width>
			</LineStyle>
		</Style>
		<Style id="branch_style24">
			<LineStyle>
				<color>ff130165</color>
				<width>4.0</width>
			</LineStyle>
		</Style>
		<Style id="branch_style24">
			<LineStyle>
				<color>ff130165</color>
				<width>4.0</width>
			</LineStyle>
		</Style>
		<Style id="branch_style24">
			<LineStyle>
				<color>ff130165</color>
				<width>4.0</width>
			</LineStyle>
		</Style>
		<Style id="branch_style24">
			<LineStyle>
				<color>ff130165</color>
				<width>4.0</width>
			</LineStyle>
		</Style>
		<Style id="branch_style24">
			<LineStyle>
				<color>ff130165</color>
				<width>4.0</width>
			</LineStyle>
		</Style>
		<Style id="branch_style24">
			<LineStyle>
				<color>ff130165</color>
				<width>4.0</width>
			</LineStyle>
		</Style>
		<Style id="branch_style24">
			<LineStyle>
				<color>ff130165</color>
				<width>4.0</width>
			</LineStyle>
		</Style>
		<Style id="branch_style24">
			<LineStyle>
				<color>ff130165</color>
				<width>4.0</width>
			</LineStyle>
		</Style>
		<Style id="branch_style24">
			<LineStyle>
				<color>ff130165</color>
				<width>4.0</width>
			</LineStyle>
		</Style>
		<Style id="branch_style24">
			<LineStyle>
				<color>ff130165</color>
				<width>4.0</width>
			</LineStyle>
		</Style>
		<Style id="branch_style24">
			<LineStyle>
				<color>ff130165</color>
				<width>4.0</width>
			</LineStyle>
		</Style>
		<Style id="branch_style24">
			<LineStyle>
				<color>ff130165</color>
				<width>4.0</width>
			</LineStyle>
		</Style>
		<Style id="branch_style25">
			<LineStyle>
				<color>ff070027</color>
				<width>4.0</width>
			</LineStyle>
		</Style>
		<Style id="branch_style25">
			<LineStyle>
				<color>ff070027</color>
				<width>4.0</width>
			</LineStyle>
		</Style>
		<Style id="branch_style25">
			<LineStyle>
				<color>ff070027</color>
				<width>4.0</width>
			</LineStyle>
		</Style>
		<Style id="branch_style25">
			<LineStyle>
				<color>ff070027</color>
				<width>4.0</width>
			</LineStyle>
		</Style>
		<Style id="branch_style25">
			<LineStyle>
				<color>ff070027</color>
				<width>4.0</width>
			</LineStyle>
		</Style>
		<Style id="branch_style25">
			<LineStyle>
				<color>ff070027</color>
				<width>4.0</width>
			</LineStyle>
		</Style>
		<Style id="branch_style25">
			<LineStyle>
				<color>ff070027</color>
				<width>4.0</width>
			</LineStyle>
		</Style>
		<Style id="branch_style25">
			<LineStyle>
				<color>ff070027</color>
				<width>4.0</width>
			</LineStyle>
		</Style>
		<Style id="branch_style25">
			<LineStyle>
				<color>ff070027</color>
				<width>4.0</width>
			</LineStyle>
		</Style>
		<Style id="branch_style25">
			<LineStyle>
				<color>ff070027</color>
				<width>4.0</width>
			</LineStyle>
		</Style>
		<Style id="branch_style25">
			<LineStyle>
				<color>ff070027</color>
				<width>4.0</width>
			</LineStyle>
		</Style>
		<Style id="branch_style25">
			<LineStyle>
				<color>ff070027</color>
				<width>4.0</width>
			</LineStyle>
		</Style>
		<Style id="branch_style25">
			<LineStyle>
				<color>ff070027</color>
				<width>4.0</width>
			</LineStyle>
		</Style>
		<Style id="branch_style25">
			<LineStyle>
				<color>ff070027</color>
				<width>4.0</width>
			</LineStyle>
		</Style>
		<Style id="branch_style25">
			<LineStyle>
				<color>ff070027</color>
				<width>4.0</width>
			</LineStyle>
		</Style>
		<Style id="branch_style25">
			<LineStyle>
				<color>ff070027</color>
				<width>4.0</width>
			</LineStyle>
		</Style>
		<Style id="branch_style25">
			<LineStyle>
				<color>ff070027</color>
				<width>4.0</width>
			</LineStyle>
		</Style>
		<Style id="branch_style25">
			<LineStyle>
				<color>ff070027</color>
				<width>4.0</width>
			</LineStyle>
		</Style>
		<Style id="branch_style25">
			<LineStyle>
				<color>ff070027</color>
				<width>4.0</width>
			</LineStyle>
		</Style>
		<Style id="branch_style25">
			<LineStyle>
				<color>ff070027</color>
				<width>4.0</width>
			</LineStyle>
		</Style>
		<Style id="branch_style25">
			<LineStyle>
				<color>ff070027</color>
				<width>4.0</width>
			</LineStyle>
		</Style>
		<Style id="branch_style25">
			<LineStyle>
				<color>ff070027</color>
				<width>4.0</width>
			</LineStyle>
		</Style>
		<Style id="branch_style25">
			<LineStyle>
				<color>ff070027</color>
				<width>4.0</width>
			</LineStyle>
		</Style>
		<Style id="branch_style25">
			<LineStyle>
				<color>ff070027</color>
				<width>4.0</width>
			</LineStyle>
		</Style>
		<Style id="branch_style25">
			<LineStyle>
				<color>ff070027</color>
				<width>4.0</width>
			</LineStyle>
		</Style>
		<Style id="branch_style25">
			<LineStyle>
				<color>ff070027</color>
				<width>4.0</width>
			</LineStyle>
		</Style>
		<Style id="branch_style25">
			<LineStyle>
				<color>ff070027</color>
				<width>4.0</width>
			</LineStyle>
		</Style>
		<Style id="branch_style25">
			<LineStyle>
				<color>ff070027</color>
				<width>4.0</width>
			</LineStyle>
		</Style>
		<Style id="branch_style25">
			<LineStyle>
				<color>ff070027</color>
				<width>4.0</width>
			</LineStyle>
		</Style>
		<Style id="branch_style25">
			<LineStyle>
				<color>ff070027</color>
				<width>4.0</width>
			</LineStyle>
		</Style>
		<Style id="branch_style25">
			<LineStyle>
				<color>ff070027</color>
				<width>4.0</width>
			</LineStyle>
		</Style>
		<Style id="branch_style25">
			<LineStyle>
				<color>ff070027</color>
				<width>4.0</width>
			</LineStyle>
		</Style>
		<Style id="branch_style25">
			<LineStyle>
				<color>ff070027</color>
				<width>4.0</width>
			</LineStyle>
		</Style>
		<Style id="branch_style25">
			<LineStyle>
				<color>ff070027</color>
				<width>4.0</width>
			</LineStyle>
		</Style>
		<Style id="branch_style25">
			<LineStyle>
				<color>ff070027</color>
				<width>4.0</width>
			</LineStyle>
		</Style>
		<Style id="branch_style25">
			<LineStyle>
				<color>ff070027</color>
				<width>4.0</width>
			</LineStyle>
		</Style>
		<Style id="branch_style25">
			<LineStyle>
				<color>ff070027</color>
				<width>4.0</width>
			</LineStyle>
		</Style>
		<Style id="branch_style25">
			<LineStyle>
				<color>ff070027</color>
				<width>4.0</width>
			</LineStyle>
		</Style>
		<Style id="branch_style25">
			<LineStyle>
				<color>ff070027</color>
				<width>4.0</width>
			</LineStyle>
		</Style>
		<Style id="branch_style25">
			<LineStyle>
				<color>ff070027</color>
				<width>4.0</width>
			</LineStyle>
		</Style>
		<Style id="branch_style25">
			<LineStyle>
				<color>ff070027</color>
				<width>4.0</width>
			</LineStyle>
		</Style>
		<Style id="branch_style25">
			<LineStyle>
				<color>ff070027</color>
				<width>4.0</width>
			</LineStyle>
		</Style>
		<Style id="branch_style25">
			<LineStyle>
				<color>ff070027</color>
				<width>4.0</width>
			</LineStyle>
		</Style>
		<Style id="branch_style25">
			<LineStyle>
				<color>ff070027</color>
				<width>4.0</width>
			</LineStyle>
		</Style>
		<Style id="branch_style25">
			<LineStyle>
				<color>ff070027</color>
				<width>4.0</width>
			</LineStyle>
		</Style>
		<Style id="branch_style25">
			<LineStyle>
				<color>ff070027</color>
				<width>4.0</width>
			</LineStyle>
		</Style>
		<Style id="branch_style25">
			<LineStyle>
				<color>ff070027</color>
				<width>4.0</width>
			</LineStyle>
		</Style>
		<Style id="branch_style25">
			<LineStyle>
				<color>ff070027</color>
				<width>4.0</width>
			</LineStyle>
		</Style>
		<Style id="branch_style25">
			<LineStyle>
				<color>ff070027</color>
				<width>4.0</width>
			</LineStyle>
		</Style>
		<Style id="branch_style25">
			<LineStyle>
				<color>ff070027</color>
				<width>4.0</width>
			</LineStyle>
		</Style>
		<Style id="branch_style25">
			<LineStyle>
				<color>ff070027</color>
				<width>4.0</width>
			</LineStyle>
		</Style>
		<Style id="branch_style25">
			<LineStyle>
				<color>ff070027</color>
				<width>4.0</width>
			</LineStyle>
		</Style>
		<Style id="branch_style25">
			<LineStyle>
				<color>ff070027</color>
				<width>4.0</width>
			</LineStyle>
		</Style>
		<Style id="branch_style25">
			<LineStyle>
				<color>ff070027</color>
				<width>4.0</width>
			</LineStyle>
		</Style>
		<Style id="branch_style25">
			<LineStyle>
				<color>ff070027</color>
				<width>4.0</width>
			</LineStyle>
		</Style>
		<Style id="branch_style25">
			<LineStyle>
				<color>ff070027</color>
				<width>4.0</width>
			</LineStyle>
		</Style>
		<Style id="branch_style25">
			<LineStyle>
				<color>ff070027</color>
				<width>4.0</width>
			</LineStyle>
		</Style>
		<Style id="branch_style25">
			<LineStyle>
				<color>ff070027</color>
				<width>4.0</width>
			</LineStyle>
		</Style>
		<Style id="branch_style25">
			<LineStyle>
				<color>ff070027</color>
				<width>4.0</width>
			</LineStyle>
		</Style>
		<Style id="branch_style25">
			<LineStyle>
				<color>ff070027</color>
				<width>4.0</width>
			</LineStyle>
		</Style>
		<Style id="branch_style25">
			<LineStyle>
				<color>ff070027</color>
				<width>4.0</width>
			</LineStyle>
		</Style>
		<Style id="branch_style25">
			<LineStyle>
				<color>ff070027</color>
				<width>4.0</width>
			</LineStyle>
		</Style>
		<Style id="branch_style25">
			<LineStyle>
				<color>ff070027</color>
				<width>4.0</width>
			</LineStyle>
		</Style>
		<Style id="branch_style25">
			<LineStyle>
				<color>ff070027</color>
				<width>4.0</width>
			</LineStyle>
		</Style>
		<Style id="branch_style25">
			<LineStyle>
				<color>ff070027</color>
				<width>4.0</width>
			</LineStyle>
		</Style>
		<Style id="branch_style25">
			<LineStyle>
				<color>ff070027</color>
				<width>4.0</width>
			</LineStyle>
		</Style>
		<Style id="branch_style25">
			<LineStyle>
				<color>ff070027</color>
				<width>4.0</width>
			</LineStyle>
		</Style>
		<Style id="branch_style25">
			<LineStyle>
				<color>ff070027</color>
				<width>4.0</width>
			</LineStyle>
		</Style>
		<Style id="branch_style25">
			<LineStyle>
				<color>ff070027</color>
				<width>4.0</width>
			</LineStyle>
		</Style>
		<Style id="branch_style25">
			<LineStyle>
				<color>ff070027</color>
				<width>4.0</width>
			</LineStyle>
		</Style>
		<Style id="branch_style25">
			<LineStyle>
				<color>ff070027</color>
				<width>4.0</width>
			</LineStyle>
		</Style>
		<Style id="branch_style25">
			<LineStyle>
				<color>ff070027</color>
				<width>4.0</width>
			</LineStyle>
		</Style>
		<Style id="branch_style25">
			<LineStyle>
				<color>ff070027</color>
				<width>4.0</width>
			</LineStyle>
		</Style>
		<Style id="branch_style25">
			<LineStyle>
				<color>ff070027</color>
				<width>4.0</width>
			</LineStyle>
		</Style>
		<Style id="branch_style25">
			<LineStyle>
				<color>ff070027</color>
				<width>4.0</width>
			</LineStyle>
		</Style>
		<Style id="branch_style25">
			<LineStyle>
				<color>ff070027</color>
				<width>4.0</width>
			</LineStyle>
		</Style>
		<Style id="branch_style25">
			<LineStyle>
				<color>ff070027</color>
				<width>4.0</width>
			</LineStyle>
		</Style>
		<Style id="branch_style25">
			<LineStyle>
				<color>ff070027</color>
				<width>4.0</width>
			</LineStyle>
		</Style>
		<Style id="branch_style25">
			<LineStyle>
				<color>ff070027</color>
				<width>4.0</width>
			</LineStyle>
		</Style>
		<Style id="branch_style25">
			<LineStyle>
				<color>ff070027</color>
				<width>4.0</width>
			</LineStyle>
		</Style>
		<Style id="branch_style25">
			<LineStyle>
				<color>ff070027</color>
				<width>4.0</width>
			</LineStyle>
		</Style>
		<Style id="branch_style25">
			<LineStyle>
				<color>ff070027</color>
				<width>4.0</width>
			</LineStyle>
		</Style>
		<Style id="branch_style25">
			<LineStyle>
				<color>ff070027</color>
				<width>4.0</width>
			</LineStyle>
		</Style>
		<Style id="branch_style25">
			<LineStyle>
				<color>ff070027</color>
				<width>4.0</width>
			</LineStyle>
		</Style>
		<Style id="branch_style25">
			<LineStyle>
				<color>ff070027</color>
				<width>4.0</width>
			</LineStyle>
		</Style>
		<Style id="branch_style25">
			<LineStyle>
				<color>ff070027</color>
				<width>4.0</width>
			</LineStyle>
		</Style>
		<Style id="branch_style25">
			<LineStyle>
				<color>ff070027</color>
				<width>4.0</width>
			</LineStyle>
		</Style>
		<Style id="branch_style25">
			<LineStyle>
				<color>ff070027</color>
				<width>4.0</width>
			</LineStyle>
		</Style>
		<Style id="branch_style25">
			<LineStyle>
				<color>ff070027</color>
				<width>4.0</width>
			</LineStyle>
		</Style>
		<Style id="branch_style25">
			<LineStyle>
				<color>ff070027</color>
				<width>4.0</width>
			</LineStyle>
		</Style>
		<Style id="branch_style25">
			<LineStyle>
				<color>ff070027</color>
				<width>4.0</width>
			</LineStyle>
		</Style>
		<Style id="branch_style25">
			<LineStyle>
				<color>ff070027</color>
				<width>4.0</width>
			</LineStyle>
		</Style>
		<Style id="branch_style25">
			<LineStyle>
				<color>ff070027</color>
				<width>4.0</width>
			</LineStyle>
		</Style>
		<Style id="branch_style25">
			<LineStyle>
				<color>ff070027</color>
				<width>4.0</width>
			</LineStyle>
		</Style>
		<Style id="branch_style25">
			<LineStyle>
				<color>ff070027</color>
				<width>4.0</width>
			</LineStyle>
		</Style>
		<Style id="branch_style25">
			<LineStyle>
				<color>ff070027</color>
				<width>4.0</width>
			</LineStyle>
		</Style>
		<Style id="branch_style25">
			<LineStyle>
				<color>ff070027</color>
				<width>4.0</width>
			</LineStyle>
		</Style>
		<Style id="branch_style25">
			<LineStyle>
				<color>ff070027</color>
				<width>4.0</width>
			</LineStyle>
		</Style>
		<Style id="branch_style25">
			<LineStyle>
				<color>ff070027</color>
				<width>4.0</width>
			</LineStyle>
		</Style>
		<Style id="branch_style25">
			<LineStyle>
				<color>ff070027</color>
				<width>4.0</width>
			</LineStyle>
		</Style>
		<Style id="branch_style26">
			<LineStyle>
				<color>ff0b013b</color>
				<width>4.0</width>
			</LineStyle>
		</Style>
		<Style id="branch_style26">
			<LineStyle>
				<color>ff0b013b</color>
				<width>4.0</width>
			</LineStyle>
		</Style>
		<Style id="branch_style26">
			<LineStyle>
				<color>ff0b013b</color>
				<width>4.0</width>
			</LineStyle>
		</Style>
		<Style id="branch_style26">
			<LineStyle>
				<color>ff0b013b</color>
				<width>4.0</width>
			</LineStyle>
		</Style>
		<Style id="branch_style26">
			<LineStyle>
				<color>ff0b013b</color>
				<width>4.0</width>
			</LineStyle>
		</Style>
		<Style id="branch_style26">
			<LineStyle>
				<color>ff0b013b</color>
				<width>4.0</width>
			</LineStyle>
		</Style>
		<Style id="branch_style26">
			<LineStyle>
				<color>ff0b013b</color>
				<width>4.0</width>
			</LineStyle>
		</Style>
		<Style id="branch_style26">
			<LineStyle>
				<color>ff0b013b</color>
				<width>4.0</width>
			</LineStyle>
		</Style>
		<Style id="branch_style26">
			<LineStyle>
				<color>ff0b013b</color>
				<width>4.0</width>
			</LineStyle>
		</Style>
		<Style id="branch_style26">
			<LineStyle>
				<color>ff0b013b</color>
				<width>4.0</width>
			</LineStyle>
		</Style>
		<Style id="branch_style26">
			<LineStyle>
				<color>ff0b013b</color>
				<width>4.0</width>
			</LineStyle>
		</Style>
		<Style id="branch_style26">
			<LineStyle>
				<color>ff0b013b</color>
				<width>4.0</width>
			</LineStyle>
		</Style>
		<Style id="branch_style26">
			<LineStyle>
				<color>ff0b013b</color>
				<width>4.0</width>
			</LineStyle>
		</Style>
		<Style id="branch_style26">
			<LineStyle>
				<color>ff0b013b</color>
				<width>4.0</width>
			</LineStyle>
		</Style>
		<Style id="branch_style26">
			<LineStyle>
				<color>ff0b013b</color>
				<width>4.0</width>
			</LineStyle>
		</Style>
		<Style id="branch_style26">
			<LineStyle>
				<color>ff0b013b</color>
				<width>4.0</width>
			</LineStyle>
		</Style>
		<Style id="branch_style26">
			<LineStyle>
				<color>ff0b013b</color>
				<width>4.0</width>
			</LineStyle>
		</Style>
		<Style id="branch_style26">
			<LineStyle>
				<color>ff0b013b</color>
				<width>4.0</width>
			</LineStyle>
		</Style>
		<Style id="branch_style26">
			<LineStyle>
				<color>ff0b013b</color>
				<width>4.0</width>
			</LineStyle>
		</Style>
		<Style id="branch_style26">
			<LineStyle>
				<color>ff0b013b</color>
				<width>4.0</width>
			</LineStyle>
		</Style>
		<Style id="branch_style26">
			<LineStyle>
				<color>ff0b013b</color>
				<width>4.0</width>
			</LineStyle>
		</Style>
		<Style id="branch_style26">
			<LineStyle>
				<color>ff0b013b</color>
				<width>4.0</width>
			</LineStyle>
		</Style>
		<Style id="branch_style26">
			<LineStyle>
				<color>ff0b013b</color>
				<width>4.0</width>
			</LineStyle>
		</Style>
		<Style id="branch_style26">
			<LineStyle>
				<color>ff0b013b</color>
				<width>4.0</width>
			</LineStyle>
		</Style>
		<Style id="branch_style26">
			<LineStyle>
				<color>ff0b013b</color>
				<width>4.0</width>
			</LineStyle>
		</Style>
		<Style id="branch_style26">
			<LineStyle>
				<color>ff0b013b</color>
				<width>4.0</width>
			</LineStyle>
		</Style>
		<Style id="branch_style26">
			<LineStyle>
				<color>ff0b013b</color>
				<width>4.0</width>
			</LineStyle>
		</Style>
		<Style id="branch_style26">
			<LineStyle>
				<color>ff0b013b</color>
				<width>4.0</width>
			</LineStyle>
		</Style>
		<Style id="branch_style26">
			<LineStyle>
				<color>ff0b013b</color>
				<width>4.0</width>
			</LineStyle>
		</Style>
		<Style id="branch_style26">
			<LineStyle>
				<color>ff0b013b</color>
				<width>4.0</width>
			</LineStyle>
		</Style>
		<Style id="branch_style26">
			<LineStyle>
				<color>ff0b013b</color>
				<width>4.0</width>
			</LineStyle>
		</Style>
		<Style id="branch_style26">
			<LineStyle>
				<color>ff0b013b</color>
				<width>4.0</width>
			</LineStyle>
		</Style>
		<Style id="branch_style26">
			<LineStyle>
				<color>ff0b013b</color>
				<width>4.0</width>
			</LineStyle>
		</Style>
		<Style id="branch_style26">
			<LineStyle>
				<color>ff0b013b</color>
				<width>4.0</width>
			</LineStyle>
		</Style>
		<Style id="branch_style26">
			<LineStyle>
				<color>ff0b013b</color>
				<width>4.0</width>
			</LineStyle>
		</Style>
		<Style id="branch_style26">
			<LineStyle>
				<color>ff0b013b</color>
				<width>4.0</width>
			</LineStyle>
		</Style>
		<Style id="branch_style26">
			<LineStyle>
				<color>ff0b013b</color>
				<width>4.0</width>
			</LineStyle>
		</Style>
		<Style id="branch_style26">
			<LineStyle>
				<color>ff0b013b</color>
				<width>4.0</width>
			</LineStyle>
		</Style>
		<Style id="branch_style26">
			<LineStyle>
				<color>ff0b013b</color>
				<width>4.0</width>
			</LineStyle>
		</Style>
		<Style id="branch_style26">
			<LineStyle>
				<color>ff0b013b</color>
				<width>4.0</width>
			</LineStyle>
		</Style>
		<Style id="branch_style26">
			<LineStyle>
				<color>ff0b013b</color>
				<width>4.0</width>
			</LineStyle>
		</Style>
		<Style id="branch_style26">
			<LineStyle>
				<color>ff0b013b</color>
				<width>4.0</width>
			</LineStyle>
		</Style>
		<Style id="branch_style26">
			<LineStyle>
				<color>ff0b013b</color>
				<width>4.0</width>
			</LineStyle>
		</Style>
		<Style id="branch_style26">
			<LineStyle>
				<color>ff0b013b</color>
				<width>4.0</width>
			</LineStyle>
		</Style>
		<Style id="branch_style26">
			<LineStyle>
				<color>ff0b013b</color>
				<width>4.0</width>
			</LineStyle>
		</Style>
		<Style id="branch_style26">
			<LineStyle>
				<color>ff0b013b</color>
				<width>4.0</width>
			</LineStyle>
		</Style>
		<Style id="branch_style26">
			<LineStyle>
				<color>ff0b013b</color>
				<width>4.0</width>
			</LineStyle>
		</Style>
		<Style id="branch_style26">
			<LineStyle>
				<color>ff0b013b</color>
				<width>4.0</width>
			</LineStyle>
		</Style>
		<Style id="branch_style26">
			<LineStyle>
				<color>ff0b013b</color>
				<width>4.0</width>
			</LineStyle>
		</Style>
		<Style id="branch_style26">
			<LineStyle>
				<color>ff0b013b</color>
				<width>4.0</width>
			</LineStyle>
		</Style>
		<Style id="branch_style26">
			<LineStyle>
				<color>ff0b013b</color>
				<width>4.0</width>
			</LineStyle>
		</Style>
		<Style id="branch_style26">
			<LineStyle>
				<color>ff0b013b</color>
				<width>4.0</width>
			</LineStyle>
		</Style>
		<Style id="branch_style26">
			<LineStyle>
				<color>ff0b013b</color>
				<width>4.0</width>
			</LineStyle>
		</Style>
		<Style id="branch_style26">
			<LineStyle>
				<color>ff0b013b</color>
				<width>4.0</width>
			</LineStyle>
		</Style>
		<Style id="branch_style26">
			<LineStyle>
				<color>ff0b013b</color>
				<width>4.0</width>
			</LineStyle>
		</Style>
		<Style id="branch_style26">
			<LineStyle>
				<color>ff0b013b</color>
				<width>4.0</width>
			</LineStyle>
		</Style>
		<Style id="branch_style26">
			<LineStyle>
				<color>ff0b013b</color>
				<width>4.0</width>
			</LineStyle>
		</Style>
		<Style id="branch_style26">
			<LineStyle>
				<color>ff0b013b</color>
				<width>4.0</width>
			</LineStyle>
		</Style>
		<Style id="branch_style26">
			<LineStyle>
				<color>ff0b013b</color>
				<width>4.0</width>
			</LineStyle>
		</Style>
		<Style id="branch_style26">
			<LineStyle>
				<color>ff0b013b</color>
				<width>4.0</width>
			</LineStyle>
		</Style>
		<Style id="branch_style26">
			<LineStyle>
				<color>ff0b013b</color>
				<width>4.0</width>
			</LineStyle>
		</Style>
		<Style id="branch_style26">
			<LineStyle>
				<color>ff0b013b</color>
				<width>4.0</width>
			</LineStyle>
		</Style>
		<Style id="branch_style26">
			<LineStyle>
				<color>ff0b013b</color>
				<width>4.0</width>
			</LineStyle>
		</Style>
		<Style id="branch_style26">
			<LineStyle>
				<color>ff0b013b</color>
				<width>4.0</width>
			</LineStyle>
		</Style>
		<Style id="branch_style26">
			<LineStyle>
				<color>ff0b013b</color>
				<width>4.0</width>
			</LineStyle>
		</Style>
		<Style id="branch_style26">
			<LineStyle>
				<color>ff0b013b</color>
				<width>4.0</width>
			</LineStyle>
		</Style>
		<Style id="branch_style26">
			<LineStyle>
				<color>ff0b013b</color>
				<width>4.0</width>
			</LineStyle>
		</Style>
		<Style id="branch_style26">
			<LineStyle>
				<color>ff0b013b</color>
				<width>4.0</width>
			</LineStyle>
		</Style>
		<Style id="branch_style26">
			<LineStyle>
				<color>ff0b013b</color>
				<width>4.0</width>
			</LineStyle>
		</Style>
		<Style id="branch_style26">
			<LineStyle>
				<color>ff0b013b</color>
				<width>4.0</width>
			</LineStyle>
		</Style>
		<Style id="branch_style26">
			<LineStyle>
				<color>ff0b013b</color>
				<width>4.0</width>
			</LineStyle>
		</Style>
		<Style id="branch_style26">
			<LineStyle>
				<color>ff0b013b</color>
				<width>4.0</width>
			</LineStyle>
		</Style>
		<Style id="branch_style26">
			<LineStyle>
				<color>ff0b013b</color>
				<width>4.0</width>
			</LineStyle>
		</Style>
		<Style id="branch_style26">
			<LineStyle>
				<color>ff0b013b</color>
				<width>4.0</width>
			</LineStyle>
		</Style>
		<Style id="branch_style26">
			<LineStyle>
				<color>ff0b013b</color>
				<width>4.0</width>
			</LineStyle>
		</Style>
		<Style id="branch_style26">
			<LineStyle>
				<color>ff0b013b</color>
				<width>4.0</width>
			</LineStyle>
		</Style>
		<Style id="branch_style26">
			<LineStyle>
				<color>ff0b013b</color>
				<width>4.0</width>
			</LineStyle>
		</Style>
		<Style id="branch_style26">
			<LineStyle>
				<color>ff0b013b</color>
				<width>4.0</width>
			</LineStyle>
		</Style>
		<Style id="branch_style26">
			<LineStyle>
				<color>ff0b013b</color>
				<width>4.0</width>
			</LineStyle>
		</Style>
		<Style id="branch_style26">
			<LineStyle>
				<color>ff0b013b</color>
				<width>4.0</width>
			</LineStyle>
		</Style>
		<Style id="branch_style26">
			<LineStyle>
				<color>ff0b013b</color>
				<width>4.0</width>
			</LineStyle>
		</Style>
		<Style id="branch_style26">
			<LineStyle>
				<color>ff0b013b</color>
				<width>4.0</width>
			</LineStyle>
		</Style>
		<Style id="branch_style26">
			<LineStyle>
				<color>ff0b013b</color>
				<width>4.0</width>
			</LineStyle>
		</Style>
		<Style id="branch_style26">
			<LineStyle>
				<color>ff0b013b</color>
				<width>4.0</width>
			</LineStyle>
		</Style>
		<Style id="branch_style26">
			<LineStyle>
				<color>ff0b013b</color>
				<width>4.0</width>
			</LineStyle>
		</Style>
		<Style id="branch_style26">
			<LineStyle>
				<color>ff0b013b</color>
				<width>4.0</width>
			</LineStyle>
		</Style>
		<Style id="branch_style26">
			<LineStyle>
				<color>ff0b013b</color>
				<width>4.0</width>
			</LineStyle>
		</Style>
		<Style id="branch_style26">
			<LineStyle>
				<color>ff0b013b</color>
				<width>4.0</width>
			</LineStyle>
		</Style>
		<Style id="branch_style26">
			<LineStyle>
				<color>ff0b013b</color>
				<width>4.0</width>
			</LineStyle>
		</Style>
		<Style id="branch_style26">
			<LineStyle>
				<color>ff0b013b</color>
				<width>4.0</width>
			</LineStyle>
		</Style>
		<Style id="branch_style26">
			<LineStyle>
				<color>ff0b013b</color>
				<width>4.0</width>
			</LineStyle>
		</Style>
		<Style id="branch_style26">
			<LineStyle>
				<color>ff0b013b</color>
				<width>4.0</width>
			</LineStyle>
		</Style>
		<Style id="branch_style26">
			<LineStyle>
				<color>ff0b013b</color>
				<width>4.0</width>
			</LineStyle>
		</Style>
		<Style id="branch_style26">
			<LineStyle>
				<color>ff0b013b</color>
				<width>4.0</width>
			</LineStyle>
		</Style>
		<Style id="branch_style26">
			<LineStyle>
				<color>ff0b013b</color>
				<width>4.0</width>
			</LineStyle>
		</Style>
		<Style id="branch_style26">
			<LineStyle>
				<color>ff0b013b</color>
				<width>4.0</width>
			</LineStyle>
		</Style>
		<Style id="branch_style26">
			<LineStyle>
				<color>ff0b013b</color>
				<width>4.0</width>
			</LineStyle>
		</Style>
		<Style id="branch_style26">
			<LineStyle>
				<color>ff0b013b</color>
				<width>4.0</width>
			</LineStyle>
		</Style>
		<Style id="branch_style26">
			<LineStyle>
				<color>ff0b013b</color>
				<width>4.0</width>
			</LineStyle>
		</Style>
		<Style id="branch_style26">
			<LineStyle>
				<color>ff0b013b</color>
				<width>4.0</width>
			</LineStyle>
		</Style>
		<Style id="branch_style27">
			<LineStyle>
				<color>ff18027e</color>
				<width>4.0</width>
			</LineStyle>
		</Style>
		<Style id="branch_style27">
			<LineStyle>
				<color>ff18027e</color>
				<width>4.0</width>
			</LineStyle>
		</Style>
		<Style id="branch_style27">
			<LineStyle>
				<color>ff18027e</color>
				<width>4.0</width>
			</LineStyle>
		</Style>
		<Style id="branch_style27">
			<LineStyle>
				<color>ff18027e</color>
				<width>4.0</width>
			</LineStyle>
		</Style>
		<Style id="branch_style27">
			<LineStyle>
				<color>ff18027e</color>
				<width>4.0</width>
			</LineStyle>
		</Style>
		<Style id="branch_style27">
			<LineStyle>
				<color>ff18027e</color>
				<width>4.0</width>
			</LineStyle>
		</Style>
		<Style id="branch_style27">
			<LineStyle>
				<color>ff18027e</color>
				<width>4.0</width>
			</LineStyle>
		</Style>
		<Style id="branch_style27">
			<LineStyle>
				<color>ff18027e</color>
				<width>4.0</width>
			</LineStyle>
		</Style>
		<Style id="branch_style27">
			<LineStyle>
				<color>ff18027e</color>
				<width>4.0</width>
			</LineStyle>
		</Style>
		<Style id="branch_style27">
			<LineStyle>
				<color>ff18027e</color>
				<width>4.0</width>
			</LineStyle>
		</Style>
		<Style id="branch_style27">
			<LineStyle>
				<color>ff18027e</color>
				<width>4.0</width>
			</LineStyle>
		</Style>
		<Style id="branch_style27">
			<LineStyle>
				<color>ff18027e</color>
				<width>4.0</width>
			</LineStyle>
		</Style>
		<Style id="branch_style27">
			<LineStyle>
				<color>ff18027e</color>
				<width>4.0</width>
			</LineStyle>
		</Style>
		<Style id="branch_style27">
			<LineStyle>
				<color>ff18027e</color>
				<width>4.0</width>
			</LineStyle>
		</Style>
		<Style id="branch_style27">
			<LineStyle>
				<color>ff18027e</color>
				<width>4.0</width>
			</LineStyle>
		</Style>
		<Style id="branch_style27">
			<LineStyle>
				<color>ff18027e</color>
				<width>4.0</width>
			</LineStyle>
		</Style>
		<Style id="branch_style27">
			<LineStyle>
				<color>ff18027e</color>
				<width>4.0</width>
			</LineStyle>
		</Style>
		<Style id="branch_style27">
			<LineStyle>
				<color>ff18027e</color>
				<width>4.0</width>
			</LineStyle>
		</Style>
		<Style id="branch_style27">
			<LineStyle>
				<color>ff18027e</color>
				<width>4.0</width>
			</LineStyle>
		</Style>
		<Style id="branch_style27">
			<LineStyle>
				<color>ff18027e</color>
				<width>4.0</width>
			</LineStyle>
		</Style>
		<Style id="branch_style27">
			<LineStyle>
				<color>ff18027e</color>
				<width>4.0</width>
			</LineStyle>
		</Style>
		<Style id="branch_style27">
			<LineStyle>
				<color>ff18027e</color>
				<width>4.0</width>
			</LineStyle>
		</Style>
		<Style id="branch_style27">
			<LineStyle>
				<color>ff18027e</color>
				<width>4.0</width>
			</LineStyle>
		</Style>
		<Style id="branch_style27">
			<LineStyle>
				<color>ff18027e</color>
				<width>4.0</width>
			</LineStyle>
		</Style>
		<Style id="branch_style27">
			<LineStyle>
				<color>ff18027e</color>
				<width>4.0</width>
			</LineStyle>
		</Style>
		<Style id="branch_style27">
			<LineStyle>
				<color>ff18027e</color>
				<width>4.0</width>
			</LineStyle>
		</Style>
		<Style id="branch_style27">
			<LineStyle>
				<color>ff18027e</color>
				<width>4.0</width>
			</LineStyle>
		</Style>
		<Style id="branch_style27">
			<LineStyle>
				<color>ff18027e</color>
				<width>4.0</width>
			</LineStyle>
		</Style>
		<Style id="branch_style27">
			<LineStyle>
				<color>ff18027e</color>
				<width>4.0</width>
			</LineStyle>
		</Style>
		<Style id="branch_style27">
			<LineStyle>
				<color>ff18027e</color>
				<width>4.0</width>
			</LineStyle>
		</Style>
		<Style id="branch_style27">
			<LineStyle>
				<color>ff18027e</color>
				<width>4.0</width>
			</LineStyle>
		</Style>
		<Style id="branch_style27">
			<LineStyle>
				<color>ff18027e</color>
				<width>4.0</width>
			</LineStyle>
		</Style>
		<Style id="branch_style27">
			<LineStyle>
				<color>ff18027e</color>
				<width>4.0</width>
			</LineStyle>
		</Style>
		<Style id="branch_style27">
			<LineStyle>
				<color>ff18027e</color>
				<width>4.0</width>
			</LineStyle>
		</Style>
		<Style id="branch_style27">
			<LineStyle>
				<color>ff18027e</color>
				<width>4.0</width>
			</LineStyle>
		</Style>
		<Style id="branch_style27">
			<LineStyle>
				<color>ff18027e</color>
				<width>4.0</width>
			</LineStyle>
		</Style>
		<Style id="branch_style27">
			<LineStyle>
				<color>ff18027e</color>
				<width>4.0</width>
			</LineStyle>
		</Style>
		<Style id="branch_style27">
			<LineStyle>
				<color>ff18027e</color>
				<width>4.0</width>
			</LineStyle>
		</Style>
		<Style id="branch_style27">
			<LineStyle>
				<color>ff18027e</color>
				<width>4.0</width>
			</LineStyle>
		</Style>
		<Style id="branch_style27">
			<LineStyle>
				<color>ff18027e</color>
				<width>4.0</width>
			</LineStyle>
		</Style>
		<Style id="branch_style27">
			<LineStyle>
				<color>ff18027e</color>
				<width>4.0</width>
			</LineStyle>
		</Style>
		<Style id="branch_style27">
			<LineStyle>
				<color>ff18027e</color>
				<width>4.0</width>
			</LineStyle>
		</Style>
		<Style id="branch_style27">
			<LineStyle>
				<color>ff18027e</color>
				<width>4.0</width>
			</LineStyle>
		</Style>
		<Style id="branch_style27">
			<LineStyle>
				<color>ff18027e</color>
				<width>4.0</width>
			</LineStyle>
		</Style>
		<Style id="branch_style27">
			<LineStyle>
				<color>ff18027e</color>
				<width>4.0</width>
			</LineStyle>
		</Style>
		<Style id="branch_style27">
			<LineStyle>
				<color>ff18027e</color>
				<width>4.0</width>
			</LineStyle>
		</Style>
		<Style id="branch_style27">
			<LineStyle>
				<color>ff18027e</color>
				<width>4.0</width>
			</LineStyle>
		</Style>
		<Style id="branch_style27">
			<LineStyle>
				<color>ff18027e</color>
				<width>4.0</width>
			</LineStyle>
		</Style>
		<Style id="branch_style27">
			<LineStyle>
				<color>ff18027e</color>
				<width>4.0</width>
			</LineStyle>
		</Style>
		<Style id="branch_style27">
			<LineStyle>
				<color>ff18027e</color>
				<width>4.0</width>
			</LineStyle>
		</Style>
		<Style id="branch_style27">
			<LineStyle>
				<color>ff18027e</color>
				<width>4.0</width>
			</LineStyle>
		</Style>
		<Style id="branch_style27">
			<LineStyle>
				<color>ff18027e</color>
				<width>4.0</width>
			</LineStyle>
		</Style>
		<Style id="branch_style27">
			<LineStyle>
				<color>ff18027e</color>
				<width>4.0</width>
			</LineStyle>
		</Style>
		<Style id="branch_style27">
			<LineStyle>
				<color>ff18027e</color>
				<width>4.0</width>
			</LineStyle>
		</Style>
		<Style id="branch_style27">
			<LineStyle>
				<color>ff18027e</color>
				<width>4.0</width>
			</LineStyle>
		</Style>
		<Style id="branch_style27">
			<LineStyle>
				<color>ff18027e</color>
				<width>4.0</width>
			</LineStyle>
		</Style>
		<Style id="branch_style27">
			<LineStyle>
				<color>ff18027e</color>
				<width>4.0</width>
			</LineStyle>
		</Style>
		<Style id="branch_style27">
			<LineStyle>
				<color>ff18027e</color>
				<width>4.0</width>
			</LineStyle>
		</Style>
		<Style id="branch_style27">
			<LineStyle>
				<color>ff18027e</color>
				<width>4.0</width>
			</LineStyle>
		</Style>
		<Style id="branch_style27">
			<LineStyle>
				<color>ff18027e</color>
				<width>4.0</width>
			</LineStyle>
		</Style>
		<Style id="branch_style27">
			<LineStyle>
				<color>ff18027e</color>
				<width>4.0</width>
			</LineStyle>
		</Style>
		<Style id="branch_style27">
			<LineStyle>
				<color>ff18027e</color>
				<width>4.0</width>
			</LineStyle>
		</Style>
		<Style id="branch_style27">
			<LineStyle>
				<color>ff18027e</color>
				<width>4.0</width>
			</LineStyle>
		</Style>
		<Style id="branch_style27">
			<LineStyle>
				<color>ff18027e</color>
				<width>4.0</width>
			</LineStyle>
		</Style>
		<Style id="branch_style27">
			<LineStyle>
				<color>ff18027e</color>
				<width>4.0</width>
			</LineStyle>
		</Style>
		<Style id="branch_style27">
			<LineStyle>
				<color>ff18027e</color>
				<width>4.0</width>
			</LineStyle>
		</Style>
		<Style id="branch_style27">
			<LineStyle>
				<color>ff18027e</color>
				<width>4.0</width>
			</LineStyle>
		</Style>
		<Style id="branch_style27">
			<LineStyle>
				<color>ff18027e</color>
				<width>4.0</width>
			</LineStyle>
		</Style>
		<Style id="branch_style27">
			<LineStyle>
				<color>ff18027e</color>
				<width>4.0</width>
			</LineStyle>
		</Style>
		<Style id="branch_style27">
			<LineStyle>
				<color>ff18027e</color>
				<width>4.0</width>
			</LineStyle>
		</Style>
		<Style id="branch_style27">
			<LineStyle>
				<color>ff18027e</color>
				<width>4.0</width>
			</LineStyle>
		</Style>
		<Style id="branch_style27">
			<LineStyle>
				<color>ff18027e</color>
				<width>4.0</width>
			</LineStyle>
		</Style>
		<Style id="branch_style27">
			<LineStyle>
				<color>ff18027e</color>
				<width>4.0</width>
			</LineStyle>
		</Style>
		<Style id="branch_style27">
			<LineStyle>
				<color>ff18027e</color>
				<width>4.0</width>
			</LineStyle>
		</Style>
		<Style id="branch_style27">
			<LineStyle>
				<color>ff18027e</color>
				<width>4.0</width>
			</LineStyle>
		</Style>
		<Style id="branch_style27">
			<LineStyle>
				<color>ff18027e</color>
				<width>4.0</width>
			</LineStyle>
		</Style>
		<Style id="branch_style27">
			<LineStyle>
				<color>ff18027e</color>
				<width>4.0</width>
			</LineStyle>
		</Style>
		<Style id="branch_style27">
			<LineStyle>
				<color>ff18027e</color>
				<width>4.0</width>
			</LineStyle>
		</Style>
		<Style id="branch_style27">
			<LineStyle>
				<color>ff18027e</color>
				<width>4.0</width>
			</LineStyle>
		</Style>
		<Style id="branch_style27">
			<LineStyle>
				<color>ff18027e</color>
				<width>4.0</width>
			</LineStyle>
		</Style>
		<Style id="branch_style27">
			<LineStyle>
				<color>ff18027e</color>
				<width>4.0</width>
			</LineStyle>
		</Style>
		<Style id="branch_style27">
			<LineStyle>
				<color>ff18027e</color>
				<width>4.0</width>
			</LineStyle>
		</Style>
		<Style id="branch_style27">
			<LineStyle>
				<color>ff18027e</color>
				<width>4.0</width>
			</LineStyle>
		</Style>
		<Style id="branch_style27">
			<LineStyle>
				<color>ff18027e</color>
				<width>4.0</width>
			</LineStyle>
		</Style>
		<Style id="branch_style27">
			<LineStyle>
				<color>ff18027e</color>
				<width>4.0</width>
			</LineStyle>
		</Style>
		<Style id="branch_style27">
			<LineStyle>
				<color>ff18027e</color>
				<width>4.0</width>
			</LineStyle>
		</Style>
		<Style id="branch_style27">
			<LineStyle>
				<color>ff18027e</color>
				<width>4.0</width>
			</LineStyle>
		</Style>
		<Style id="branch_style27">
			<LineStyle>
				<color>ff18027e</color>
				<width>4.0</width>
			</LineStyle>
		</Style>
		<Style id="branch_style27">
			<LineStyle>
				<color>ff18027e</color>
				<width>4.0</width>
			</LineStyle>
		</Style>
		<Style id="branch_style27">
			<LineStyle>
				<color>ff18027e</color>
				<width>4.0</width>
			</LineStyle>
		</Style>
		<Style id="branch_style27">
			<LineStyle>
				<color>ff18027e</color>
				<width>4.0</width>
			</LineStyle>
		</Style>
		<Style id="branch_style27">
			<LineStyle>
				<color>ff18027e</color>
				<width>4.0</width>
			</LineStyle>
		</Style>
		<Style id="branch_style27">
			<LineStyle>
				<color>ff18027e</color>
				<width>4.0</width>
			</LineStyle>
		</Style>
		<Style id="branch_style27">
			<LineStyle>
				<color>ff18027e</color>
				<width>4.0</width>
			</LineStyle>
		</Style>
		<Style id="branch_style27">
			<LineStyle>
				<color>ff18027e</color>
				<width>4.0</width>
			</LineStyle>
		</Style>
		<Style id="branch_style27">
			<LineStyle>
				<color>ff18027e</color>
				<width>4.0</width>
			</LineStyle>
		</Style>
		<Style id="branch_style27">
			<LineStyle>
				<color>ff18027e</color>
				<width>4.0</width>
			</LineStyle>
		</Style>
		<Style id="branch_style27">
			<LineStyle>
				<color>ff18027e</color>
				<width>4.0</width>
			</LineStyle>
		</Style>
		<Style id="branch_style27">
			<LineStyle>
				<color>ff18027e</color>
				<width>4.0</width>
			</LineStyle>
		</Style>
		<Style id="branch_style27">
			<LineStyle>
				<color>ff18027e</color>
				<width>4.0</width>
			</LineStyle>
		</Style>
		<Style id="branch_style28">
			<LineStyle>
				<color>ff1d0297</color>
				<width>4.0</width>
			</LineStyle>
		</Style>
		<Style id="branch_style28">
			<LineStyle>
				<color>ff1d0297</color>
				<width>4.0</width>
			</LineStyle>
		</Style>
		<Style id="branch_style28">
			<LineStyle>
				<color>ff1d0297</color>
				<width>4.0</width>
			</LineStyle>
		</Style>
		<Style id="branch_style28">
			<LineStyle>
				<color>ff1d0297</color>
				<width>4.0</width>
			</LineStyle>
		</Style>
		<Style id="branch_style28">
			<LineStyle>
				<color>ff1d0297</color>
				<width>4.0</width>
			</LineStyle>
		</Style>
		<Style id="branch_style28">
			<LineStyle>
				<color>ff1d0297</color>
				<width>4.0</width>
			</LineStyle>
		</Style>
		<Style id="branch_style28">
			<LineStyle>
				<color>ff1d0297</color>
				<width>4.0</width>
			</LineStyle>
		</Style>
		<Style id="branch_style28">
			<LineStyle>
				<color>ff1d0297</color>
				<width>4.0</width>
			</LineStyle>
		</Style>
		<Style id="branch_style28">
			<LineStyle>
				<color>ff1d0297</color>
				<width>4.0</width>
			</LineStyle>
		</Style>
		<Style id="branch_style28">
			<LineStyle>
				<color>ff1d0297</color>
				<width>4.0</width>
			</LineStyle>
		</Style>
		<Style id="branch_style28">
			<LineStyle>
				<color>ff1d0297</color>
				<width>4.0</width>
			</LineStyle>
		</Style>
		<Style id="branch_style28">
			<LineStyle>
				<color>ff1d0297</color>
				<width>4.0</width>
			</LineStyle>
		</Style>
		<Style id="branch_style28">
			<LineStyle>
				<color>ff1d0297</color>
				<width>4.0</width>
			</LineStyle>
		</Style>
		<Style id="branch_style28">
			<LineStyle>
				<color>ff1d0297</color>
				<width>4.0</width>
			</LineStyle>
		</Style>
		<Style id="branch_style28">
			<LineStyle>
				<color>ff1d0297</color>
				<width>4.0</width>
			</LineStyle>
		</Style>
		<Style id="branch_style28">
			<LineStyle>
				<color>ff1d0297</color>
				<width>4.0</width>
			</LineStyle>
		</Style>
		<Style id="branch_style28">
			<LineStyle>
				<color>ff1d0297</color>
				<width>4.0</width>
			</LineStyle>
		</Style>
		<Style id="branch_style28">
			<LineStyle>
				<color>ff1d0297</color>
				<width>4.0</width>
			</LineStyle>
		</Style>
		<Style id="branch_style28">
			<LineStyle>
				<color>ff1d0297</color>
				<width>4.0</width>
			</LineStyle>
		</Style>
		<Style id="branch_style28">
			<LineStyle>
				<color>ff1d0297</color>
				<width>4.0</width>
			</LineStyle>
		</Style>
		<Style id="branch_style28">
			<LineStyle>
				<color>ff1d0297</color>
				<width>4.0</width>
			</LineStyle>
		</Style>
		<Style id="branch_style28">
			<LineStyle>
				<color>ff1d0297</color>
				<width>4.0</width>
			</LineStyle>
		</Style>
		<Style id="branch_style28">
			<LineStyle>
				<color>ff1d0297</color>
				<width>4.0</width>
			</LineStyle>
		</Style>
		<Style id="branch_style28">
			<LineStyle>
				<color>ff1d0297</color>
				<width>4.0</width>
			</LineStyle>
		</Style>
		<Style id="branch_style28">
			<LineStyle>
				<color>ff1d0297</color>
				<width>4.0</width>
			</LineStyle>
		</Style>
		<Style id="branch_style28">
			<LineStyle>
				<color>ff1d0297</color>
				<width>4.0</width>
			</LineStyle>
		</Style>
		<Style id="branch_style28">
			<LineStyle>
				<color>ff1d0297</color>
				<width>4.0</width>
			</LineStyle>
		</Style>
		<Style id="branch_style28">
			<LineStyle>
				<color>ff1d0297</color>
				<width>4.0</width>
			</LineStyle>
		</Style>
		<Style id="branch_style28">
			<LineStyle>
				<color>ff1d0297</color>
				<width>4.0</width>
			</LineStyle>
		</Style>
		<Style id="branch_style28">
			<LineStyle>
				<color>ff1d0297</color>
				<width>4.0</width>
			</LineStyle>
		</Style>
		<Style id="branch_style28">
			<LineStyle>
				<color>ff1d0297</color>
				<width>4.0</width>
			</LineStyle>
		</Style>
		<Style id="branch_style28">
			<LineStyle>
				<color>ff1d0297</color>
				<width>4.0</width>
			</LineStyle>
		</Style>
		<Style id="branch_style28">
			<LineStyle>
				<color>ff1d0297</color>
				<width>4.0</width>
			</LineStyle>
		</Style>
		<Style id="branch_style28">
			<LineStyle>
				<color>ff1d0297</color>
				<width>4.0</width>
			</LineStyle>
		</Style>
		<Style id="branch_style28">
			<LineStyle>
				<color>ff1d0297</color>
				<width>4.0</width>
			</LineStyle>
		</Style>
		<Style id="branch_style28">
			<LineStyle>
				<color>ff1d0297</color>
				<width>4.0</width>
			</LineStyle>
		</Style>
		<Style id="branch_style28">
			<LineStyle>
				<color>ff1d0297</color>
				<width>4.0</width>
			</LineStyle>
		</Style>
		<Style id="branch_style28">
			<LineStyle>
				<color>ff1d0297</color>
				<width>4.0</width>
			</LineStyle>
		</Style>
		<Style id="branch_style28">
			<LineStyle>
				<color>ff1d0297</color>
				<width>4.0</width>
			</LineStyle>
		</Style>
		<Style id="branch_style28">
			<LineStyle>
				<color>ff1d0297</color>
				<width>4.0</width>
			</LineStyle>
		</Style>
		<Style id="branch_style28">
			<LineStyle>
				<color>ff1d0297</color>
				<width>4.0</width>
			</LineStyle>
		</Style>
		<Style id="branch_style28">
			<LineStyle>
				<color>ff1d0297</color>
				<width>4.0</width>
			</LineStyle>
		</Style>
		<Style id="branch_style28">
			<LineStyle>
				<color>ff1d0297</color>
				<width>4.0</width>
			</LineStyle>
		</Style>
		<Style id="branch_style28">
			<LineStyle>
				<color>ff1d0297</color>
				<width>4.0</width>
			</LineStyle>
		</Style>
		<Style id="branch_style28">
			<LineStyle>
				<color>ff1d0297</color>
				<width>4.0</width>
			</LineStyle>
		</Style>
		<Style id="branch_style28">
			<LineStyle>
				<color>ff1d0297</color>
				<width>4.0</width>
			</LineStyle>
		</Style>
		<Style id="branch_style28">
			<LineStyle>
				<color>ff1d0297</color>
				<width>4.0</width>
			</LineStyle>
		</Style>
		<Style id="branch_style28">
			<LineStyle>
				<color>ff1d0297</color>
				<width>4.0</width>
			</LineStyle>
		</Style>
		<Style id="branch_style28">
			<LineStyle>
				<color>ff1d0297</color>
				<width>4.0</width>
			</LineStyle>
		</Style>
		<Style id="branch_style28">
			<LineStyle>
				<color>ff1d0297</color>
				<width>4.0</width>
			</LineStyle>
		</Style>
		<Style id="branch_style28">
			<LineStyle>
				<color>ff1d0297</color>
				<width>4.0</width>
			</LineStyle>
		</Style>
		<Style id="branch_style28">
			<LineStyle>
				<color>ff1d0297</color>
				<width>4.0</width>
			</LineStyle>
		</Style>
		<Style id="branch_style28">
			<LineStyle>
				<color>ff1d0297</color>
				<width>4.0</width>
			</LineStyle>
		</Style>
		<Style id="branch_style28">
			<LineStyle>
				<color>ff1d0297</color>
				<width>4.0</width>
			</LineStyle>
		</Style>
		<Style id="branch_style28">
			<LineStyle>
				<color>ff1d0297</color>
				<width>4.0</width>
			</LineStyle>
		</Style>
		<Style id="branch_style28">
			<LineStyle>
				<color>ff1d0297</color>
				<width>4.0</width>
			</LineStyle>
		</Style>
		<Style id="branch_style28">
			<LineStyle>
				<color>ff1d0297</color>
				<width>4.0</width>
			</LineStyle>
		</Style>
		<Style id="branch_style28">
			<LineStyle>
				<color>ff1d0297</color>
				<width>4.0</width>
			</LineStyle>
		</Style>
		<Style id="branch_style28">
			<LineStyle>
				<color>ff1d0297</color>
				<width>4.0</width>
			</LineStyle>
		</Style>
		<Style id="branch_style28">
			<LineStyle>
				<color>ff1d0297</color>
				<width>4.0</width>
			</LineStyle>
		</Style>
		<Style id="branch_style28">
			<LineStyle>
				<color>ff1d0297</color>
				<width>4.0</width>
			</LineStyle>
		</Style>
		<Style id="branch_style28">
			<LineStyle>
				<color>ff1d0297</color>
				<width>4.0</width>
			</LineStyle>
		</Style>
		<Style id="branch_style28">
			<LineStyle>
				<color>ff1d0297</color>
				<width>4.0</width>
			</LineStyle>
		</Style>
		<Style id="branch_style28">
			<LineStyle>
				<color>ff1d0297</color>
				<width>4.0</width>
			</LineStyle>
		</Style>
		<Style id="branch_style28">
			<LineStyle>
				<color>ff1d0297</color>
				<width>4.0</width>
			</LineStyle>
		</Style>
		<Style id="branch_style28">
			<LineStyle>
				<color>ff1d0297</color>
				<width>4.0</width>
			</LineStyle>
		</Style>
		<Style id="branch_style28">
			<LineStyle>
				<color>ff1d0297</color>
				<width>4.0</width>
			</LineStyle>
		</Style>
		<Style id="branch_style28">
			<LineStyle>
				<color>ff1d0297</color>
				<width>4.0</width>
			</LineStyle>
		</Style>
		<Style id="branch_style28">
			<LineStyle>
				<color>ff1d0297</color>
				<width>4.0</width>
			</LineStyle>
		</Style>
		<Style id="branch_style28">
			<LineStyle>
				<color>ff1d0297</color>
				<width>4.0</width>
			</LineStyle>
		</Style>
		<Style id="branch_style28">
			<LineStyle>
				<color>ff1d0297</color>
				<width>4.0</width>
			</LineStyle>
		</Style>
		<Style id="branch_style28">
			<LineStyle>
				<color>ff1d0297</color>
				<width>4.0</width>
			</LineStyle>
		</Style>
		<Style id="branch_style28">
			<LineStyle>
				<color>ff1d0297</color>
				<width>4.0</width>
			</LineStyle>
		</Style>
		<Style id="branch_style28">
			<LineStyle>
				<color>ff1d0297</color>
				<width>4.0</width>
			</LineStyle>
		</Style>
		<Style id="branch_style28">
			<LineStyle>
				<color>ff1d0297</color>
				<width>4.0</width>
			</LineStyle>
		</Style>
		<Style id="branch_style28">
			<LineStyle>
				<color>ff1d0297</color>
				<width>4.0</width>
			</LineStyle>
		</Style>
		<Style id="branch_style28">
			<LineStyle>
				<color>ff1d0297</color>
				<width>4.0</width>
			</LineStyle>
		</Style>
		<Style id="branch_style28">
			<LineStyle>
				<color>ff1d0297</color>
				<width>4.0</width>
			</LineStyle>
		</Style>
		<Style id="branch_style28">
			<LineStyle>
				<color>ff1d0297</color>
				<width>4.0</width>
			</LineStyle>
		</Style>
		<Style id="branch_style28">
			<LineStyle>
				<color>ff1d0297</color>
				<width>4.0</width>
			</LineStyle>
		</Style>
		<Style id="branch_style28">
			<LineStyle>
				<color>ff1d0297</color>
				<width>4.0</width>
			</LineStyle>
		</Style>
		<Style id="branch_style28">
			<LineStyle>
				<color>ff1d0297</color>
				<width>4.0</width>
			</LineStyle>
		</Style>
		<Style id="branch_style28">
			<LineStyle>
				<color>ff1d0297</color>
				<width>4.0</width>
			</LineStyle>
		</Style>
		<Style id="branch_style28">
			<LineStyle>
				<color>ff1d0297</color>
				<width>4.0</width>
			</LineStyle>
		</Style>
		<Style id="branch_style28">
			<LineStyle>
				<color>ff1d0297</color>
				<width>4.0</width>
			</LineStyle>
		</Style>
		<Style id="branch_style28">
			<LineStyle>
				<color>ff1d0297</color>
				<width>4.0</width>
			</LineStyle>
		</Style>
		<Style id="branch_style28">
			<LineStyle>
				<color>ff1d0297</color>
				<width>4.0</width>
			</LineStyle>
		</Style>
		<Style id="branch_style28">
			<LineStyle>
				<color>ff1d0297</color>
				<width>4.0</width>
			</LineStyle>
		</Style>
		<Style id="branch_style28">
			<LineStyle>
				<color>ff1d0297</color>
				<width>4.0</width>
			</LineStyle>
		</Style>
		<Style id="branch_style28">
			<LineStyle>
				<color>ff1d0297</color>
				<width>4.0</width>
			</LineStyle>
		</Style>
		<Style id="branch_style28">
			<LineStyle>
				<color>ff1d0297</color>
				<width>4.0</width>
			</LineStyle>
		</Style>
		<Style id="branch_style28">
			<LineStyle>
				<color>ff1d0297</color>
				<width>4.0</width>
			</LineStyle>
		</Style>
		<Style id="branch_style28">
			<LineStyle>
				<color>ff1d0297</color>
				<width>4.0</width>
			</LineStyle>
		</Style>
		<Style id="branch_style28">
			<LineStyle>
				<color>ff1d0297</color>
				<width>4.0</width>
			</LineStyle>
		</Style>
		<Style id="branch_style28">
			<LineStyle>
				<color>ff1d0297</color>
				<width>4.0</width>
			</LineStyle>
		</Style>
		<Style id="branch_style28">
			<LineStyle>
				<color>ff1d0297</color>
				<width>4.0</width>
			</LineStyle>
		</Style>
		<Style id="branch_style28">
			<LineStyle>
				<color>ff1d0297</color>
				<width>4.0</width>
			</LineStyle>
		</Style>
		<Style id="branch_style28">
			<LineStyle>
				<color>ff1d0297</color>
				<width>4.0</width>
			</LineStyle>
		</Style>
		<Style id="branch_style28">
			<LineStyle>
				<color>ff1d0297</color>
				<width>4.0</width>
			</LineStyle>
		</Style>
		<Style id="branch_style28">
			<LineStyle>
				<color>ff1d0297</color>
				<width>4.0</width>
			</LineStyle>
		</Style>
		<Style id="branch_style29">
			<LineStyle>
				<color>ff2203b2</color>
				<width>4.0</width>
			</LineStyle>
		</Style>
		<Style id="branch_style29">
			<LineStyle>
				<color>ff2203b2</color>
				<width>4.0</width>
			</LineStyle>
		</Style>
		<Style id="branch_style29">
			<LineStyle>
				<color>ff2203b2</color>
				<width>4.0</width>
			</LineStyle>
		</Style>
		<Style id="branch_style29">
			<LineStyle>
				<color>ff2203b2</color>
				<width>4.0</width>
			</LineStyle>
		</Style>
		<Style id="branch_style29">
			<LineStyle>
				<color>ff2203b2</color>
				<width>4.0</width>
			</LineStyle>
		</Style>
		<Style id="branch_style29">
			<LineStyle>
				<color>ff2203b2</color>
				<width>4.0</width>
			</LineStyle>
		</Style>
		<Style id="branch_style29">
			<LineStyle>
				<color>ff2203b2</color>
				<width>4.0</width>
			</LineStyle>
		</Style>
		<Style id="branch_style29">
			<LineStyle>
				<color>ff2203b2</color>
				<width>4.0</width>
			</LineStyle>
		</Style>
		<Style id="branch_style29">
			<LineStyle>
				<color>ff2203b2</color>
				<width>4.0</width>
			</LineStyle>
		</Style>
		<Style id="branch_style29">
			<LineStyle>
				<color>ff2203b2</color>
				<width>4.0</width>
			</LineStyle>
		</Style>
		<Style id="branch_style29">
			<LineStyle>
				<color>ff2203b2</color>
				<width>4.0</width>
			</LineStyle>
		</Style>
		<Style id="branch_style29">
			<LineStyle>
				<color>ff2203b2</color>
				<width>4.0</width>
			</LineStyle>
		</Style>
		<Style id="branch_style29">
			<LineStyle>
				<color>ff2203b2</color>
				<width>4.0</width>
			</LineStyle>
		</Style>
		<Style id="branch_style29">
			<LineStyle>
				<color>ff2203b2</color>
				<width>4.0</width>
			</LineStyle>
		</Style>
		<Style id="branch_style29">
			<LineStyle>
				<color>ff2203b2</color>
				<width>4.0</width>
			</LineStyle>
		</Style>
		<Style id="branch_style29">
			<LineStyle>
				<color>ff2203b2</color>
				<width>4.0</width>
			</LineStyle>
		</Style>
		<Style id="branch_style29">
			<LineStyle>
				<color>ff2203b2</color>
				<width>4.0</width>
			</LineStyle>
		</Style>
		<Style id="branch_style29">
			<LineStyle>
				<color>ff2203b2</color>
				<width>4.0</width>
			</LineStyle>
		</Style>
		<Style id="branch_style29">
			<LineStyle>
				<color>ff2203b2</color>
				<width>4.0</width>
			</LineStyle>
		</Style>
		<Style id="branch_style29">
			<LineStyle>
				<color>ff2203b2</color>
				<width>4.0</width>
			</LineStyle>
		</Style>
		<Style id="branch_style29">
			<LineStyle>
				<color>ff2203b2</color>
				<width>4.0</width>
			</LineStyle>
		</Style>
		<Style id="branch_style29">
			<LineStyle>
				<color>ff2203b2</color>
				<width>4.0</width>
			</LineStyle>
		</Style>
		<Style id="branch_style29">
			<LineStyle>
				<color>ff2203b2</color>
				<width>4.0</width>
			</LineStyle>
		</Style>
		<Style id="branch_style29">
			<LineStyle>
				<color>ff2203b2</color>
				<width>4.0</width>
			</LineStyle>
		</Style>
		<Style id="branch_style29">
			<LineStyle>
				<color>ff2203b2</color>
				<width>4.0</width>
			</LineStyle>
		</Style>
		<Style id="branch_style29">
			<LineStyle>
				<color>ff2203b2</color>
				<width>4.0</width>
			</LineStyle>
		</Style>
		<Style id="branch_style29">
			<LineStyle>
				<color>ff2203b2</color>
				<width>4.0</width>
			</LineStyle>
		</Style>
		<Style id="branch_style29">
			<LineStyle>
				<color>ff2203b2</color>
				<width>4.0</width>
			</LineStyle>
		</Style>
		<Style id="branch_style29">
			<LineStyle>
				<color>ff2203b2</color>
				<width>4.0</width>
			</LineStyle>
		</Style>
		<Style id="branch_style29">
			<LineStyle>
				<color>ff2203b2</color>
				<width>4.0</width>
			</LineStyle>
		</Style>
		<Style id="branch_style29">
			<LineStyle>
				<color>ff2203b2</color>
				<width>4.0</width>
			</LineStyle>
		</Style>
		<Style id="branch_style29">
			<LineStyle>
				<color>ff2203b2</color>
				<width>4.0</width>
			</LineStyle>
		</Style>
		<Style id="branch_style29">
			<LineStyle>
				<color>ff2203b2</color>
				<width>4.0</width>
			</LineStyle>
		</Style>
		<Style id="branch_style29">
			<LineStyle>
				<color>ff2203b2</color>
				<width>4.0</width>
			</LineStyle>
		</Style>
		<Style id="branch_style29">
			<LineStyle>
				<color>ff2203b2</color>
				<width>4.0</width>
			</LineStyle>
		</Style>
		<Style id="branch_style29">
			<LineStyle>
				<color>ff2203b2</color>
				<width>4.0</width>
			</LineStyle>
		</Style>
		<Style id="branch_style29">
			<LineStyle>
				<color>ff2203b2</color>
				<width>4.0</width>
			</LineStyle>
		</Style>
		<Style id="branch_style29">
			<LineStyle>
				<color>ff2203b2</color>
				<width>4.0</width>
			</LineStyle>
		</Style>
		<Style id="branch_style29">
			<LineStyle>
				<color>ff2203b2</color>
				<width>4.0</width>
			</LineStyle>
		</Style>
		<Style id="branch_style29">
			<LineStyle>
				<color>ff2203b2</color>
				<width>4.0</width>
			</LineStyle>
		</Style>
		<Style id="branch_style29">
			<LineStyle>
				<color>ff2203b2</color>
				<width>4.0</width>
			</LineStyle>
		</Style>
		<Style id="branch_style29">
			<LineStyle>
				<color>ff2203b2</color>
				<width>4.0</width>
			</LineStyle>
		</Style>
		<Style id="branch_style29">
			<LineStyle>
				<color>ff2203b2</color>
				<width>4.0</width>
			</LineStyle>
		</Style>
		<Style id="branch_style29">
			<LineStyle>
				<color>ff2203b2</color>
				<width>4.0</width>
			</LineStyle>
		</Style>
		<Style id="branch_style29">
			<LineStyle>
				<color>ff2203b2</color>
				<width>4.0</width>
			</LineStyle>
		</Style>
		<Style id="branch_style29">
			<LineStyle>
				<color>ff2203b2</color>
				<width>4.0</width>
			</LineStyle>
		</Style>
		<Style id="branch_style29">
			<LineStyle>
				<color>ff2203b2</color>
				<width>4.0</width>
			</LineStyle>
		</Style>
		<Style id="branch_style29">
			<LineStyle>
				<color>ff2203b2</color>
				<width>4.0</width>
			</LineStyle>
		</Style>
		<Style id="branch_style29">
			<LineStyle>
				<color>ff2203b2</color>
				<width>4.0</width>
			</LineStyle>
		</Style>
		<Style id="branch_style29">
			<LineStyle>
				<color>ff2203b2</color>
				<width>4.0</width>
			</LineStyle>
		</Style>
		<Style id="branch_style29">
			<LineStyle>
				<color>ff2203b2</color>
				<width>4.0</width>
			</LineStyle>
		</Style>
		<Style id="branch_style29">
			<LineStyle>
				<color>ff2203b2</color>
				<width>4.0</width>
			</LineStyle>
		</Style>
		<Style id="branch_style29">
			<LineStyle>
				<color>ff2203b2</color>
				<width>4.0</width>
			</LineStyle>
		</Style>
		<Style id="branch_style29">
			<LineStyle>
				<color>ff2203b2</color>
				<width>4.0</width>
			</LineStyle>
		</Style>
		<Style id="branch_style29">
			<LineStyle>
				<color>ff2203b2</color>
				<width>4.0</width>
			</LineStyle>
		</Style>
		<Style id="branch_style29">
			<LineStyle>
				<color>ff2203b2</color>
				<width>4.0</width>
			</LineStyle>
		</Style>
		<Style id="branch_style29">
			<LineStyle>
				<color>ff2203b2</color>
				<width>4.0</width>
			</LineStyle>
		</Style>
		<Style id="branch_style29">
			<LineStyle>
				<color>ff2203b2</color>
				<width>4.0</width>
			</LineStyle>
		</Style>
		<Style id="branch_style29">
			<LineStyle>
				<color>ff2203b2</color>
				<width>4.0</width>
			</LineStyle>
		</Style>
		<Style id="branch_style29">
			<LineStyle>
				<color>ff2203b2</color>
				<width>4.0</width>
			</LineStyle>
		</Style>
		<Style id="branch_style29">
			<LineStyle>
				<color>ff2203b2</color>
				<width>4.0</width>
			</LineStyle>
		</Style>
		<Style id="branch_style29">
			<LineStyle>
				<color>ff2203b2</color>
				<width>4.0</width>
			</LineStyle>
		</Style>
		<Style id="branch_style29">
			<LineStyle>
				<color>ff2203b2</color>
				<width>4.0</width>
			</LineStyle>
		</Style>
		<Style id="branch_style29">
			<LineStyle>
				<color>ff2203b2</color>
				<width>4.0</width>
			</LineStyle>
		</Style>
		<Style id="branch_style29">
			<LineStyle>
				<color>ff2203b2</color>
				<width>4.0</width>
			</LineStyle>
		</Style>
		<Style id="branch_style29">
			<LineStyle>
				<color>ff2203b2</color>
				<width>4.0</width>
			</LineStyle>
		</Style>
		<Style id="branch_style29">
			<LineStyle>
				<color>ff2203b2</color>
				<width>4.0</width>
			</LineStyle>
		</Style>
		<Style id="branch_style29">
			<LineStyle>
				<color>ff2203b2</color>
				<width>4.0</width>
			</LineStyle>
		</Style>
		<Style id="branch_style29">
			<LineStyle>
				<color>ff2203b2</color>
				<width>4.0</width>
			</LineStyle>
		</Style>
		<Style id="branch_style29">
			<LineStyle>
				<color>ff2203b2</color>
				<width>4.0</width>
			</LineStyle>
		</Style>
		<Style id="branch_style29">
			<LineStyle>
				<color>ff2203b2</color>
				<width>4.0</width>
			</LineStyle>
		</Style>
		<Style id="branch_style29">
			<LineStyle>
				<color>ff2203b2</color>
				<width>4.0</width>
			</LineStyle>
		</Style>
		<Style id="branch_style29">
			<LineStyle>
				<color>ff2203b2</color>
				<width>4.0</width>
			</LineStyle>
		</Style>
		<Style id="branch_style29">
			<LineStyle>
				<color>ff2203b2</color>
				<width>4.0</width>
			</LineStyle>
		</Style>
		<Style id="branch_style29">
			<LineStyle>
				<color>ff2203b2</color>
				<width>4.0</width>
			</LineStyle>
		</Style>
		<Style id="branch_style29">
			<LineStyle>
				<color>ff2203b2</color>
				<width>4.0</width>
			</LineStyle>
		</Style>
		<Style id="branch_style29">
			<LineStyle>
				<color>ff2203b2</color>
				<width>4.0</width>
			</LineStyle>
		</Style>
		<Style id="branch_style29">
			<LineStyle>
				<color>ff2203b2</color>
				<width>4.0</width>
			</LineStyle>
		</Style>
		<Style id="branch_style29">
			<LineStyle>
				<color>ff2203b2</color>
				<width>4.0</width>
			</LineStyle>
		</Style>
		<Style id="branch_style29">
			<LineStyle>
				<color>ff2203b2</color>
				<width>4.0</width>
			</LineStyle>
		</Style>
		<Style id="branch_style29">
			<LineStyle>
				<color>ff2203b2</color>
				<width>4.0</width>
			</LineStyle>
		</Style>
		<Style id="branch_style29">
			<LineStyle>
				<color>ff2203b2</color>
				<width>4.0</width>
			</LineStyle>
		</Style>
		<Style id="branch_style29">
			<LineStyle>
				<color>ff2203b2</color>
				<width>4.0</width>
			</LineStyle>
		</Style>
		<Style id="branch_style29">
			<LineStyle>
				<color>ff2203b2</color>
				<width>4.0</width>
			</LineStyle>
		</Style>
		<Style id="branch_style29">
			<LineStyle>
				<color>ff2203b2</color>
				<width>4.0</width>
			</LineStyle>
		</Style>
		<Style id="branch_style29">
			<LineStyle>
				<color>ff2203b2</color>
				<width>4.0</width>
			</LineStyle>
		</Style>
		<Style id="branch_style29">
			<LineStyle>
				<color>ff2203b2</color>
				<width>4.0</width>
			</LineStyle>
		</Style>
		<Style id="branch_style29">
			<LineStyle>
				<color>ff2203b2</color>
				<width>4.0</width>
			</LineStyle>
		</Style>
		<Style id="branch_style29">
			<LineStyle>
				<color>ff2203b2</color>
				<width>4.0</width>
			</LineStyle>
		</Style>
		<Style id="branch_style29">
			<LineStyle>
				<color>ff2203b2</color>
				<width>4.0</width>
			</LineStyle>
		</Style>
		<Style id="branch_style29">
			<LineStyle>
				<color>ff2203b2</color>
				<width>4.0</width>
			</LineStyle>
		</Style>
		<Style id="branch_style29">
			<LineStyle>
				<color>ff2203b2</color>
				<width>4.0</width>
			</LineStyle>
		</Style>
		<Style id="branch_style29">
			<LineStyle>
				<color>ff2203b2</color>
				<width>4.0</width>
			</LineStyle>
		</Style>
		<Style id="branch_style29">
			<LineStyle>
				<color>ff2203b2</color>
				<width>4.0</width>
			</LineStyle>
		</Style>
		<Style id="branch_style29">
			<LineStyle>
				<color>ff2203b2</color>
				<width>4.0</width>
			</LineStyle>
		</Style>
		<Style id="branch_style29">
			<LineStyle>
				<color>ff2203b2</color>
				<width>4.0</width>
			</LineStyle>
		</Style>
		<Style id="branch_style29">
			<LineStyle>
				<color>ff2203b2</color>
				<width>4.0</width>
			</LineStyle>
		</Style>
		<Style id="branch_style29">
			<LineStyle>
				<color>ff2203b2</color>
				<width>4.0</width>
			</LineStyle>
		</Style>
		<Style id="branch_style29">
			<LineStyle>
				<color>ff2203b2</color>
				<width>4.0</width>
			</LineStyle>
		</Style>
		<Style id="branch_style29">
			<LineStyle>
				<color>ff2203b2</color>
				<width>4.0</width>
			</LineStyle>
		</Style>
		<Style id="branch_style30">
			<LineStyle>
				<color>ff040015</color>
				<width>4.0</width>
			</LineStyle>
		</Style>
		<Style id="branch_style30">
			<LineStyle>
				<color>ff040015</color>
				<width>4.0</width>
			</LineStyle>
		</Style>
		<Style id="branch_style30">
			<LineStyle>
				<color>ff040015</color>
				<width>4.0</width>
			</LineStyle>
		</Style>
		<Style id="branch_style30">
			<LineStyle>
				<color>ff040015</color>
				<width>4.0</width>
			</LineStyle>
		</Style>
		<Style id="branch_style30">
			<LineStyle>
				<color>ff040015</color>
				<width>4.0</width>
			</LineStyle>
		</Style>
		<Style id="branch_style30">
			<LineStyle>
				<color>ff040015</color>
				<width>4.0</width>
			</LineStyle>
		</Style>
		<Style id="branch_style30">
			<LineStyle>
				<color>ff040015</color>
				<width>4.0</width>
			</LineStyle>
		</Style>
		<Style id="branch_style30">
			<LineStyle>
				<color>ff040015</color>
				<width>4.0</width>
			</LineStyle>
		</Style>
		<Style id="branch_style30">
			<LineStyle>
				<color>ff040015</color>
				<width>4.0</width>
			</LineStyle>
		</Style>
		<Style id="branch_style30">
			<LineStyle>
				<color>ff040015</color>
				<width>4.0</width>
			</LineStyle>
		</Style>
		<Style id="branch_style30">
			<LineStyle>
				<color>ff040015</color>
				<width>4.0</width>
			</LineStyle>
		</Style>
		<Style id="branch_style30">
			<LineStyle>
				<color>ff040015</color>
				<width>4.0</width>
			</LineStyle>
		</Style>
		<Style id="branch_style30">
			<LineStyle>
				<color>ff040015</color>
				<width>4.0</width>
			</LineStyle>
		</Style>
		<Style id="branch_style30">
			<LineStyle>
				<color>ff040015</color>
				<width>4.0</width>
			</LineStyle>
		</Style>
		<Style id="branch_style30">
			<LineStyle>
				<color>ff040015</color>
				<width>4.0</width>
			</LineStyle>
		</Style>
		<Style id="branch_style30">
			<LineStyle>
				<color>ff040015</color>
				<width>4.0</width>
			</LineStyle>
		</Style>
		<Style id="branch_style30">
			<LineStyle>
				<color>ff040015</color>
				<width>4.0</width>
			</LineStyle>
		</Style>
		<Style id="branch_style30">
			<LineStyle>
				<color>ff040015</color>
				<width>4.0</width>
			</LineStyle>
		</Style>
		<Style id="branch_style30">
			<LineStyle>
				<color>ff040015</color>
				<width>4.0</width>
			</LineStyle>
		</Style>
		<Style id="branch_style30">
			<LineStyle>
				<color>ff040015</color>
				<width>4.0</width>
			</LineStyle>
		</Style>
		<Style id="branch_style30">
			<LineStyle>
				<color>ff040015</color>
				<width>4.0</width>
			</LineStyle>
		</Style>
		<Style id="branch_style30">
			<LineStyle>
				<color>ff040015</color>
				<width>4.0</width>
			</LineStyle>
		</Style>
		<Style id="branch_style30">
			<LineStyle>
				<color>ff040015</color>
				<width>4.0</width>
			</LineStyle>
		</Style>
		<Style id="branch_style30">
			<LineStyle>
				<color>ff040015</color>
				<width>4.0</width>
			</LineStyle>
		</Style>
		<Style id="branch_style30">
			<LineStyle>
				<color>ff040015</color>
				<width>4.0</width>
			</LineStyle>
		</Style>
		<Style id="branch_style30">
			<LineStyle>
				<color>ff040015</color>
				<width>4.0</width>
			</LineStyle>
		</Style>
		<Style id="branch_style30">
			<LineStyle>
				<color>ff040015</color>
				<width>4.0</width>
			</LineStyle>
		</Style>
		<Style id="branch_style30">
			<LineStyle>
				<color>ff040015</color>
				<width>4.0</width>
			</LineStyle>
		</Style>
		<Style id="branch_style30">
			<LineStyle>
				<color>ff040015</color>
				<width>4.0</width>
			</LineStyle>
		</Style>
		<Style id="branch_style30">
			<LineStyle>
				<color>ff040015</color>
				<width>4.0</width>
			</LineStyle>
		</Style>
		<Style id="branch_style30">
			<LineStyle>
				<color>ff040015</color>
				<width>4.0</width>
			</LineStyle>
		</Style>
		<Style id="branch_style30">
			<LineStyle>
				<color>ff040015</color>
				<width>4.0</width>
			</LineStyle>
		</Style>
		<Style id="branch_style30">
			<LineStyle>
				<color>ff040015</color>
				<width>4.0</width>
			</LineStyle>
		</Style>
		<Style id="branch_style30">
			<LineStyle>
				<color>ff040015</color>
				<width>4.0</width>
			</LineStyle>
		</Style>
		<Style id="branch_style30">
			<LineStyle>
				<color>ff040015</color>
				<width>4.0</width>
			</LineStyle>
		</Style>
		<Style id="branch_style30">
			<LineStyle>
				<color>ff040015</color>
				<width>4.0</width>
			</LineStyle>
		</Style>
		<Style id="branch_style30">
			<LineStyle>
				<color>ff040015</color>
				<width>4.0</width>
			</LineStyle>
		</Style>
		<Style id="branch_style30">
			<LineStyle>
				<color>ff040015</color>
				<width>4.0</width>
			</LineStyle>
		</Style>
		<Style id="branch_style30">
			<LineStyle>
				<color>ff040015</color>
				<width>4.0</width>
			</LineStyle>
		</Style>
		<Style id="branch_style30">
			<LineStyle>
				<color>ff040015</color>
				<width>4.0</width>
			</LineStyle>
		</Style>
		<Style id="branch_style30">
			<LineStyle>
				<color>ff040015</color>
				<width>4.0</width>
			</LineStyle>
		</Style>
		<Style id="branch_style30">
			<LineStyle>
				<color>ff040015</color>
				<width>4.0</width>
			</LineStyle>
		</Style>
		<Style id="branch_style30">
			<LineStyle>
				<color>ff040015</color>
				<width>4.0</width>
			</LineStyle>
		</Style>
		<Style id="branch_style30">
			<LineStyle>
				<color>ff040015</color>
				<width>4.0</width>
			</LineStyle>
		</Style>
		<Style id="branch_style30">
			<LineStyle>
				<color>ff040015</color>
				<width>4.0</width>
			</LineStyle>
		</Style>
		<Style id="branch_style30">
			<LineStyle>
				<color>ff040015</color>
				<width>4.0</width>
			</LineStyle>
		</Style>
		<Style id="branch_style30">
			<LineStyle>
				<color>ff040015</color>
				<width>4.0</width>
			</LineStyle>
		</Style>
		<Style id="branch_style30">
			<LineStyle>
				<color>ff040015</color>
				<width>4.0</width>
			</LineStyle>
		</Style>
		<Style id="branch_style30">
			<LineStyle>
				<color>ff040015</color>
				<width>4.0</width>
			</LineStyle>
		</Style>
		<Style id="branch_style30">
			<LineStyle>
				<color>ff040015</color>
				<width>4.0</width>
			</LineStyle>
		</Style>
		<Style id="branch_style30">
			<LineStyle>
				<color>ff040015</color>
				<width>4.0</width>
			</LineStyle>
		</Style>
		<Style id="branch_style30">
			<LineStyle>
				<color>ff040015</color>
				<width>4.0</width>
			</LineStyle>
		</Style>
		<Style id="branch_style30">
			<LineStyle>
				<color>ff040015</color>
				<width>4.0</width>
			</LineStyle>
		</Style>
		<Style id="branch_style30">
			<LineStyle>
				<color>ff040015</color>
				<width>4.0</width>
			</LineStyle>
		</Style>
		<Style id="branch_style30">
			<LineStyle>
				<color>ff040015</color>
				<width>4.0</width>
			</LineStyle>
		</Style>
		<Style id="branch_style30">
			<LineStyle>
				<color>ff040015</color>
				<width>4.0</width>
			</LineStyle>
		</Style>
		<Style id="branch_style30">
			<LineStyle>
				<color>ff040015</color>
				<width>4.0</width>
			</LineStyle>
		</Style>
		<Style id="branch_style30">
			<LineStyle>
				<color>ff040015</color>
				<width>4.0</width>
			</LineStyle>
		</Style>
		<Style id="branch_style30">
			<LineStyle>
				<color>ff040015</color>
				<width>4.0</width>
			</LineStyle>
		</Style>
		<Style id="branch_style30">
			<LineStyle>
				<color>ff040015</color>
				<width>4.0</width>
			</LineStyle>
		</Style>
		<Style id="branch_style30">
			<LineStyle>
				<color>ff040015</color>
				<width>4.0</width>
			</LineStyle>
		</Style>
		<Style id="branch_style30">
			<LineStyle>
				<color>ff040015</color>
				<width>4.0</width>
			</LineStyle>
		</Style>
		<Style id="branch_style30">
			<LineStyle>
				<color>ff040015</color>
				<width>4.0</width>
			</LineStyle>
		</Style>
		<Style id="branch_style30">
			<LineStyle>
				<color>ff040015</color>
				<width>4.0</width>
			</LineStyle>
		</Style>
		<Style id="branch_style30">
			<LineStyle>
				<color>ff040015</color>
				<width>4.0</width>
			</LineStyle>
		</Style>
		<Style id="branch_style30">
			<LineStyle>
				<color>ff040015</color>
				<width>4.0</width>
			</LineStyle>
		</Style>
		<Style id="branch_style30">
			<LineStyle>
				<color>ff040015</color>
				<width>4.0</width>
			</LineStyle>
		</Style>
		<Style id="branch_style30">
			<LineStyle>
				<color>ff040015</color>
				<width>4.0</width>
			</LineStyle>
		</Style>
		<Style id="branch_style30">
			<LineStyle>
				<color>ff040015</color>
				<width>4.0</width>
			</LineStyle>
		</Style>
		<Style id="branch_style30">
			<LineStyle>
				<color>ff040015</color>
				<width>4.0</width>
			</LineStyle>
		</Style>
		<Style id="branch_style30">
			<LineStyle>
				<color>ff040015</color>
				<width>4.0</width>
			</LineStyle>
		</Style>
		<Style id="branch_style30">
			<LineStyle>
				<color>ff040015</color>
				<width>4.0</width>
			</LineStyle>
		</Style>
		<Style id="branch_style30">
			<LineStyle>
				<color>ff040015</color>
				<width>4.0</width>
			</LineStyle>
		</Style>
		<Style id="branch_style30">
			<LineStyle>
				<color>ff040015</color>
				<width>4.0</width>
			</LineStyle>
		</Style>
		<Style id="branch_style30">
			<LineStyle>
				<color>ff040015</color>
				<width>4.0</width>
			</LineStyle>
		</Style>
		<Style id="branch_style30">
			<LineStyle>
				<color>ff040015</color>
				<width>4.0</width>
			</LineStyle>
		</Style>
		<Style id="branch_style30">
			<LineStyle>
				<color>ff040015</color>
				<width>4.0</width>
			</LineStyle>
		</Style>
		<Style id="branch_style30">
			<LineStyle>
				<color>ff040015</color>
				<width>4.0</width>
			</LineStyle>
		</Style>
		<Style id="branch_style30">
			<LineStyle>
				<color>ff040015</color>
				<width>4.0</width>
			</LineStyle>
		</Style>
		<Style id="branch_style30">
			<LineStyle>
				<color>ff040015</color>
				<width>4.0</width>
			</LineStyle>
		</Style>
		<Style id="branch_style30">
			<LineStyle>
				<color>ff040015</color>
				<width>4.0</width>
			</LineStyle>
		</Style>
		<Style id="branch_style30">
			<LineStyle>
				<color>ff040015</color>
				<width>4.0</width>
			</LineStyle>
		</Style>
		<Style id="branch_style30">
			<LineStyle>
				<color>ff040015</color>
				<width>4.0</width>
			</LineStyle>
		</Style>
		<Style id="branch_style30">
			<LineStyle>
				<color>ff040015</color>
				<width>4.0</width>
			</LineStyle>
		</Style>
		<Style id="branch_style30">
			<LineStyle>
				<color>ff040015</color>
				<width>4.0</width>
			</LineStyle>
		</Style>
		<Style id="branch_style30">
			<LineStyle>
				<color>ff040015</color>
				<width>4.0</width>
			</LineStyle>
		</Style>
		<Style id="branch_style30">
			<LineStyle>
				<color>ff040015</color>
				<width>4.0</width>
			</LineStyle>
		</Style>
		<Style id="branch_style30">
			<LineStyle>
				<color>ff040015</color>
				<width>4.0</width>
			</LineStyle>
		</Style>
		<Style id="branch_style30">
			<LineStyle>
				<color>ff040015</color>
				<width>4.0</width>
			</LineStyle>
		</Style>
		<Style id="branch_style30">
			<LineStyle>
				<color>ff040015</color>
				<width>4.0</width>
			</LineStyle>
		</Style>
		<Style id="branch_style30">
			<LineStyle>
				<color>ff040015</color>
				<width>4.0</width>
			</LineStyle>
		</Style>
		<Style id="branch_style30">
			<LineStyle>
				<color>ff040015</color>
				<width>4.0</width>
			</LineStyle>
		</Style>
		<Style id="branch_style30">
			<LineStyle>
				<color>ff040015</color>
				<width>4.0</width>
			</LineStyle>
		</Style>
		<Style id="branch_style30">
			<LineStyle>
				<color>ff040015</color>
				<width>4.0</width>
			</LineStyle>
		</Style>
		<Style id="branch_style30">
			<LineStyle>
				<color>ff040015</color>
				<width>4.0</width>
			</LineStyle>
		</Style>
		<Style id="branch_style30">
			<LineStyle>
				<color>ff040015</color>
				<width>4.0</width>
			</LineStyle>
		</Style>
		<Style id="branch_style30">
			<LineStyle>
				<color>ff040015</color>
				<width>4.0</width>
			</LineStyle>
		</Style>
		<Style id="branch_style30">
			<LineStyle>
				<color>ff040015</color>
				<width>4.0</width>
			</LineStyle>
		</Style>
		<Style id="branch_style30">
			<LineStyle>
				<color>ff040015</color>
				<width>4.0</width>
			</LineStyle>
		</Style>
		<Style id="branch_style30">
			<LineStyle>
				<color>ff040015</color>
				<width>4.0</width>
			</LineStyle>
		</Style>
		<Style id="branch_style31">
			<LineStyle>
				<color>ff060022</color>
				<width>4.0</width>
			</LineStyle>
		</Style>
		<Style id="branch_style31">
			<LineStyle>
				<color>ff060022</color>
				<width>4.0</width>
			</LineStyle>
		</Style>
		<Style id="branch_style31">
			<LineStyle>
				<color>ff060022</color>
				<width>4.0</width>
			</LineStyle>
		</Style>
		<Style id="branch_style31">
			<LineStyle>
				<color>ff060022</color>
				<width>4.0</width>
			</LineStyle>
		</Style>
		<Style id="branch_style31">
			<LineStyle>
				<color>ff060022</color>
				<width>4.0</width>
			</LineStyle>
		</Style>
		<Style id="branch_style31">
			<LineStyle>
				<color>ff060022</color>
				<width>4.0</width>
			</LineStyle>
		</Style>
		<Style id="branch_style31">
			<LineStyle>
				<color>ff060022</color>
				<width>4.0</width>
			</LineStyle>
		</Style>
		<Style id="branch_style31">
			<LineStyle>
				<color>ff060022</color>
				<width>4.0</width>
			</LineStyle>
		</Style>
		<Style id="branch_style31">
			<LineStyle>
				<color>ff060022</color>
				<width>4.0</width>
			</LineStyle>
		</Style>
		<Style id="branch_style31">
			<LineStyle>
				<color>ff060022</color>
				<width>4.0</width>
			</LineStyle>
		</Style>
		<Style id="branch_style31">
			<LineStyle>
				<color>ff060022</color>
				<width>4.0</width>
			</LineStyle>
		</Style>
		<Style id="branch_style31">
			<LineStyle>
				<color>ff060022</color>
				<width>4.0</width>
			</LineStyle>
		</Style>
		<Style id="branch_style31">
			<LineStyle>
				<color>ff060022</color>
				<width>4.0</width>
			</LineStyle>
		</Style>
		<Style id="branch_style31">
			<LineStyle>
				<color>ff060022</color>
				<width>4.0</width>
			</LineStyle>
		</Style>
		<Style id="branch_style31">
			<LineStyle>
				<color>ff060022</color>
				<width>4.0</width>
			</LineStyle>
		</Style>
		<Style id="branch_style31">
			<LineStyle>
				<color>ff060022</color>
				<width>4.0</width>
			</LineStyle>
		</Style>
		<Style id="branch_style31">
			<LineStyle>
				<color>ff060022</color>
				<width>4.0</width>
			</LineStyle>
		</Style>
		<Style id="branch_style31">
			<LineStyle>
				<color>ff060022</color>
				<width>4.0</width>
			</LineStyle>
		</Style>
		<Style id="branch_style31">
			<LineStyle>
				<color>ff060022</color>
				<width>4.0</width>
			</LineStyle>
		</Style>
		<Style id="branch_style31">
			<LineStyle>
				<color>ff060022</color>
				<width>4.0</width>
			</LineStyle>
		</Style>
		<Style id="branch_style31">
			<LineStyle>
				<color>ff060022</color>
				<width>4.0</width>
			</LineStyle>
		</Style>
		<Style id="branch_style31">
			<LineStyle>
				<color>ff060022</color>
				<width>4.0</width>
			</LineStyle>
		</Style>
		<Style id="branch_style31">
			<LineStyle>
				<color>ff060022</color>
				<width>4.0</width>
			</LineStyle>
		</Style>
		<Style id="branch_style31">
			<LineStyle>
				<color>ff060022</color>
				<width>4.0</width>
			</LineStyle>
		</Style>
		<Style id="branch_style31">
			<LineStyle>
				<color>ff060022</color>
				<width>4.0</width>
			</LineStyle>
		</Style>
		<Style id="branch_style31">
			<LineStyle>
				<color>ff060022</color>
				<width>4.0</width>
			</LineStyle>
		</Style>
		<Style id="branch_style31">
			<LineStyle>
				<color>ff060022</color>
				<width>4.0</width>
			</LineStyle>
		</Style>
		<Style id="branch_style31">
			<LineStyle>
				<color>ff060022</color>
				<width>4.0</width>
			</LineStyle>
		</Style>
		<Style id="branch_style31">
			<LineStyle>
				<color>ff060022</color>
				<width>4.0</width>
			</LineStyle>
		</Style>
		<Style id="branch_style31">
			<LineStyle>
				<color>ff060022</color>
				<width>4.0</width>
			</LineStyle>
		</Style>
		<Style id="branch_style31">
			<LineStyle>
				<color>ff060022</color>
				<width>4.0</width>
			</LineStyle>
		</Style>
		<Style id="branch_style31">
			<LineStyle>
				<color>ff060022</color>
				<width>4.0</width>
			</LineStyle>
		</Style>
		<Style id="branch_style31">
			<LineStyle>
				<color>ff060022</color>
				<width>4.0</width>
			</LineStyle>
		</Style>
		<Style id="branch_style31">
			<LineStyle>
				<color>ff060022</color>
				<width>4.0</width>
			</LineStyle>
		</Style>
		<Style id="branch_style31">
			<LineStyle>
				<color>ff060022</color>
				<width>4.0</width>
			</LineStyle>
		</Style>
		<Style id="branch_style31">
			<LineStyle>
				<color>ff060022</color>
				<width>4.0</width>
			</LineStyle>
		</Style>
		<Style id="branch_style31">
			<LineStyle>
				<color>ff060022</color>
				<width>4.0</width>
			</LineStyle>
		</Style>
		<Style id="branch_style31">
			<LineStyle>
				<color>ff060022</color>
				<width>4.0</width>
			</LineStyle>
		</Style>
		<Style id="branch_style31">
			<LineStyle>
				<color>ff060022</color>
				<width>4.0</width>
			</LineStyle>
		</Style>
		<Style id="branch_style31">
			<LineStyle>
				<color>ff060022</color>
				<width>4.0</width>
			</LineStyle>
		</Style>
		<Style id="branch_style31">
			<LineStyle>
				<color>ff060022</color>
				<width>4.0</width>
			</LineStyle>
		</Style>
		<Style id="branch_style31">
			<LineStyle>
				<color>ff060022</color>
				<width>4.0</width>
			</LineStyle>
		</Style>
		<Style id="branch_style31">
			<LineStyle>
				<color>ff060022</color>
				<width>4.0</width>
			</LineStyle>
		</Style>
		<Style id="branch_style31">
			<LineStyle>
				<color>ff060022</color>
				<width>4.0</width>
			</LineStyle>
		</Style>
		<Style id="branch_style31">
			<LineStyle>
				<color>ff060022</color>
				<width>4.0</width>
			</LineStyle>
		</Style>
		<Style id="branch_style31">
			<LineStyle>
				<color>ff060022</color>
				<width>4.0</width>
			</LineStyle>
		</Style>
		<Style id="branch_style31">
			<LineStyle>
				<color>ff060022</color>
				<width>4.0</width>
			</LineStyle>
		</Style>
		<Style id="branch_style31">
			<LineStyle>
				<color>ff060022</color>
				<width>4.0</width>
			</LineStyle>
		</Style>
		<Style id="branch_style31">
			<LineStyle>
				<color>ff060022</color>
				<width>4.0</width>
			</LineStyle>
		</Style>
		<Style id="branch_style31">
			<LineStyle>
				<color>ff060022</color>
				<width>4.0</width>
			</LineStyle>
		</Style>
		<Style id="branch_style31">
			<LineStyle>
				<color>ff060022</color>
				<width>4.0</width>
			</LineStyle>
		</Style>
		<Style id="branch_style31">
			<LineStyle>
				<color>ff060022</color>
				<width>4.0</width>
			</LineStyle>
		</Style>
		<Style id="branch_style31">
			<LineStyle>
				<color>ff060022</color>
				<width>4.0</width>
			</LineStyle>
		</Style>
		<Style id="branch_style31">
			<LineStyle>
				<color>ff060022</color>
				<width>4.0</width>
			</LineStyle>
		</Style>
		<Style id="branch_style31">
			<LineStyle>
				<color>ff060022</color>
				<width>4.0</width>
			</LineStyle>
		</Style>
		<Style id="branch_style31">
			<LineStyle>
				<color>ff060022</color>
				<width>4.0</width>
			</LineStyle>
		</Style>
		<Style id="branch_style31">
			<LineStyle>
				<color>ff060022</color>
				<width>4.0</width>
			</LineStyle>
		</Style>
		<Style id="branch_style31">
			<LineStyle>
				<color>ff060022</color>
				<width>4.0</width>
			</LineStyle>
		</Style>
		<Style id="branch_style31">
			<LineStyle>
				<color>ff060022</color>
				<width>4.0</width>
			</LineStyle>
		</Style>
		<Style id="branch_style31">
			<LineStyle>
				<color>ff060022</color>
				<width>4.0</width>
			</LineStyle>
		</Style>
		<Style id="branch_style31">
			<LineStyle>
				<color>ff060022</color>
				<width>4.0</width>
			</LineStyle>
		</Style>
		<Style id="branch_style31">
			<LineStyle>
				<color>ff060022</color>
				<width>4.0</width>
			</LineStyle>
		</Style>
		<Style id="branch_style31">
			<LineStyle>
				<color>ff060022</color>
				<width>4.0</width>
			</LineStyle>
		</Style>
		<Style id="branch_style31">
			<LineStyle>
				<color>ff060022</color>
				<width>4.0</width>
			</LineStyle>
		</Style>
		<Style id="branch_style31">
			<LineStyle>
				<color>ff060022</color>
				<width>4.0</width>
			</LineStyle>
		</Style>
		<Style id="branch_style31">
			<LineStyle>
				<color>ff060022</color>
				<width>4.0</width>
			</LineStyle>
		</Style>
		<Style id="branch_style31">
			<LineStyle>
				<color>ff060022</color>
				<width>4.0</width>
			</LineStyle>
		</Style>
		<Style id="branch_style31">
			<LineStyle>
				<color>ff060022</color>
				<width>4.0</width>
			</LineStyle>
		</Style>
		<Style id="branch_style31">
			<LineStyle>
				<color>ff060022</color>
				<width>4.0</width>
			</LineStyle>
		</Style>
		<Style id="branch_style31">
			<LineStyle>
				<color>ff060022</color>
				<width>4.0</width>
			</LineStyle>
		</Style>
		<Style id="branch_style31">
			<LineStyle>
				<color>ff060022</color>
				<width>4.0</width>
			</LineStyle>
		</Style>
		<Style id="branch_style31">
			<LineStyle>
				<color>ff060022</color>
				<width>4.0</width>
			</LineStyle>
		</Style>
		<Style id="branch_style31">
			<LineStyle>
				<color>ff060022</color>
				<width>4.0</width>
			</LineStyle>
		</Style>
		<Style id="branch_style31">
			<LineStyle>
				<color>ff060022</color>
				<width>4.0</width>
			</LineStyle>
		</Style>
		<Style id="branch_style31">
			<LineStyle>
				<color>ff060022</color>
				<width>4.0</width>
			</LineStyle>
		</Style>
		<Style id="branch_style31">
			<LineStyle>
				<color>ff060022</color>
				<width>4.0</width>
			</LineStyle>
		</Style>
		<Style id="branch_style31">
			<LineStyle>
				<color>ff060022</color>
				<width>4.0</width>
			</LineStyle>
		</Style>
		<Style id="branch_style31">
			<LineStyle>
				<color>ff060022</color>
				<width>4.0</width>
			</LineStyle>
		</Style>
		<Style id="branch_style31">
			<LineStyle>
				<color>ff060022</color>
				<width>4.0</width>
			</LineStyle>
		</Style>
		<Style id="branch_style31">
			<LineStyle>
				<color>ff060022</color>
				<width>4.0</width>
			</LineStyle>
		</Style>
		<Style id="branch_style31">
			<LineStyle>
				<color>ff060022</color>
				<width>4.0</width>
			</LineStyle>
		</Style>
		<Style id="branch_style31">
			<LineStyle>
				<color>ff060022</color>
				<width>4.0</width>
			</LineStyle>
		</Style>
		<Style id="branch_style31">
			<LineStyle>
				<color>ff060022</color>
				<width>4.0</width>
			</LineStyle>
		</Style>
		<Style id="branch_style31">
			<LineStyle>
				<color>ff060022</color>
				<width>4.0</width>
			</LineStyle>
		</Style>
		<Style id="branch_style31">
			<LineStyle>
				<color>ff060022</color>
				<width>4.0</width>
			</LineStyle>
		</Style>
		<Style id="branch_style31">
			<LineStyle>
				<color>ff060022</color>
				<width>4.0</width>
			</LineStyle>
		</Style>
		<Style id="branch_style31">
			<LineStyle>
				<color>ff060022</color>
				<width>4.0</width>
			</LineStyle>
		</Style>
		<Style id="branch_style31">
			<LineStyle>
				<color>ff060022</color>
				<width>4.0</width>
			</LineStyle>
		</Style>
		<Style id="branch_style31">
			<LineStyle>
				<color>ff060022</color>
				<width>4.0</width>
			</LineStyle>
		</Style>
		<Style id="branch_style31">
			<LineStyle>
				<color>ff060022</color>
				<width>4.0</width>
			</LineStyle>
		</Style>
		<Style id="branch_style31">
			<LineStyle>
				<color>ff060022</color>
				<width>4.0</width>
			</LineStyle>
		</Style>
		<Style id="branch_style31">
			<LineStyle>
				<color>ff060022</color>
				<width>4.0</width>
			</LineStyle>
		</Style>
		<Style id="branch_style31">
			<LineStyle>
				<color>ff060022</color>
				<width>4.0</width>
			</LineStyle>
		</Style>
		<Style id="branch_style31">
			<LineStyle>
				<color>ff060022</color>
				<width>4.0</width>
			</LineStyle>
		</Style>
		<Style id="branch_style31">
			<LineStyle>
				<color>ff060022</color>
				<width>4.0</width>
			</LineStyle>
		</Style>
		<Style id="branch_style31">
			<LineStyle>
				<color>ff060022</color>
				<width>4.0</width>
			</LineStyle>
		</Style>
		<Style id="branch_style31">
			<LineStyle>
				<color>ff060022</color>
				<width>4.0</width>
			</LineStyle>
		</Style>
		<Style id="branch_style31">
			<LineStyle>
				<color>ff060022</color>
				<width>4.0</width>
			</LineStyle>
		</Style>
		<Style id="branch_style31">
			<LineStyle>
				<color>ff060022</color>
				<width>4.0</width>
			</LineStyle>
		</Style>
		<Style id="branch_style31">
			<LineStyle>
				<color>ff060022</color>
				<width>4.0</width>
			</LineStyle>
		</Style>
		<Style id="branch_style32">
			<LineStyle>
				<color>ff000000</color>
				<width>4.0</width>
			</LineStyle>
		</Style>
		<Style id="branch_style32">
			<LineStyle>
				<color>ff000000</color>
				<width>4.0</width>
			</LineStyle>
		</Style>
		<Style id="branch_style32">
			<LineStyle>
				<color>ff000000</color>
				<width>4.0</width>
			</LineStyle>
		</Style>
		<Style id="branch_style32">
			<LineStyle>
				<color>ff000000</color>
				<width>4.0</width>
			</LineStyle>
		</Style>
		<Style id="branch_style32">
			<LineStyle>
				<color>ff000000</color>
				<width>4.0</width>
			</LineStyle>
		</Style>
		<Style id="branch_style32">
			<LineStyle>
				<color>ff000000</color>
				<width>4.0</width>
			</LineStyle>
		</Style>
		<Style id="branch_style32">
			<LineStyle>
				<color>ff000000</color>
				<width>4.0</width>
			</LineStyle>
		</Style>
		<Style id="branch_style32">
			<LineStyle>
				<color>ff000000</color>
				<width>4.0</width>
			</LineStyle>
		</Style>
		<Style id="branch_style32">
			<LineStyle>
				<color>ff000000</color>
				<width>4.0</width>
			</LineStyle>
		</Style>
		<Style id="branch_style32">
			<LineStyle>
				<color>ff000000</color>
				<width>4.0</width>
			</LineStyle>
		</Style>
		<Style id="branch_style32">
			<LineStyle>
				<color>ff000000</color>
				<width>4.0</width>
			</LineStyle>
		</Style>
		<Style id="branch_style32">
			<LineStyle>
				<color>ff000000</color>
				<width>4.0</width>
			</LineStyle>
		</Style>
		<Style id="branch_style32">
			<LineStyle>
				<color>ff000000</color>
				<width>4.0</width>
			</LineStyle>
		</Style>
		<Style id="branch_style32">
			<LineStyle>
				<color>ff000000</color>
				<width>4.0</width>
			</LineStyle>
		</Style>
		<Style id="branch_style32">
			<LineStyle>
				<color>ff000000</color>
				<width>4.0</width>
			</LineStyle>
		</Style>
		<Style id="branch_style32">
			<LineStyle>
				<color>ff000000</color>
				<width>4.0</width>
			</LineStyle>
		</Style>
		<Style id="branch_style32">
			<LineStyle>
				<color>ff000000</color>
				<width>4.0</width>
			</LineStyle>
		</Style>
		<Style id="branch_style32">
			<LineStyle>
				<color>ff000000</color>
				<width>4.0</width>
			</LineStyle>
		</Style>
		<Style id="branch_style32">
			<LineStyle>
				<color>ff000000</color>
				<width>4.0</width>
			</LineStyle>
		</Style>
		<Style id="branch_style32">
			<LineStyle>
				<color>ff000000</color>
				<width>4.0</width>
			</LineStyle>
		</Style>
		<Style id="branch_style32">
			<LineStyle>
				<color>ff000000</color>
				<width>4.0</width>
			</LineStyle>
		</Style>
		<Style id="branch_style32">
			<LineStyle>
				<color>ff000000</color>
				<width>4.0</width>
			</LineStyle>
		</Style>
		<Style id="branch_style32">
			<LineStyle>
				<color>ff000000</color>
				<width>4.0</width>
			</LineStyle>
		</Style>
		<Style id="branch_style32">
			<LineStyle>
				<color>ff000000</color>
				<width>4.0</width>
			</LineStyle>
		</Style>
		<Style id="branch_style32">
			<LineStyle>
				<color>ff000000</color>
				<width>4.0</width>
			</LineStyle>
		</Style>
		<Style id="branch_style32">
			<LineStyle>
				<color>ff000000</color>
				<width>4.0</width>
			</LineStyle>
		</Style>
		<Style id="branch_style32">
			<LineStyle>
				<color>ff000000</color>
				<width>4.0</width>
			</LineStyle>
		</Style>
		<Style id="branch_style32">
			<LineStyle>
				<color>ff000000</color>
				<width>4.0</width>
			</LineStyle>
		</Style>
		<Style id="branch_style32">
			<LineStyle>
				<color>ff000000</color>
				<width>4.0</width>
			</LineStyle>
		</Style>
		<Style id="branch_style32">
			<LineStyle>
				<color>ff000000</color>
				<width>4.0</width>
			</LineStyle>
		</Style>
		<Style id="branch_style32">
			<LineStyle>
				<color>ff000000</color>
				<width>4.0</width>
			</LineStyle>
		</Style>
		<Style id="branch_style32">
			<LineStyle>
				<color>ff000000</color>
				<width>4.0</width>
			</LineStyle>
		</Style>
		<Style id="branch_style32">
			<LineStyle>
				<color>ff000000</color>
				<width>4.0</width>
			</LineStyle>
		</Style>
		<Style id="branch_style32">
			<LineStyle>
				<color>ff000000</color>
				<width>4.0</width>
			</LineStyle>
		</Style>
		<Style id="branch_style32">
			<LineStyle>
				<color>ff000000</color>
				<width>4.0</width>
			</LineStyle>
		</Style>
		<Style id="branch_style32">
			<LineStyle>
				<color>ff000000</color>
				<width>4.0</width>
			</LineStyle>
		</Style>
		<Style id="branch_style32">
			<LineStyle>
				<color>ff000000</color>
				<width>4.0</width>
			</LineStyle>
		</Style>
		<Style id="branch_style32">
			<LineStyle>
				<color>ff000000</color>
				<width>4.0</width>
			</LineStyle>
		</Style>
		<Style id="branch_style32">
			<LineStyle>
				<color>ff000000</color>
				<width>4.0</width>
			</LineStyle>
		</Style>
		<Style id="branch_style32">
			<LineStyle>
				<color>ff000000</color>
				<width>4.0</width>
			</LineStyle>
		</Style>
		<Style id="branch_style32">
			<LineStyle>
				<color>ff000000</color>
				<width>4.0</width>
			</LineStyle>
		</Style>
		<Style id="branch_style32">
			<LineStyle>
				<color>ff000000</color>
				<width>4.0</width>
			</LineStyle>
		</Style>
		<Style id="branch_style32">
			<LineStyle>
				<color>ff000000</color>
				<width>4.0</width>
			</LineStyle>
		</Style>
		<Style id="branch_style32">
			<LineStyle>
				<color>ff000000</color>
				<width>4.0</width>
			</LineStyle>
		</Style>
		<Style id="branch_style32">
			<LineStyle>
				<color>ff000000</color>
				<width>4.0</width>
			</LineStyle>
		</Style>
		<Style id="branch_style32">
			<LineStyle>
				<color>ff000000</color>
				<width>4.0</width>
			</LineStyle>
		</Style>
		<Style id="branch_style32">
			<LineStyle>
				<color>ff000000</color>
				<width>4.0</width>
			</LineStyle>
		</Style>
		<Style id="branch_style32">
			<LineStyle>
				<color>ff000000</color>
				<width>4.0</width>
			</LineStyle>
		</Style>
		<Style id="branch_style32">
			<LineStyle>
				<color>ff000000</color>
				<width>4.0</width>
			</LineStyle>
		</Style>
		<Style id="branch_style32">
			<LineStyle>
				<color>ff000000</color>
				<width>4.0</width>
			</LineStyle>
		</Style>
		<Style id="branch_style32">
			<LineStyle>
				<color>ff000000</color>
				<width>4.0</width>
			</LineStyle>
		</Style>
		<Style id="branch_style32">
			<LineStyle>
				<color>ff000000</color>
				<width>4.0</width>
			</LineStyle>
		</Style>
		<Style id="branch_style32">
			<LineStyle>
				<color>ff000000</color>
				<width>4.0</width>
			</LineStyle>
		</Style>
		<Style id="branch_style32">
			<LineStyle>
				<color>ff000000</color>
				<width>4.0</width>
			</LineStyle>
		</Style>
		<Style id="branch_style32">
			<LineStyle>
				<color>ff000000</color>
				<width>4.0</width>
			</LineStyle>
		</Style>
		<Style id="branch_style32">
			<LineStyle>
				<color>ff000000</color>
				<width>4.0</width>
			</LineStyle>
		</Style>
		<Style id="branch_style32">
			<LineStyle>
				<color>ff000000</color>
				<width>4.0</width>
			</LineStyle>
		</Style>
		<Style id="branch_style32">
			<LineStyle>
				<color>ff000000</color>
				<width>4.0</width>
			</LineStyle>
		</Style>
		<Style id="branch_style32">
			<LineStyle>
				<color>ff000000</color>
				<width>4.0</width>
			</LineStyle>
		</Style>
		<Style id="branch_style32">
			<LineStyle>
				<color>ff000000</color>
				<width>4.0</width>
			</LineStyle>
		</Style>
		<Style id="branch_style32">
			<LineStyle>
				<color>ff000000</color>
				<width>4.0</width>
			</LineStyle>
		</Style>
		<Style id="branch_style32">
			<LineStyle>
				<color>ff000000</color>
				<width>4.0</width>
			</LineStyle>
		</Style>
		<Style id="branch_style32">
			<LineStyle>
				<color>ff000000</color>
				<width>4.0</width>
			</LineStyle>
		</Style>
		<Style id="branch_style32">
			<LineStyle>
				<color>ff000000</color>
				<width>4.0</width>
			</LineStyle>
		</Style>
		<Style id="branch_style32">
			<LineStyle>
				<color>ff000000</color>
				<width>4.0</width>
			</LineStyle>
		</Style>
		<Style id="branch_style32">
			<LineStyle>
				<color>ff000000</color>
				<width>4.0</width>
			</LineStyle>
		</Style>
		<Style id="branch_style32">
			<LineStyle>
				<color>ff000000</color>
				<width>4.0</width>
			</LineStyle>
		</Style>
		<Style id="branch_style32">
			<LineStyle>
				<color>ff000000</color>
				<width>4.0</width>
			</LineStyle>
		</Style>
		<Style id="branch_style32">
			<LineStyle>
				<color>ff000000</color>
				<width>4.0</width>
			</LineStyle>
		</Style>
		<Style id="branch_style32">
			<LineStyle>
				<color>ff000000</color>
				<width>4.0</width>
			</LineStyle>
		</Style>
		<Style id="branch_style32">
			<LineStyle>
				<color>ff000000</color>
				<width>4.0</width>
			</LineStyle>
		</Style>
		<Style id="branch_style32">
			<LineStyle>
				<color>ff000000</color>
				<width>4.0</width>
			</LineStyle>
		</Style>
		<Style id="branch_style32">
			<LineStyle>
				<color>ff000000</color>
				<width>4.0</width>
			</LineStyle>
		</Style>
		<Style id="branch_style32">
			<LineStyle>
				<color>ff000000</color>
				<width>4.0</width>
			</LineStyle>
		</Style>
		<Style id="branch_style32">
			<LineStyle>
				<color>ff000000</color>
				<width>4.0</width>
			</LineStyle>
		</Style>
		<Style id="branch_style32">
			<LineStyle>
				<color>ff000000</color>
				<width>4.0</width>
			</LineStyle>
		</Style>
		<Style id="branch_style32">
			<LineStyle>
				<color>ff000000</color>
				<width>4.0</width>
			</LineStyle>
		</Style>
		<Style id="branch_style32">
			<LineStyle>
				<color>ff000000</color>
				<width>4.0</width>
			</LineStyle>
		</Style>
		<Style id="branch_style32">
			<LineStyle>
				<color>ff000000</color>
				<width>4.0</width>
			</LineStyle>
		</Style>
		<Style id="branch_style32">
			<LineStyle>
				<color>ff000000</color>
				<width>4.0</width>
			</LineStyle>
		</Style>
		<Style id="branch_style32">
			<LineStyle>
				<color>ff000000</color>
				<width>4.0</width>
			</LineStyle>
		</Style>
		<Style id="branch_style32">
			<LineStyle>
				<color>ff000000</color>
				<width>4.0</width>
			</LineStyle>
		</Style>
		<Style id="branch_style32">
			<LineStyle>
				<color>ff000000</color>
				<width>4.0</width>
			</LineStyle>
		</Style>
		<Style id="branch_style32">
			<LineStyle>
				<color>ff000000</color>
				<width>4.0</width>
			</LineStyle>
		</Style>
		<Style id="branch_style32">
			<LineStyle>
				<color>ff000000</color>
				<width>4.0</width>
			</LineStyle>
		</Style>
		<Style id="branch_style32">
			<LineStyle>
				<color>ff000000</color>
				<width>4.0</width>
			</LineStyle>
		</Style>
		<Style id="branch_style32">
			<LineStyle>
				<color>ff000000</color>
				<width>4.0</width>
			</LineStyle>
		</Style>
		<Style id="branch_style32">
			<LineStyle>
				<color>ff000000</color>
				<width>4.0</width>
			</LineStyle>
		</Style>
		<Style id="branch_style32">
			<LineStyle>
				<color>ff000000</color>
				<width>4.0</width>
			</LineStyle>
		</Style>
		<Style id="branch_style32">
			<LineStyle>
				<color>ff000000</color>
				<width>4.0</width>
			</LineStyle>
		</Style>
		<Style id="branch_style32">
			<LineStyle>
				<color>ff000000</color>
				<width>4.0</width>
			</LineStyle>
		</Style>
		<Style id="branch_style32">
			<LineStyle>
				<color>ff000000</color>
				<width>4.0</width>
			</LineStyle>
		</Style>
		<Style id="branch_style32">
			<LineStyle>
				<color>ff000000</color>
				<width>4.0</width>
			</LineStyle>
		</Style>
		<Style id="branch_style32">
			<LineStyle>
				<color>ff000000</color>
				<width>4.0</width>
			</LineStyle>
		</Style>
		<Style id="branch_style32">
			<LineStyle>
				<color>ff000000</color>
				<width>4.0</width>
			</LineStyle>
		</Style>
		<Style id="branch_style32">
			<LineStyle>
				<color>ff000000</color>
				<width>4.0</width>
			</LineStyle>
		</Style>
		<Style id="branch_style32">
			<LineStyle>
				<color>ff000000</color>
				<width>4.0</width>
			</LineStyle>
		</Style>
		<Style id="branch_style32">
			<LineStyle>
				<color>ff000000</color>
				<width>4.0</width>
			</LineStyle>
		</Style>
		<Style id="branch_style32">
			<LineStyle>
				<color>ff000000</color>
				<width>4.0</width>
			</LineStyle>
		</Style>
		<Style id="branch_style32">
			<LineStyle>
				<color>ff000000</color>
				<width>4.0</width>
			</LineStyle>
		</Style>
		<Style id="branch_style33">
			<LineStyle>
				<color>ff05001e</color>
				<width>4.0</width>
			</LineStyle>
		</Style>
		<Style id="branch_style33">
			<LineStyle>
				<color>ff05001e</color>
				<width>4.0</width>
			</LineStyle>
		</Style>
		<Style id="branch_style33">
			<LineStyle>
				<color>ff05001e</color>
				<width>4.0</width>
			</LineStyle>
		</Style>
		<Style id="branch_style33">
			<LineStyle>
				<color>ff05001e</color>
				<width>4.0</width>
			</LineStyle>
		</Style>
		<Style id="branch_style33">
			<LineStyle>
				<color>ff05001e</color>
				<width>4.0</width>
			</LineStyle>
		</Style>
		<Style id="branch_style33">
			<LineStyle>
				<color>ff05001e</color>
				<width>4.0</width>
			</LineStyle>
		</Style>
		<Style id="branch_style33">
			<LineStyle>
				<color>ff05001e</color>
				<width>4.0</width>
			</LineStyle>
		</Style>
		<Style id="branch_style33">
			<LineStyle>
				<color>ff05001e</color>
				<width>4.0</width>
			</LineStyle>
		</Style>
		<Style id="branch_style33">
			<LineStyle>
				<color>ff05001e</color>
				<width>4.0</width>
			</LineStyle>
		</Style>
		<Style id="branch_style33">
			<LineStyle>
				<color>ff05001e</color>
				<width>4.0</width>
			</LineStyle>
		</Style>
		<Style id="branch_style33">
			<LineStyle>
				<color>ff05001e</color>
				<width>4.0</width>
			</LineStyle>
		</Style>
		<Style id="branch_style33">
			<LineStyle>
				<color>ff05001e</color>
				<width>4.0</width>
			</LineStyle>
		</Style>
		<Style id="branch_style33">
			<LineStyle>
				<color>ff05001e</color>
				<width>4.0</width>
			</LineStyle>
		</Style>
		<Style id="branch_style33">
			<LineStyle>
				<color>ff05001e</color>
				<width>4.0</width>
			</LineStyle>
		</Style>
		<Style id="branch_style33">
			<LineStyle>
				<color>ff05001e</color>
				<width>4.0</width>
			</LineStyle>
		</Style>
		<Style id="branch_style33">
			<LineStyle>
				<color>ff05001e</color>
				<width>4.0</width>
			</LineStyle>
		</Style>
		<Style id="branch_style33">
			<LineStyle>
				<color>ff05001e</color>
				<width>4.0</width>
			</LineStyle>
		</Style>
		<Style id="branch_style33">
			<LineStyle>
				<color>ff05001e</color>
				<width>4.0</width>
			</LineStyle>
		</Style>
		<Style id="branch_style33">
			<LineStyle>
				<color>ff05001e</color>
				<width>4.0</width>
			</LineStyle>
		</Style>
		<Style id="branch_style33">
			<LineStyle>
				<color>ff05001e</color>
				<width>4.0</width>
			</LineStyle>
		</Style>
		<Style id="branch_style33">
			<LineStyle>
				<color>ff05001e</color>
				<width>4.0</width>
			</LineStyle>
		</Style>
		<Style id="branch_style33">
			<LineStyle>
				<color>ff05001e</color>
				<width>4.0</width>
			</LineStyle>
		</Style>
		<Style id="branch_style33">
			<LineStyle>
				<color>ff05001e</color>
				<width>4.0</width>
			</LineStyle>
		</Style>
		<Style id="branch_style33">
			<LineStyle>
				<color>ff05001e</color>
				<width>4.0</width>
			</LineStyle>
		</Style>
		<Style id="branch_style33">
			<LineStyle>
				<color>ff05001e</color>
				<width>4.0</width>
			</LineStyle>
		</Style>
		<Style id="branch_style33">
			<LineStyle>
				<color>ff05001e</color>
				<width>4.0</width>
			</LineStyle>
		</Style>
		<Style id="branch_style33">
			<LineStyle>
				<color>ff05001e</color>
				<width>4.0</width>
			</LineStyle>
		</Style>
		<Style id="branch_style33">
			<LineStyle>
				<color>ff05001e</color>
				<width>4.0</width>
			</LineStyle>
		</Style>
		<Style id="branch_style33">
			<LineStyle>
				<color>ff05001e</color>
				<width>4.0</width>
			</LineStyle>
		</Style>
		<Style id="branch_style33">
			<LineStyle>
				<color>ff05001e</color>
				<width>4.0</width>
			</LineStyle>
		</Style>
		<Style id="branch_style33">
			<LineStyle>
				<color>ff05001e</color>
				<width>4.0</width>
			</LineStyle>
		</Style>
		<Style id="branch_style33">
			<LineStyle>
				<color>ff05001e</color>
				<width>4.0</width>
			</LineStyle>
		</Style>
		<Style id="branch_style33">
			<LineStyle>
				<color>ff05001e</color>
				<width>4.0</width>
			</LineStyle>
		</Style>
		<Style id="branch_style33">
			<LineStyle>
				<color>ff05001e</color>
				<width>4.0</width>
			</LineStyle>
		</Style>
		<Style id="branch_style33">
			<LineStyle>
				<color>ff05001e</color>
				<width>4.0</width>
			</LineStyle>
		</Style>
		<Style id="branch_style33">
			<LineStyle>
				<color>ff05001e</color>
				<width>4.0</width>
			</LineStyle>
		</Style>
		<Style id="branch_style33">
			<LineStyle>
				<color>ff05001e</color>
				<width>4.0</width>
			</LineStyle>
		</Style>
		<Style id="branch_style33">
			<LineStyle>
				<color>ff05001e</color>
				<width>4.0</width>
			</LineStyle>
		</Style>
		<Style id="branch_style33">
			<LineStyle>
				<color>ff05001e</color>
				<width>4.0</width>
			</LineStyle>
		</Style>
		<Style id="branch_style33">
			<LineStyle>
				<color>ff05001e</color>
				<width>4.0</width>
			</LineStyle>
		</Style>
		<Style id="branch_style33">
			<LineStyle>
				<color>ff05001e</color>
				<width>4.0</width>
			</LineStyle>
		</Style>
		<Style id="branch_style33">
			<LineStyle>
				<color>ff05001e</color>
				<width>4.0</width>
			</LineStyle>
		</Style>
		<Style id="branch_style33">
			<LineStyle>
				<color>ff05001e</color>
				<width>4.0</width>
			</LineStyle>
		</Style>
		<Style id="branch_style33">
			<LineStyle>
				<color>ff05001e</color>
				<width>4.0</width>
			</LineStyle>
		</Style>
		<Style id="branch_style33">
			<LineStyle>
				<color>ff05001e</color>
				<width>4.0</width>
			</LineStyle>
		</Style>
		<Style id="branch_style33">
			<LineStyle>
				<color>ff05001e</color>
				<width>4.0</width>
			</LineStyle>
		</Style>
		<Style id="branch_style33">
			<LineStyle>
				<color>ff05001e</color>
				<width>4.0</width>
			</LineStyle>
		</Style>
		<Style id="branch_style33">
			<LineStyle>
				<color>ff05001e</color>
				<width>4.0</width>
			</LineStyle>
		</Style>
		<Style id="branch_style33">
			<LineStyle>
				<color>ff05001e</color>
				<width>4.0</width>
			</LineStyle>
		</Style>
		<Style id="branch_style33">
			<LineStyle>
				<color>ff05001e</color>
				<width>4.0</width>
			</LineStyle>
		</Style>
		<Style id="branch_style33">
			<LineStyle>
				<color>ff05001e</color>
				<width>4.0</width>
			</LineStyle>
		</Style>
		<Style id="branch_style33">
			<LineStyle>
				<color>ff05001e</color>
				<width>4.0</width>
			</LineStyle>
		</Style>
		<Style id="branch_style33">
			<LineStyle>
				<color>ff05001e</color>
				<width>4.0</width>
			</LineStyle>
		</Style>
		<Style id="branch_style33">
			<LineStyle>
				<color>ff05001e</color>
				<width>4.0</width>
			</LineStyle>
		</Style>
		<Style id="branch_style33">
			<LineStyle>
				<color>ff05001e</color>
				<width>4.0</width>
			</LineStyle>
		</Style>
		<Style id="branch_style33">
			<LineStyle>
				<color>ff05001e</color>
				<width>4.0</width>
			</LineStyle>
		</Style>
		<Style id="branch_style33">
			<LineStyle>
				<color>ff05001e</color>
				<width>4.0</width>
			</LineStyle>
		</Style>
		<Style id="branch_style33">
			<LineStyle>
				<color>ff05001e</color>
				<width>4.0</width>
			</LineStyle>
		</Style>
		<Style id="branch_style33">
			<LineStyle>
[truncated: 33,233,374 more chars]
