# Supplementary material for: Post‐glacial range formation of temperate forest understorey herbs – Insights from a spatio‐temporally explicit modelling approach
Source: Glob Ecol Biogeogr. 2023 Apr 10;32(7):1046–58. doi: 10.1111/geb.13677 (PMC10947399; doi:10.1111/geb.13677)
Supplement: Supplementary file 1 — Data S1 [file GEB-32-1046-s001.zip › Ec_diffusion_with_polygons.kml]

<?xml version="1.0" encoding="UTF-8"?>
<kml xmlns="http://www.opengis.net/kml/2.2">
	<Document>
		<Style id="branch_style1">
			<LineStyle>
				<color>ff0e014b</color>
				<width>4.0</width>
			</LineStyle>
		</Style>
		<Style id="branch_style1">
			<LineStyle>
				<color>ff0e014b</color>
				<width>4.0</width>
			</LineStyle>
		</Style>
		<Style id="branch_style1">
			<LineStyle>
				<color>ff0e014b</color>
				<width>4.0</width>
			</LineStyle>
		</Style>
		<Style id="branch_style1">
			<LineStyle>
				<color>ff0e014b</color>
				<width>4.0</width>
			</LineStyle>
		</Style>
		<Style id="branch_style1">
			<LineStyle>
				<color>ff0e014b</color>
				<width>4.0</width>
			</LineStyle>
		</Style>
		<Style id="branch_style1">
			<LineStyle>
				<color>ff0e014b</color>
				<width>4.0</width>
			</LineStyle>
		</Style>
		<Style id="branch_style1">
			<LineStyle>
				<color>ff0e014b</color>
				<width>4.0</width>
			</LineStyle>
		</Style>
		<Style id="branch_style1">
			<LineStyle>
				<color>ff0e014b</color>
				<width>4.0</width>
			</LineStyle>
		</Style>
		<Style id="branch_style1">
			<LineStyle>
				<color>ff0e014b</color>
				<width>4.0</width>
			</LineStyle>
		</Style>
		<Style id="branch_style1">
			<LineStyle>
				<color>ff0e014b</color>
				<width>4.0</width>
			</LineStyle>
		</Style>
		<Style id="branch_style1">
			<LineStyle>
				<color>ff0e014b</color>
				<width>4.0</width>
			</LineStyle>
		</Style>
		<Style id="branch_style1">
			<LineStyle>
				<color>ff0e014b</color>
				<width>4.0</width>
			</LineStyle>
		</Style>
		<Style id="branch_style1">
			<LineStyle>
				<color>ff0e014b</color>
				<width>4.0</width>
			</LineStyle>
		</Style>
		<Style id="branch_style1">
			<LineStyle>
				<color>ff0e014b</color>
				<width>4.0</width>
			</LineStyle>
		</Style>
		<Style id="branch_style1">
			<LineStyle>
				<color>ff0e014b</color>
				<width>4.0</width>
			</LineStyle>
		</Style>
		<Style id="branch_style1">
			<LineStyle>
				<color>ff0e014b</color>
				<width>4.0</width>
			</LineStyle>
		</Style>
		<Style id="branch_style1">
			<LineStyle>
				<color>ff0e014b</color>
				<width>4.0</width>
			</LineStyle>
		</Style>
		<Style id="branch_style1">
			<LineStyle>
				<color>ff0e014b</color>
				<width>4.0</width>
			</LineStyle>
		</Style>
		<Style id="branch_style1">
			<LineStyle>
				<color>ff0e014b</color>
				<width>4.0</width>
			</LineStyle>
		</Style>
		<Style id="branch_style1">
			<LineStyle>
				<color>ff0e014b</color>
				<width>4.0</width>
			</LineStyle>
		</Style>
		<Style id="branch_style1">
			<LineStyle>
				<color>ff0e014b</color>
				<width>4.0</width>
			</LineStyle>
		</Style>
		<Style id="branch_style1">
			<LineStyle>
				<color>ff0e014b</color>
				<width>4.0</width>
			</LineStyle>
		</Style>
		<Style id="branch_style1">
			<LineStyle>
				<color>ff0e014b</color>
				<width>4.0</width>
			</LineStyle>
		</Style>
		<Style id="branch_style1">
			<LineStyle>
				<color>ff0e014b</color>
				<width>4.0</width>
			</LineStyle>
		</Style>
		<Style id="branch_style1">
			<LineStyle>
				<color>ff0e014b</color>
				<width>4.0</width>
			</LineStyle>
		</Style>
		<Style id="branch_style1">
			<LineStyle>
				<color>ff0e014b</color>
				<width>4.0</width>
			</LineStyle>
		</Style>
		<Style id="branch_style1">
			<LineStyle>
				<color>ff0e014b</color>
				<width>4.0</width>
			</LineStyle>
		</Style>
		<Style id="branch_style1">
			<LineStyle>
				<color>ff0e014b</color>
				<width>4.0</width>
			</LineStyle>
		</Style>
		<Style id="branch_style1">
			<LineStyle>
				<color>ff0e014b</color>
				<width>4.0</width>
			</LineStyle>
		</Style>
		<Style id="branch_style1">
			<LineStyle>
				<color>ff0e014b</color>
				<width>4.0</width>
			</LineStyle>
		</Style>
		<Style id="branch_style1">
			<LineStyle>
				<color>ff0e014b</color>
				<width>4.0</width>
			</LineStyle>
		</Style>
		<Style id="branch_style1">
			<LineStyle>
				<color>ff0e014b</color>
				<width>4.0</width>
			</LineStyle>
		</Style>
		<Style id="branch_style1">
			<LineStyle>
				<color>ff0e014b</color>
				<width>4.0</width>
			</LineStyle>
		</Style>
		<Style id="branch_style1">
			<LineStyle>
				<color>ff0e014b</color>
				<width>4.0</width>
			</LineStyle>
		</Style>
		<Style id="branch_style1">
			<LineStyle>
				<color>ff0e014b</color>
				<width>4.0</width>
			</LineStyle>
		</Style>
		<Style id="branch_style1">
			<LineStyle>
				<color>ff0e014b</color>
				<width>4.0</width>
			</LineStyle>
		</Style>
		<Style id="branch_style1">
			<LineStyle>
				<color>ff0e014b</color>
				<width>4.0</width>
			</LineStyle>
		</Style>
		<Style id="branch_style1">
			<LineStyle>
				<color>ff0e014b</color>
				<width>4.0</width>
			</LineStyle>
		</Style>
		<Style id="branch_style1">
			<LineStyle>
				<color>ff0e014b</color>
				<width>4.0</width>
			</LineStyle>
		</Style>
		<Style id="branch_style1">
			<LineStyle>
				<color>ff0e014b</color>
				<width>4.0</width>
			</LineStyle>
		</Style>
		<Style id="branch_style1">
			<LineStyle>
				<color>ff0e014b</color>
				<width>4.0</width>
			</LineStyle>
		</Style>
		<Style id="branch_style1">
			<LineStyle>
				<color>ff0e014b</color>
				<width>4.0</width>
			</LineStyle>
		</Style>
		<Style id="branch_style1">
			<LineStyle>
				<color>ff0e014b</color>
				<width>4.0</width>
			</LineStyle>
		</Style>
		<Style id="branch_style1">
			<LineStyle>
				<color>ff0e014b</color>
				<width>4.0</width>
			</LineStyle>
		</Style>
		<Style id="branch_style1">
			<LineStyle>
				<color>ff0e014b</color>
				<width>4.0</width>
			</LineStyle>
		</Style>
		<Style id="branch_style1">
			<LineStyle>
				<color>ff0e014b</color>
				<width>4.0</width>
			</LineStyle>
		</Style>
		<Style id="branch_style1">
			<LineStyle>
				<color>ff0e014b</color>
				<width>4.0</width>
			</LineStyle>
		</Style>
		<Style id="branch_style1">
			<LineStyle>
				<color>ff0e014b</color>
				<width>4.0</width>
			</LineStyle>
		</Style>
		<Style id="branch_style1">
			<LineStyle>
				<color>ff0e014b</color>
				<width>4.0</width>
			</LineStyle>
		</Style>
		<Style id="branch_style1">
			<LineStyle>
				<color>ff0e014b</color>
				<width>4.0</width>
			</LineStyle>
		</Style>
		<Style id="branch_style1">
			<LineStyle>
				<color>ff0e014b</color>
				<width>4.0</width>
			</LineStyle>
		</Style>
		<Style id="branch_style1">
			<LineStyle>
				<color>ff0e014b</color>
				<width>4.0</width>
			</LineStyle>
		</Style>
		<Style id="branch_style1">
			<LineStyle>
				<color>ff0e014b</color>
				<width>4.0</width>
			</LineStyle>
		</Style>
		<Style id="branch_style1">
			<LineStyle>
				<color>ff0e014b</color>
				<width>4.0</width>
			</LineStyle>
		</Style>
		<Style id="branch_style1">
			<LineStyle>
				<color>ff0e014b</color>
				<width>4.0</width>
			</LineStyle>
		</Style>
		<Style id="branch_style1">
			<LineStyle>
				<color>ff0e014b</color>
				<width>4.0</width>
			</LineStyle>
		</Style>
		<Style id="branch_style1">
			<LineStyle>
				<color>ff0e014b</color>
				<width>4.0</width>
			</LineStyle>
		</Style>
		<Style id="branch_style1">
			<LineStyle>
				<color>ff0e014b</color>
				<width>4.0</width>
			</LineStyle>
		</Style>
		<Style id="branch_style1">
			<LineStyle>
				<color>ff0e014b</color>
				<width>4.0</width>
			</LineStyle>
		</Style>
		<Style id="branch_style1">
			<LineStyle>
				<color>ff0e014b</color>
				<width>4.0</width>
			</LineStyle>
		</Style>
		<Style id="branch_style1">
			<LineStyle>
				<color>ff0e014b</color>
				<width>4.0</width>
			</LineStyle>
		</Style>
		<Style id="branch_style1">
			<LineStyle>
				<color>ff0e014b</color>
				<width>4.0</width>
			</LineStyle>
		</Style>
		<Style id="branch_style1">
			<LineStyle>
				<color>ff0e014b</color>
				<width>4.0</width>
			</LineStyle>
		</Style>
		<Style id="branch_style1">
			<LineStyle>
				<color>ff0e014b</color>
				<width>4.0</width>
			</LineStyle>
		</Style>
		<Style id="branch_style1">
			<LineStyle>
				<color>ff0e014b</color>
				<width>4.0</width>
			</LineStyle>
		</Style>
		<Style id="branch_style1">
			<LineStyle>
				<color>ff0e014b</color>
				<width>4.0</width>
			</LineStyle>
		</Style>
		<Style id="branch_style1">
			<LineStyle>
				<color>ff0e014b</color>
				<width>4.0</width>
			</LineStyle>
		</Style>
		<Style id="branch_style1">
			<LineStyle>
				<color>ff0e014b</color>
				<width>4.0</width>
			</LineStyle>
		</Style>
		<Style id="branch_style1">
			<LineStyle>
				<color>ff0e014b</color>
				<width>4.0</width>
			</LineStyle>
		</Style>
		<Style id="branch_style1">
			<LineStyle>
				<color>ff0e014b</color>
				<width>4.0</width>
			</LineStyle>
		</Style>
		<Style id="branch_style1">
			<LineStyle>
				<color>ff0e014b</color>
				<width>4.0</width>
			</LineStyle>
		</Style>
		<Style id="branch_style1">
			<LineStyle>
				<color>ff0e014b</color>
				<width>4.0</width>
			</LineStyle>
		</Style>
		<Style id="branch_style1">
			<LineStyle>
				<color>ff0e014b</color>
				<width>4.0</width>
			</LineStyle>
		</Style>
		<Style id="branch_style1">
			<LineStyle>
				<color>ff0e014b</color>
				<width>4.0</width>
			</LineStyle>
		</Style>
		<Style id="branch_style1">
			<LineStyle>
				<color>ff0e014b</color>
				<width>4.0</width>
			</LineStyle>
		</Style>
		<Style id="branch_style1">
			<LineStyle>
				<color>ff0e014b</color>
				<width>4.0</width>
			</LineStyle>
		</Style>
		<Style id="branch_style1">
			<LineStyle>
				<color>ff0e014b</color>
				<width>4.0</width>
			</LineStyle>
		</Style>
		<Style id="branch_style1">
			<LineStyle>
				<color>ff0e014b</color>
				<width>4.0</width>
			</LineStyle>
		</Style>
		<Style id="branch_style1">
			<LineStyle>
				<color>ff0e014b</color>
				<width>4.0</width>
			</LineStyle>
		</Style>
		<Style id="branch_style1">
			<LineStyle>
				<color>ff0e014b</color>
				<width>4.0</width>
			</LineStyle>
		</Style>
		<Style id="branch_style1">
			<LineStyle>
				<color>ff0e014b</color>
				<width>4.0</width>
			</LineStyle>
		</Style>
		<Style id="branch_style1">
			<LineStyle>
				<color>ff0e014b</color>
				<width>4.0</width>
			</LineStyle>
		</Style>
		<Style id="branch_style1">
			<LineStyle>
				<color>ff0e014b</color>
				<width>4.0</width>
			</LineStyle>
		</Style>
		<Style id="branch_style1">
			<LineStyle>
				<color>ff0e014b</color>
				<width>4.0</width>
			</LineStyle>
		</Style>
		<Style id="branch_style1">
			<LineStyle>
				<color>ff0e014b</color>
				<width>4.0</width>
			</LineStyle>
		</Style>
		<Style id="branch_style1">
			<LineStyle>
				<color>ff0e014b</color>
				<width>4.0</width>
			</LineStyle>
		</Style>
		<Style id="branch_style1">
			<LineStyle>
				<color>ff0e014b</color>
				<width>4.0</width>
			</LineStyle>
		</Style>
		<Style id="branch_style1">
			<LineStyle>
				<color>ff0e014b</color>
				<width>4.0</width>
			</LineStyle>
		</Style>
		<Style id="branch_style1">
			<LineStyle>
				<color>ff0e014b</color>
				<width>4.0</width>
			</LineStyle>
		</Style>
		<Style id="branch_style1">
			<LineStyle>
				<color>ff0e014b</color>
				<width>4.0</width>
			</LineStyle>
		</Style>
		<Style id="branch_style1">
			<LineStyle>
				<color>ff0e014b</color>
				<width>4.0</width>
			</LineStyle>
		</Style>
		<Style id="branch_style1">
			<LineStyle>
				<color>ff0e014b</color>
				<width>4.0</width>
			</LineStyle>
		</Style>
		<Style id="branch_style1">
			<LineStyle>
				<color>ff0e014b</color>
				<width>4.0</width>
			</LineStyle>
		</Style>
		<Style id="branch_style1">
			<LineStyle>
				<color>ff0e014b</color>
				<width>4.0</width>
			</LineStyle>
		</Style>
		<Style id="branch_style1">
			<LineStyle>
				<color>ff0e014b</color>
				<width>4.0</width>
			</LineStyle>
		</Style>
		<Style id="branch_style1">
			<LineStyle>
				<color>ff0e014b</color>
				<width>4.0</width>
			</LineStyle>
		</Style>
		<Style id="branch_style1">
			<LineStyle>
				<color>ff0e014b</color>
				<width>4.0</width>
			</LineStyle>
		</Style>
		<Style id="branch_style1">
			<LineStyle>
				<color>ff0e014b</color>
				<width>4.0</width>
			</LineStyle>
		</Style>
		<Style id="branch_style1">
			<LineStyle>
				<color>ff0e014b</color>
				<width>4.0</width>
			</LineStyle>
		</Style>
		<Style id="branch_style1">
			<LineStyle>
				<color>ff0e014b</color>
				<width>4.0</width>
			</LineStyle>
		</Style>
		<Style id="branch_style2">
			<LineStyle>
				<color>ff0e014b</color>
				<width>4.0</width>
			</LineStyle>
		</Style>
		<Style id="branch_style3">
			<LineStyle>
				<color>ff0f014e</color>
				<width>4.0</width>
			</LineStyle>
		</Style>
		<Style id="branch_style3">
			<LineStyle>
				<color>ff0f014e</color>
				<width>4.0</width>
			</LineStyle>
		</Style>
		<Style id="branch_style3">
			<LineStyle>
				<color>ff0f014e</color>
				<width>4.0</width>
			</LineStyle>
		</Style>
		<Style id="branch_style3">
			<LineStyle>
				<color>ff0f014e</color>
				<width>4.0</width>
			</LineStyle>
		</Style>
		<Style id="branch_style3">
			<LineStyle>
				<color>ff0f014e</color>
				<width>4.0</width>
			</LineStyle>
		</Style>
		<Style id="branch_style3">
			<LineStyle>
				<color>ff0f014e</color>
				<width>4.0</width>
			</LineStyle>
		</Style>
		<Style id="branch_style3">
			<LineStyle>
				<color>ff0f014e</color>
				<width>4.0</width>
			</LineStyle>
		</Style>
		<Style id="branch_style3">
			<LineStyle>
				<color>ff0f014e</color>
				<width>4.0</width>
			</LineStyle>
		</Style>
		<Style id="branch_style3">
			<LineStyle>
				<color>ff0f014e</color>
				<width>4.0</width>
			</LineStyle>
		</Style>
		<Style id="branch_style3">
			<LineStyle>
				<color>ff0f014e</color>
				<width>4.0</width>
			</LineStyle>
		</Style>
		<Style id="branch_style3">
			<LineStyle>
				<color>ff0f014e</color>
				<width>4.0</width>
			</LineStyle>
		</Style>
		<Style id="branch_style3">
			<LineStyle>
				<color>ff0f014e</color>
				<width>4.0</width>
			</LineStyle>
		</Style>
		<Style id="branch_style3">
			<LineStyle>
				<color>ff0f014e</color>
				<width>4.0</width>
			</LineStyle>
		</Style>
		<Style id="branch_style3">
			<LineStyle>
				<color>ff0f014e</color>
				<width>4.0</width>
			</LineStyle>
		</Style>
		<Style id="branch_style3">
			<LineStyle>
				<color>ff0f014e</color>
				<width>4.0</width>
			</LineStyle>
		</Style>
		<Style id="branch_style3">
			<LineStyle>
				<color>ff0f014e</color>
				<width>4.0</width>
			</LineStyle>
		</Style>
		<Style id="branch_style3">
			<LineStyle>
				<color>ff0f014e</color>
				<width>4.0</width>
			</LineStyle>
		</Style>
		<Style id="branch_style3">
			<LineStyle>
				<color>ff0f014e</color>
				<width>4.0</width>
			</LineStyle>
		</Style>
		<Style id="branch_style3">
			<LineStyle>
				<color>ff0f014e</color>
				<width>4.0</width>
			</LineStyle>
		</Style>
		<Style id="branch_style3">
			<LineStyle>
				<color>ff0f014e</color>
				<width>4.0</width>
			</LineStyle>
		</Style>
		<Style id="branch_style3">
			<LineStyle>
				<color>ff0f014e</color>
				<width>4.0</width>
			</LineStyle>
		</Style>
		<Style id="branch_style3">
			<LineStyle>
				<color>ff0f014e</color>
				<width>4.0</width>
			</LineStyle>
		</Style>
		<Style id="branch_style3">
			<LineStyle>
				<color>ff0f014e</color>
				<width>4.0</width>
			</LineStyle>
		</Style>
		<Style id="branch_style3">
			<LineStyle>
				<color>ff0f014e</color>
				<width>4.0</width>
			</LineStyle>
		</Style>
		<Style id="branch_style3">
			<LineStyle>
				<color>ff0f014e</color>
				<width>4.0</width>
			</LineStyle>
		</Style>
		<Style id="branch_style3">
			<LineStyle>
				<color>ff0f014e</color>
				<width>4.0</width>
			</LineStyle>
		</Style>
		<Style id="branch_style3">
			<LineStyle>
				<color>ff0f014e</color>
				<width>4.0</width>
			</LineStyle>
		</Style>
		<Style id="branch_style3">
			<LineStyle>
				<color>ff0f014e</color>
				<width>4.0</width>
			</LineStyle>
		</Style>
		<Style id="branch_style3">
			<LineStyle>
				<color>ff0f014e</color>
				<width>4.0</width>
			</LineStyle>
		</Style>
		<Style id="branch_style3">
			<LineStyle>
				<color>ff0f014e</color>
				<width>4.0</width>
			</LineStyle>
		</Style>
		<Style id="branch_style3">
			<LineStyle>
				<color>ff0f014e</color>
				<width>4.0</width>
			</LineStyle>
		</Style>
		<Style id="branch_style3">
			<LineStyle>
				<color>ff0f014e</color>
				<width>4.0</width>
			</LineStyle>
		</Style>
		<Style id="branch_style3">
			<LineStyle>
				<color>ff0f014e</color>
				<width>4.0</width>
			</LineStyle>
		</Style>
		<Style id="branch_style3">
			<LineStyle>
				<color>ff0f014e</color>
				<width>4.0</width>
			</LineStyle>
		</Style>
		<Style id="branch_style3">
			<LineStyle>
				<color>ff0f014e</color>
				<width>4.0</width>
			</LineStyle>
		</Style>
		<Style id="branch_style3">
			<LineStyle>
				<color>ff0f014e</color>
				<width>4.0</width>
			</LineStyle>
		</Style>
		<Style id="branch_style3">
			<LineStyle>
				<color>ff0f014e</color>
				<width>4.0</width>
			</LineStyle>
		</Style>
		<Style id="branch_style3">
			<LineStyle>
				<color>ff0f014e</color>
				<width>4.0</width>
			</LineStyle>
		</Style>
		<Style id="branch_style3">
			<LineStyle>
				<color>ff0f014e</color>
				<width>4.0</width>
			</LineStyle>
		</Style>
		<Style id="branch_style3">
			<LineStyle>
				<color>ff0f014e</color>
				<width>4.0</width>
			</LineStyle>
		</Style>
		<Style id="branch_style3">
			<LineStyle>
				<color>ff0f014e</color>
				<width>4.0</width>
			</LineStyle>
		</Style>
		<Style id="branch_style3">
			<LineStyle>
				<color>ff0f014e</color>
				<width>4.0</width>
			</LineStyle>
		</Style>
		<Style id="branch_style3">
			<LineStyle>
				<color>ff0f014e</color>
				<width>4.0</width>
			</LineStyle>
		</Style>
		<Style id="branch_style3">
			<LineStyle>
				<color>ff0f014e</color>
				<width>4.0</width>
			</LineStyle>
		</Style>
		<Style id="branch_style3">
			<LineStyle>
				<color>ff0f014e</color>
				<width>4.0</width>
			</LineStyle>
		</Style>
		<Style id="branch_style3">
			<LineStyle>
				<color>ff0f014e</color>
				<width>4.0</width>
			</LineStyle>
		</Style>
		<Style id="branch_style3">
			<LineStyle>
				<color>ff0f014e</color>
				<width>4.0</width>
			</LineStyle>
		</Style>
		<Style id="branch_style3">
			<LineStyle>
				<color>ff0f014e</color>
				<width>4.0</width>
			</LineStyle>
		</Style>
		<Style id="branch_style3">
			<LineStyle>
				<color>ff0f014e</color>
				<width>4.0</width>
			</LineStyle>
		</Style>
		<Style id="branch_style3">
			<LineStyle>
				<color>ff0f014e</color>
				<width>4.0</width>
			</LineStyle>
		</Style>
		<Style id="branch_style3">
			<LineStyle>
				<color>ff0f014e</color>
				<width>4.0</width>
			</LineStyle>
		</Style>
		<Style id="branch_style3">
			<LineStyle>
				<color>ff0f014e</color>
				<width>4.0</width>
			</LineStyle>
		</Style>
		<Style id="branch_style3">
			<LineStyle>
				<color>ff0f014e</color>
				<width>4.0</width>
			</LineStyle>
		</Style>
		<Style id="branch_style3">
			<LineStyle>
				<color>ff0f014e</color>
				<width>4.0</width>
			</LineStyle>
		</Style>
		<Style id="branch_style3">
			<LineStyle>
				<color>ff0f014e</color>
				<width>4.0</width>
			</LineStyle>
		</Style>
		<Style id="branch_style3">
			<LineStyle>
				<color>ff0f014e</color>
				<width>4.0</width>
			</LineStyle>
		</Style>
		<Style id="branch_style3">
			<LineStyle>
				<color>ff0f014e</color>
				<width>4.0</width>
			</LineStyle>
		</Style>
		<Style id="branch_style3">
			<LineStyle>
				<color>ff0f014e</color>
				<width>4.0</width>
			</LineStyle>
		</Style>
		<Style id="branch_style3">
			<LineStyle>
				<color>ff0f014e</color>
				<width>4.0</width>
			</LineStyle>
		</Style>
		<Style id="branch_style3">
			<LineStyle>
				<color>ff0f014e</color>
				<width>4.0</width>
			</LineStyle>
		</Style>
		<Style id="branch_style3">
			<LineStyle>
				<color>ff0f014e</color>
				<width>4.0</width>
			</LineStyle>
		</Style>
		<Style id="branch_style3">
			<LineStyle>
				<color>ff0f014e</color>
				<width>4.0</width>
			</LineStyle>
		</Style>
		<Style id="branch_style3">
			<LineStyle>
				<color>ff0f014e</color>
				<width>4.0</width>
			</LineStyle>
		</Style>
		<Style id="branch_style3">
			<LineStyle>
				<color>ff0f014e</color>
				<width>4.0</width>
			</LineStyle>
		</Style>
		<Style id="branch_style3">
			<LineStyle>
				<color>ff0f014e</color>
				<width>4.0</width>
			</LineStyle>
		</Style>
		<Style id="branch_style3">
			<LineStyle>
				<color>ff0f014e</color>
				<width>4.0</width>
			</LineStyle>
		</Style>
		<Style id="branch_style3">
			<LineStyle>
				<color>ff0f014e</color>
				<width>4.0</width>
			</LineStyle>
		</Style>
		<Style id="branch_style3">
			<LineStyle>
				<color>ff0f014e</color>
				<width>4.0</width>
			</LineStyle>
		</Style>
		<Style id="branch_style3">
			<LineStyle>
				<color>ff0f014e</color>
				<width>4.0</width>
			</LineStyle>
		</Style>
		<Style id="branch_style3">
			<LineStyle>
				<color>ff0f014e</color>
				<width>4.0</width>
			</LineStyle>
		</Style>
		<Style id="branch_style3">
			<LineStyle>
				<color>ff0f014e</color>
				<width>4.0</width>
			</LineStyle>
		</Style>
		<Style id="branch_style3">
			<LineStyle>
				<color>ff0f014e</color>
				<width>4.0</width>
			</LineStyle>
		</Style>
		<Style id="branch_style3">
			<LineStyle>
				<color>ff0f014e</color>
				<width>4.0</width>
			</LineStyle>
		</Style>
		<Style id="branch_style3">
			<LineStyle>
				<color>ff0f014e</color>
				<width>4.0</width>
			</LineStyle>
		</Style>
		<Style id="branch_style3">
			<LineStyle>
				<color>ff0f014e</color>
				<width>4.0</width>
			</LineStyle>
		</Style>
		<Style id="branch_style3">
			<LineStyle>
				<color>ff0f014e</color>
				<width>4.0</width>
			</LineStyle>
		</Style>
		<Style id="branch_style3">
			<LineStyle>
				<color>ff0f014e</color>
				<width>4.0</width>
			</LineStyle>
		</Style>
		<Style id="branch_style3">
			<LineStyle>
				<color>ff0f014e</color>
				<width>4.0</width>
			</LineStyle>
		</Style>
		<Style id="branch_style3">
			<LineStyle>
				<color>ff0f014e</color>
				<width>4.0</width>
			</LineStyle>
		</Style>
		<Style id="branch_style3">
			<LineStyle>
				<color>ff0f014e</color>
				<width>4.0</width>
			</LineStyle>
		</Style>
		<Style id="branch_style3">
			<LineStyle>
				<color>ff0f014e</color>
				<width>4.0</width>
			</LineStyle>
		</Style>
		<Style id="branch_style3">
			<LineStyle>
				<color>ff0f014e</color>
				<width>4.0</width>
			</LineStyle>
		</Style>
		<Style id="branch_style3">
			<LineStyle>
				<color>ff0f014e</color>
				<width>4.0</width>
			</LineStyle>
		</Style>
		<Style id="branch_style3">
			<LineStyle>
				<color>ff0f014e</color>
				<width>4.0</width>
			</LineStyle>
		</Style>
		<Style id="branch_style3">
			<LineStyle>
				<color>ff0f014e</color>
				<width>4.0</width>
			</LineStyle>
		</Style>
		<Style id="branch_style3">
			<LineStyle>
				<color>ff0f014e</color>
				<width>4.0</width>
			</LineStyle>
		</Style>
		<Style id="branch_style3">
			<LineStyle>
				<color>ff0f014e</color>
				<width>4.0</width>
			</LineStyle>
		</Style>
		<Style id="branch_style3">
			<LineStyle>
				<color>ff0f014e</color>
				<width>4.0</width>
			</LineStyle>
		</Style>
		<Style id="branch_style3">
			<LineStyle>
				<color>ff0f014e</color>
				<width>4.0</width>
			</LineStyle>
		</Style>
		<Style id="branch_style3">
			<LineStyle>
				<color>ff0f014e</color>
				<width>4.0</width>
			</LineStyle>
		</Style>
		<Style id="branch_style3">
			<LineStyle>
				<color>ff0f014e</color>
				<width>4.0</width>
			</LineStyle>
		</Style>
		<Style id="branch_style3">
			<LineStyle>
				<color>ff0f014e</color>
				<width>4.0</width>
			</LineStyle>
		</Style>
		<Style id="branch_style3">
			<LineStyle>
				<color>ff0f014e</color>
				<width>4.0</width>
			</LineStyle>
		</Style>
		<Style id="branch_style3">
			<LineStyle>
				<color>ff0f014e</color>
				<width>4.0</width>
			</LineStyle>
		</Style>
		<Style id="branch_style3">
			<LineStyle>
				<color>ff0f014e</color>
				<width>4.0</width>
			</LineStyle>
		</Style>
		<Style id="branch_style3">
			<LineStyle>
				<color>ff0f014e</color>
				<width>4.0</width>
			</LineStyle>
		</Style>
		<Style id="branch_style3">
			<LineStyle>
				<color>ff0f014e</color>
				<width>4.0</width>
			</LineStyle>
		</Style>
		<Style id="branch_style3">
			<LineStyle>
				<color>ff0f014e</color>
				<width>4.0</width>
			</LineStyle>
		</Style>
		<Style id="branch_style3">
			<LineStyle>
				<color>ff0f014e</color>
				<width>4.0</width>
			</LineStyle>
		</Style>
		<Style id="branch_style3">
			<LineStyle>
				<color>ff0f014e</color>
				<width>4.0</width>
			</LineStyle>
		</Style>
		<Style id="branch_style4">
			<LineStyle>
				<color>ff160272</color>
				<width>4.0</width>
			</LineStyle>
		</Style>
		<Style id="branch_style4">
			<LineStyle>
				<color>ff160272</color>
				<width>4.0</width>
			</LineStyle>
		</Style>
		<Style id="branch_style4">
			<LineStyle>
				<color>ff160272</color>
				<width>4.0</width>
			</LineStyle>
		</Style>
		<Style id="branch_style4">
			<LineStyle>
				<color>ff160272</color>
				<width>4.0</width>
			</LineStyle>
		</Style>
		<Style id="branch_style4">
			<LineStyle>
				<color>ff160272</color>
				<width>4.0</width>
			</LineStyle>
		</Style>
		<Style id="branch_style4">
			<LineStyle>
				<color>ff160272</color>
				<width>4.0</width>
			</LineStyle>
		</Style>
		<Style id="branch_style4">
			<LineStyle>
				<color>ff160272</color>
				<width>4.0</width>
			</LineStyle>
		</Style>
		<Style id="branch_style4">
			<LineStyle>
				<color>ff160272</color>
				<width>4.0</width>
			</LineStyle>
		</Style>
		<Style id="branch_style4">
			<LineStyle>
				<color>ff160272</color>
				<width>4.0</width>
			</LineStyle>
		</Style>
		<Style id="branch_style4">
			<LineStyle>
				<color>ff160272</color>
				<width>4.0</width>
			</LineStyle>
		</Style>
		<Style id="branch_style4">
			<LineStyle>
				<color>ff160272</color>
				<width>4.0</width>
			</LineStyle>
		</Style>
		<Style id="branch_style4">
			<LineStyle>
				<color>ff160272</color>
				<width>4.0</width>
			</LineStyle>
		</Style>
		<Style id="branch_style4">
			<LineStyle>
				<color>ff160272</color>
				<width>4.0</width>
			</LineStyle>
		</Style>
		<Style id="branch_style4">
			<LineStyle>
				<color>ff160272</color>
				<width>4.0</width>
			</LineStyle>
		</Style>
		<Style id="branch_style4">
			<LineStyle>
				<color>ff160272</color>
				<width>4.0</width>
			</LineStyle>
		</Style>
		<Style id="branch_style4">
			<LineStyle>
				<color>ff160272</color>
				<width>4.0</width>
			</LineStyle>
		</Style>
		<Style id="branch_style4">
			<LineStyle>
				<color>ff160272</color>
				<width>4.0</width>
			</LineStyle>
		</Style>
		<Style id="branch_style4">
			<LineStyle>
				<color>ff160272</color>
				<width>4.0</width>
			</LineStyle>
		</Style>
		<Style id="branch_style4">
			<LineStyle>
				<color>ff160272</color>
				<width>4.0</width>
			</LineStyle>
		</Style>
		<Style id="branch_style4">
			<LineStyle>
				<color>ff160272</color>
				<width>4.0</width>
			</LineStyle>
		</Style>
		<Style id="branch_style4">
			<LineStyle>
				<color>ff160272</color>
				<width>4.0</width>
			</LineStyle>
		</Style>
		<Style id="branch_style4">
			<LineStyle>
				<color>ff160272</color>
				<width>4.0</width>
			</LineStyle>
		</Style>
		<Style id="branch_style4">
			<LineStyle>
				<color>ff160272</color>
				<width>4.0</width>
			</LineStyle>
		</Style>
		<Style id="branch_style4">
			<LineStyle>
				<color>ff160272</color>
				<width>4.0</width>
			</LineStyle>
		</Style>
		<Style id="branch_style4">
			<LineStyle>
				<color>ff160272</color>
				<width>4.0</width>
			</LineStyle>
		</Style>
		<Style id="branch_style4">
			<LineStyle>
				<color>ff160272</color>
				<width>4.0</width>
			</LineStyle>
		</Style>
		<Style id="branch_style4">
			<LineStyle>
				<color>ff160272</color>
				<width>4.0</width>
			</LineStyle>
		</Style>
		<Style id="branch_style4">
			<LineStyle>
				<color>ff160272</color>
				<width>4.0</width>
			</LineStyle>
		</Style>
		<Style id="branch_style4">
			<LineStyle>
				<color>ff160272</color>
				<width>4.0</width>
			</LineStyle>
		</Style>
		<Style id="branch_style4">
			<LineStyle>
				<color>ff160272</color>
				<width>4.0</width>
			</LineStyle>
		</Style>
		<Style id="branch_style4">
			<LineStyle>
				<color>ff160272</color>
				<width>4.0</width>
			</LineStyle>
		</Style>
		<Style id="branch_style4">
			<LineStyle>
				<color>ff160272</color>
				<width>4.0</width>
			</LineStyle>
		</Style>
		<Style id="branch_style4">
			<LineStyle>
				<color>ff160272</color>
				<width>4.0</width>
			</LineStyle>
		</Style>
		<Style id="branch_style4">
			<LineStyle>
				<color>ff160272</color>
				<width>4.0</width>
			</LineStyle>
		</Style>
		<Style id="branch_style4">
			<LineStyle>
				<color>ff160272</color>
				<width>4.0</width>
			</LineStyle>
		</Style>
		<Style id="branch_style4">
			<LineStyle>
				<color>ff160272</color>
				<width>4.0</width>
			</LineStyle>
		</Style>
		<Style id="branch_style4">
			<LineStyle>
				<color>ff160272</color>
				<width>4.0</width>
			</LineStyle>
		</Style>
		<Style id="branch_style4">
			<LineStyle>
				<color>ff160272</color>
				<width>4.0</width>
			</LineStyle>
		</Style>
		<Style id="branch_style4">
			<LineStyle>
				<color>ff160272</color>
				<width>4.0</width>
			</LineStyle>
		</Style>
		<Style id="branch_style4">
			<LineStyle>
				<color>ff160272</color>
				<width>4.0</width>
			</LineStyle>
		</Style>
		<Style id="branch_style4">
			<LineStyle>
				<color>ff160272</color>
				<width>4.0</width>
			</LineStyle>
		</Style>
		<Style id="branch_style4">
			<LineStyle>
				<color>ff160272</color>
				<width>4.0</width>
			</LineStyle>
		</Style>
		<Style id="branch_style4">
			<LineStyle>
				<color>ff160272</color>
				<width>4.0</width>
			</LineStyle>
		</Style>
		<Style id="branch_style4">
			<LineStyle>
				<color>ff160272</color>
				<width>4.0</width>
			</LineStyle>
		</Style>
		<Style id="branch_style4">
			<LineStyle>
				<color>ff160272</color>
				<width>4.0</width>
			</LineStyle>
		</Style>
		<Style id="branch_style4">
			<LineStyle>
				<color>ff160272</color>
				<width>4.0</width>
			</LineStyle>
		</Style>
		<Style id="branch_style4">
			<LineStyle>
				<color>ff160272</color>
				<width>4.0</width>
			</LineStyle>
		</Style>
		<Style id="branch_style4">
			<LineStyle>
				<color>ff160272</color>
				<width>4.0</width>
			</LineStyle>
		</Style>
		<Style id="branch_style4">
			<LineStyle>
				<color>ff160272</color>
				<width>4.0</width>
			</LineStyle>
		</Style>
		<Style id="branch_style4">
			<LineStyle>
				<color>ff160272</color>
				<width>4.0</width>
			</LineStyle>
		</Style>
		<Style id="branch_style4">
			<LineStyle>
				<color>ff160272</color>
				<width>4.0</width>
			</LineStyle>
		</Style>
		<Style id="branch_style4">
			<LineStyle>
				<color>ff160272</color>
				<width>4.0</width>
			</LineStyle>
		</Style>
		<Style id="branch_style4">
			<LineStyle>
				<color>ff160272</color>
				<width>4.0</width>
			</LineStyle>
		</Style>
		<Style id="branch_style4">
			<LineStyle>
				<color>ff160272</color>
				<width>4.0</width>
			</LineStyle>
		</Style>
		<Style id="branch_style4">
			<LineStyle>
				<color>ff160272</color>
				<width>4.0</width>
			</LineStyle>
		</Style>
		<Style id="branch_style4">
			<LineStyle>
				<color>ff160272</color>
				<width>4.0</width>
			</LineStyle>
		</Style>
		<Style id="branch_style4">
			<LineStyle>
				<color>ff160272</color>
				<width>4.0</width>
			</LineStyle>
		</Style>
		<Style id="branch_style4">
			<LineStyle>
				<color>ff160272</color>
				<width>4.0</width>
			</LineStyle>
		</Style>
		<Style id="branch_style4">
			<LineStyle>
				<color>ff160272</color>
				<width>4.0</width>
			</LineStyle>
		</Style>
		<Style id="branch_style4">
			<LineStyle>
				<color>ff160272</color>
				<width>4.0</width>
			</LineStyle>
		</Style>
		<Style id="branch_style4">
			<LineStyle>
				<color>ff160272</color>
				<width>4.0</width>
			</LineStyle>
		</Style>
		<Style id="branch_style4">
			<LineStyle>
				<color>ff160272</color>
				<width>4.0</width>
			</LineStyle>
		</Style>
		<Style id="branch_style4">
			<LineStyle>
				<color>ff160272</color>
				<width>4.0</width>
			</LineStyle>
		</Style>
		<Style id="branch_style4">
			<LineStyle>
				<color>ff160272</color>
				<width>4.0</width>
			</LineStyle>
		</Style>
		<Style id="branch_style4">
			<LineStyle>
				<color>ff160272</color>
				<width>4.0</width>
			</LineStyle>
		</Style>
		<Style id="branch_style4">
			<LineStyle>
				<color>ff160272</color>
				<width>4.0</width>
			</LineStyle>
		</Style>
		<Style id="branch_style4">
			<LineStyle>
				<color>ff160272</color>
				<width>4.0</width>
			</LineStyle>
		</Style>
		<Style id="branch_style4">
			<LineStyle>
				<color>ff160272</color>
				<width>4.0</width>
			</LineStyle>
		</Style>
		<Style id="branch_style4">
			<LineStyle>
				<color>ff160272</color>
				<width>4.0</width>
			</LineStyle>
		</Style>
		<Style id="branch_style4">
			<LineStyle>
				<color>ff160272</color>
				<width>4.0</width>
			</LineStyle>
		</Style>
		<Style id="branch_style4">
			<LineStyle>
				<color>ff160272</color>
				<width>4.0</width>
			</LineStyle>
		</Style>
		<Style id="branch_style4">
			<LineStyle>
				<color>ff160272</color>
				<width>4.0</width>
			</LineStyle>
		</Style>
		<Style id="branch_style4">
			<LineStyle>
				<color>ff160272</color>
				<width>4.0</width>
			</LineStyle>
		</Style>
		<Style id="branch_style4">
			<LineStyle>
				<color>ff160272</color>
				<width>4.0</width>
			</LineStyle>
		</Style>
		<Style id="branch_style4">
			<LineStyle>
				<color>ff160272</color>
				<width>4.0</width>
			</LineStyle>
		</Style>
		<Style id="branch_style4">
			<LineStyle>
				<color>ff160272</color>
				<width>4.0</width>
			</LineStyle>
		</Style>
		<Style id="branch_style4">
			<LineStyle>
				<color>ff160272</color>
				<width>4.0</width>
			</LineStyle>
		</Style>
		<Style id="branch_style4">
			<LineStyle>
				<color>ff160272</color>
				<width>4.0</width>
			</LineStyle>
		</Style>
		<Style id="branch_style4">
			<LineStyle>
				<color>ff160272</color>
				<width>4.0</width>
			</LineStyle>
		</Style>
		<Style id="branch_style4">
			<LineStyle>
				<color>ff160272</color>
				<width>4.0</width>
			</LineStyle>
		</Style>
		<Style id="branch_style4">
			<LineStyle>
				<color>ff160272</color>
				<width>4.0</width>
			</LineStyle>
		</Style>
		<Style id="branch_style4">
			<LineStyle>
				<color>ff160272</color>
				<width>4.0</width>
			</LineStyle>
		</Style>
		<Style id="branch_style4">
			<LineStyle>
				<color>ff160272</color>
				<width>4.0</width>
			</LineStyle>
		</Style>
		<Style id="branch_style4">
			<LineStyle>
				<color>ff160272</color>
				<width>4.0</width>
			</LineStyle>
		</Style>
		<Style id="branch_style4">
			<LineStyle>
				<color>ff160272</color>
				<width>4.0</width>
			</LineStyle>
		</Style>
		<Style id="branch_style4">
			<LineStyle>
				<color>ff160272</color>
				<width>4.0</width>
			</LineStyle>
		</Style>
		<Style id="branch_style4">
			<LineStyle>
				<color>ff160272</color>
				<width>4.0</width>
			</LineStyle>
		</Style>
		<Style id="branch_style4">
			<LineStyle>
				<color>ff160272</color>
				<width>4.0</width>
			</LineStyle>
		</Style>
		<Style id="branch_style4">
			<LineStyle>
				<color>ff160272</color>
				<width>4.0</width>
			</LineStyle>
		</Style>
		<Style id="branch_style4">
			<LineStyle>
				<color>ff160272</color>
				<width>4.0</width>
			</LineStyle>
		</Style>
		<Style id="branch_style4">
			<LineStyle>
				<color>ff160272</color>
				<width>4.0</width>
			</LineStyle>
		</Style>
		<Style id="branch_style4">
			<LineStyle>
				<color>ff160272</color>
				<width>4.0</width>
			</LineStyle>
		</Style>
		<Style id="branch_style4">
			<LineStyle>
				<color>ff160272</color>
				<width>4.0</width>
			</LineStyle>
		</Style>
		<Style id="branch_style4">
			<LineStyle>
				<color>ff160272</color>
				<width>4.0</width>
			</LineStyle>
		</Style>
		<Style id="branch_style4">
			<LineStyle>
				<color>ff160272</color>
				<width>4.0</width>
			</LineStyle>
		</Style>
		<Style id="branch_style4">
			<LineStyle>
				<color>ff160272</color>
				<width>4.0</width>
			</LineStyle>
		</Style>
		<Style id="branch_style4">
			<LineStyle>
				<color>ff160272</color>
				<width>4.0</width>
			</LineStyle>
		</Style>
		<Style id="branch_style4">
			<LineStyle>
				<color>ff160272</color>
				<width>4.0</width>
			</LineStyle>
		</Style>
		<Style id="branch_style4">
			<LineStyle>
				<color>ff160272</color>
				<width>4.0</width>
			</LineStyle>
		</Style>
		<Style id="branch_style4">
			<LineStyle>
				<color>ff160272</color>
				<width>4.0</width>
			</LineStyle>
		</Style>
		<Style id="branch_style5">
			<LineStyle>
				<color>ff18027f</color>
				<width>4.0</width>
			</LineStyle>
		</Style>
		<Style id="branch_style5">
			<LineStyle>
				<color>ff18027f</color>
				<width>4.0</width>
			</LineStyle>
		</Style>
		<Style id="branch_style5">
			<LineStyle>
				<color>ff18027f</color>
				<width>4.0</width>
			</LineStyle>
		</Style>
		<Style id="branch_style5">
			<LineStyle>
				<color>ff18027f</color>
				<width>4.0</width>
			</LineStyle>
		</Style>
		<Style id="branch_style5">
			<LineStyle>
				<color>ff18027f</color>
				<width>4.0</width>
			</LineStyle>
		</Style>
		<Style id="branch_style5">
			<LineStyle>
				<color>ff18027f</color>
				<width>4.0</width>
			</LineStyle>
		</Style>
		<Style id="branch_style5">
			<LineStyle>
				<color>ff18027f</color>
				<width>4.0</width>
			</LineStyle>
		</Style>
		<Style id="branch_style5">
			<LineStyle>
				<color>ff18027f</color>
				<width>4.0</width>
			</LineStyle>
		</Style>
		<Style id="branch_style5">
			<LineStyle>
				<color>ff18027f</color>
				<width>4.0</width>
			</LineStyle>
		</Style>
		<Style id="branch_style5">
			<LineStyle>
				<color>ff18027f</color>
				<width>4.0</width>
			</LineStyle>
		</Style>
		<Style id="branch_style5">
			<LineStyle>
				<color>ff18027f</color>
				<width>4.0</width>
			</LineStyle>
		</Style>
		<Style id="branch_style5">
			<LineStyle>
				<color>ff18027f</color>
				<width>4.0</width>
			</LineStyle>
		</Style>
		<Style id="branch_style5">
			<LineStyle>
				<color>ff18027f</color>
				<width>4.0</width>
			</LineStyle>
		</Style>
		<Style id="branch_style5">
			<LineStyle>
				<color>ff18027f</color>
				<width>4.0</width>
			</LineStyle>
		</Style>
		<Style id="branch_style5">
			<LineStyle>
				<color>ff18027f</color>
				<width>4.0</width>
			</LineStyle>
		</Style>
		<Style id="branch_style5">
			<LineStyle>
				<color>ff18027f</color>
				<width>4.0</width>
			</LineStyle>
		</Style>
		<Style id="branch_style5">
			<LineStyle>
				<color>ff18027f</color>
				<width>4.0</width>
			</LineStyle>
		</Style>
		<Style id="branch_style5">
			<LineStyle>
				<color>ff18027f</color>
				<width>4.0</width>
			</LineStyle>
		</Style>
		<Style id="branch_style5">
			<LineStyle>
				<color>ff18027f</color>
				<width>4.0</width>
			</LineStyle>
		</Style>
		<Style id="branch_style5">
			<LineStyle>
				<color>ff18027f</color>
				<width>4.0</width>
			</LineStyle>
		</Style>
		<Style id="branch_style5">
			<LineStyle>
				<color>ff18027f</color>
				<width>4.0</width>
			</LineStyle>
		</Style>
		<Style id="branch_style5">
			<LineStyle>
				<color>ff18027f</color>
				<width>4.0</width>
			</LineStyle>
		</Style>
		<Style id="branch_style5">
			<LineStyle>
				<color>ff18027f</color>
				<width>4.0</width>
			</LineStyle>
		</Style>
		<Style id="branch_style5">
			<LineStyle>
				<color>ff18027f</color>
				<width>4.0</width>
			</LineStyle>
		</Style>
		<Style id="branch_style5">
			<LineStyle>
				<color>ff18027f</color>
				<width>4.0</width>
			</LineStyle>
		</Style>
		<Style id="branch_style5">
			<LineStyle>
				<color>ff18027f</color>
				<width>4.0</width>
			</LineStyle>
		</Style>
		<Style id="branch_style5">
			<LineStyle>
				<color>ff18027f</color>
				<width>4.0</width>
			</LineStyle>
		</Style>
		<Style id="branch_style5">
			<LineStyle>
				<color>ff18027f</color>
				<width>4.0</width>
			</LineStyle>
		</Style>
		<Style id="branch_style5">
			<LineStyle>
				<color>ff18027f</color>
				<width>4.0</width>
			</LineStyle>
		</Style>
		<Style id="branch_style5">
			<LineStyle>
				<color>ff18027f</color>
				<width>4.0</width>
			</LineStyle>
		</Style>
		<Style id="branch_style5">
			<LineStyle>
				<color>ff18027f</color>
				<width>4.0</width>
			</LineStyle>
		</Style>
		<Style id="branch_style5">
			<LineStyle>
				<color>ff18027f</color>
				<width>4.0</width>
			</LineStyle>
		</Style>
		<Style id="branch_style5">
			<LineStyle>
				<color>ff18027f</color>
				<width>4.0</width>
			</LineStyle>
		</Style>
		<Style id="branch_style5">
			<LineStyle>
				<color>ff18027f</color>
				<width>4.0</width>
			</LineStyle>
		</Style>
		<Style id="branch_style5">
			<LineStyle>
				<color>ff18027f</color>
				<width>4.0</width>
			</LineStyle>
		</Style>
		<Style id="branch_style5">
			<LineStyle>
				<color>ff18027f</color>
				<width>4.0</width>
			</LineStyle>
		</Style>
		<Style id="branch_style5">
			<LineStyle>
				<color>ff18027f</color>
				<width>4.0</width>
			</LineStyle>
		</Style>
		<Style id="branch_style5">
			<LineStyle>
				<color>ff18027f</color>
				<width>4.0</width>
			</LineStyle>
		</Style>
		<Style id="branch_style5">
			<LineStyle>
				<color>ff18027f</color>
				<width>4.0</width>
			</LineStyle>
		</Style>
		<Style id="branch_style5">
			<LineStyle>
				<color>ff18027f</color>
				<width>4.0</width>
			</LineStyle>
		</Style>
		<Style id="branch_style5">
			<LineStyle>
				<color>ff18027f</color>
				<width>4.0</width>
			</LineStyle>
		</Style>
		<Style id="branch_style5">
			<LineStyle>
				<color>ff18027f</color>
				<width>4.0</width>
			</LineStyle>
		</Style>
		<Style id="branch_style5">
			<LineStyle>
				<color>ff18027f</color>
				<width>4.0</width>
			</LineStyle>
		</Style>
		<Style id="branch_style5">
			<LineStyle>
				<color>ff18027f</color>
				<width>4.0</width>
			</LineStyle>
		</Style>
		<Style id="branch_style5">
			<LineStyle>
				<color>ff18027f</color>
				<width>4.0</width>
			</LineStyle>
		</Style>
		<Style id="branch_style5">
			<LineStyle>
				<color>ff18027f</color>
				<width>4.0</width>
			</LineStyle>
		</Style>
		<Style id="branch_style5">
			<LineStyle>
				<color>ff18027f</color>
				<width>4.0</width>
			</LineStyle>
		</Style>
		<Style id="branch_style5">
			<LineStyle>
				<color>ff18027f</color>
				<width>4.0</width>
			</LineStyle>
		</Style>
		<Style id="branch_style5">
			<LineStyle>
				<color>ff18027f</color>
				<width>4.0</width>
			</LineStyle>
		</Style>
		<Style id="branch_style5">
			<LineStyle>
				<color>ff18027f</color>
				<width>4.0</width>
			</LineStyle>
		</Style>
		<Style id="branch_style5">
			<LineStyle>
				<color>ff18027f</color>
				<width>4.0</width>
			</LineStyle>
		</Style>
		<Style id="branch_style5">
			<LineStyle>
				<color>ff18027f</color>
				<width>4.0</width>
			</LineStyle>
		</Style>
		<Style id="branch_style5">
			<LineStyle>
				<color>ff18027f</color>
				<width>4.0</width>
			</LineStyle>
		</Style>
		<Style id="branch_style5">
			<LineStyle>
				<color>ff18027f</color>
				<width>4.0</width>
			</LineStyle>
		</Style>
		<Style id="branch_style5">
			<LineStyle>
				<color>ff18027f</color>
				<width>4.0</width>
			</LineStyle>
		</Style>
		<Style id="branch_style5">
			<LineStyle>
				<color>ff18027f</color>
				<width>4.0</width>
			</LineStyle>
		</Style>
		<Style id="branch_style5">
			<LineStyle>
				<color>ff18027f</color>
				<width>4.0</width>
			</LineStyle>
		</Style>
		<Style id="branch_style5">
			<LineStyle>
				<color>ff18027f</color>
				<width>4.0</width>
			</LineStyle>
		</Style>
		<Style id="branch_style5">
			<LineStyle>
				<color>ff18027f</color>
				<width>4.0</width>
			</LineStyle>
		</Style>
		<Style id="branch_style5">
			<LineStyle>
				<color>ff18027f</color>
				<width>4.0</width>
			</LineStyle>
		</Style>
		<Style id="branch_style5">
			<LineStyle>
				<color>ff18027f</color>
				<width>4.0</width>
			</LineStyle>
		</Style>
		<Style id="branch_style5">
			<LineStyle>
				<color>ff18027f</color>
				<width>4.0</width>
			</LineStyle>
		</Style>
		<Style id="branch_style5">
			<LineStyle>
				<color>ff18027f</color>
				<width>4.0</width>
			</LineStyle>
		</Style>
		<Style id="branch_style5">
			<LineStyle>
				<color>ff18027f</color>
				<width>4.0</width>
			</LineStyle>
		</Style>
		<Style id="branch_style5">
			<LineStyle>
				<color>ff18027f</color>
				<width>4.0</width>
			</LineStyle>
		</Style>
		<Style id="branch_style5">
			<LineStyle>
				<color>ff18027f</color>
				<width>4.0</width>
			</LineStyle>
		</Style>
		<Style id="branch_style5">
			<LineStyle>
				<color>ff18027f</color>
				<width>4.0</width>
			</LineStyle>
		</Style>
		<Style id="branch_style5">
			<LineStyle>
				<color>ff18027f</color>
				<width>4.0</width>
			</LineStyle>
		</Style>
		<Style id="branch_style5">
			<LineStyle>
				<color>ff18027f</color>
				<width>4.0</width>
			</LineStyle>
		</Style>
		<Style id="branch_style5">
			<LineStyle>
				<color>ff18027f</color>
				<width>4.0</width>
			</LineStyle>
		</Style>
		<Style id="branch_style5">
			<LineStyle>
				<color>ff18027f</color>
				<width>4.0</width>
			</LineStyle>
		</Style>
		<Style id="branch_style5">
			<LineStyle>
				<color>ff18027f</color>
				<width>4.0</width>
			</LineStyle>
		</Style>
		<Style id="branch_style5">
			<LineStyle>
				<color>ff18027f</color>
				<width>4.0</width>
			</LineStyle>
		</Style>
		<Style id="branch_style5">
			<LineStyle>
				<color>ff18027f</color>
				<width>4.0</width>
			</LineStyle>
		</Style>
		<Style id="branch_style5">
			<LineStyle>
				<color>ff18027f</color>
				<width>4.0</width>
			</LineStyle>
		</Style>
		<Style id="branch_style5">
			<LineStyle>
				<color>ff18027f</color>
				<width>4.0</width>
			</LineStyle>
		</Style>
		<Style id="branch_style5">
			<LineStyle>
				<color>ff18027f</color>
				<width>4.0</width>
			</LineStyle>
		</Style>
		<Style id="branch_style5">
			<LineStyle>
				<color>ff18027f</color>
				<width>4.0</width>
			</LineStyle>
		</Style>
		<Style id="branch_style5">
			<LineStyle>
				<color>ff18027f</color>
				<width>4.0</width>
			</LineStyle>
		</Style>
		<Style id="branch_style5">
			<LineStyle>
				<color>ff18027f</color>
				<width>4.0</width>
			</LineStyle>
		</Style>
		<Style id="branch_style5">
			<LineStyle>
				<color>ff18027f</color>
				<width>4.0</width>
			</LineStyle>
		</Style>
		<Style id="branch_style5">
			<LineStyle>
				<color>ff18027f</color>
				<width>4.0</width>
			</LineStyle>
		</Style>
		<Style id="branch_style5">
			<LineStyle>
				<color>ff18027f</color>
				<width>4.0</width>
			</LineStyle>
		</Style>
		<Style id="branch_style5">
			<LineStyle>
				<color>ff18027f</color>
				<width>4.0</width>
			</LineStyle>
		</Style>
		<Style id="branch_style5">
			<LineStyle>
				<color>ff18027f</color>
				<width>4.0</width>
			</LineStyle>
		</Style>
		<Style id="branch_style5">
			<LineStyle>
				<color>ff18027f</color>
				<width>4.0</width>
			</LineStyle>
		</Style>
		<Style id="branch_style5">
			<LineStyle>
				<color>ff18027f</color>
				<width>4.0</width>
			</LineStyle>
		</Style>
		<Style id="branch_style5">
			<LineStyle>
				<color>ff18027f</color>
				<width>4.0</width>
			</LineStyle>
		</Style>
		<Style id="branch_style5">
			<LineStyle>
				<color>ff18027f</color>
				<width>4.0</width>
			</LineStyle>
		</Style>
		<Style id="branch_style5">
			<LineStyle>
				<color>ff18027f</color>
				<width>4.0</width>
			</LineStyle>
		</Style>
		<Style id="branch_style5">
			<LineStyle>
				<color>ff18027f</color>
				<width>4.0</width>
			</LineStyle>
		</Style>
		<Style id="branch_style5">
			<LineStyle>
				<color>ff18027f</color>
				<width>4.0</width>
			</LineStyle>
		</Style>
		<Style id="branch_style5">
			<LineStyle>
				<color>ff18027f</color>
				<width>4.0</width>
			</LineStyle>
		</Style>
		<Style id="branch_style5">
			<LineStyle>
				<color>ff18027f</color>
				<width>4.0</width>
			</LineStyle>
		</Style>
		<Style id="branch_style5">
			<LineStyle>
				<color>ff18027f</color>
				<width>4.0</width>
			</LineStyle>
		</Style>
		<Style id="branch_style5">
			<LineStyle>
				<color>ff18027f</color>
				<width>4.0</width>
			</LineStyle>
		</Style>
		<Style id="branch_style5">
			<LineStyle>
				<color>ff18027f</color>
				<width>4.0</width>
			</LineStyle>
		</Style>
		<Style id="branch_style5">
			<LineStyle>
				<color>ff18027f</color>
				<width>4.0</width>
			</LineStyle>
		</Style>
		<Style id="branch_style5">
			<LineStyle>
				<color>ff18027f</color>
				<width>4.0</width>
			</LineStyle>
		</Style>
		<Style id="branch_style5">
			<LineStyle>
				<color>ff18027f</color>
				<width>4.0</width>
			</LineStyle>
		</Style>
		<Style id="branch_style6">
			<LineStyle>
				<color>ff11015a</color>
				<width>4.0</width>
			</LineStyle>
		</Style>
		<Style id="branch_style6">
			<LineStyle>
				<color>ff11015a</color>
				<width>4.0</width>
			</LineStyle>
		</Style>
		<Style id="branch_style6">
			<LineStyle>
				<color>ff11015a</color>
				<width>4.0</width>
			</LineStyle>
		</Style>
		<Style id="branch_style6">
			<LineStyle>
				<color>ff11015a</color>
				<width>4.0</width>
			</LineStyle>
		</Style>
		<Style id="branch_style6">
			<LineStyle>
				<color>ff11015a</color>
				<width>4.0</width>
			</LineStyle>
		</Style>
		<Style id="branch_style6">
			<LineStyle>
				<color>ff11015a</color>
				<width>4.0</width>
			</LineStyle>
		</Style>
		<Style id="branch_style6">
			<LineStyle>
				<color>ff11015a</color>
				<width>4.0</width>
			</LineStyle>
		</Style>
		<Style id="branch_style6">
			<LineStyle>
				<color>ff11015a</color>
				<width>4.0</width>
			</LineStyle>
		</Style>
		<Style id="branch_style6">
			<LineStyle>
				<color>ff11015a</color>
				<width>4.0</width>
			</LineStyle>
		</Style>
		<Style id="branch_style6">
			<LineStyle>
				<color>ff11015a</color>
				<width>4.0</width>
			</LineStyle>
		</Style>
		<Style id="branch_style6">
			<LineStyle>
				<color>ff11015a</color>
				<width>4.0</width>
			</LineStyle>
		</Style>
		<Style id="branch_style6">
			<LineStyle>
				<color>ff11015a</color>
				<width>4.0</width>
			</LineStyle>
		</Style>
		<Style id="branch_style6">
			<LineStyle>
				<color>ff11015a</color>
				<width>4.0</width>
			</LineStyle>
		</Style>
		<Style id="branch_style6">
			<LineStyle>
				<color>ff11015a</color>
				<width>4.0</width>
			</LineStyle>
		</Style>
		<Style id="branch_style6">
			<LineStyle>
				<color>ff11015a</color>
				<width>4.0</width>
			</LineStyle>
		</Style>
		<Style id="branch_style6">
			<LineStyle>
				<color>ff11015a</color>
				<width>4.0</width>
			</LineStyle>
		</Style>
		<Style id="branch_style6">
			<LineStyle>
				<color>ff11015a</color>
				<width>4.0</width>
			</LineStyle>
		</Style>
		<Style id="branch_style6">
			<LineStyle>
				<color>ff11015a</color>
				<width>4.0</width>
			</LineStyle>
		</Style>
		<Style id="branch_style6">
			<LineStyle>
				<color>ff11015a</color>
				<width>4.0</width>
			</LineStyle>
		</Style>
		<Style id="branch_style6">
			<LineStyle>
				<color>ff11015a</color>
				<width>4.0</width>
			</LineStyle>
		</Style>
		<Style id="branch_style6">
			<LineStyle>
				<color>ff11015a</color>
				<width>4.0</width>
			</LineStyle>
		</Style>
		<Style id="branch_style6">
			<LineStyle>
				<color>ff11015a</color>
				<width>4.0</width>
			</LineStyle>
		</Style>
		<Style id="branch_style6">
			<LineStyle>
				<color>ff11015a</color>
				<width>4.0</width>
			</LineStyle>
		</Style>
		<Style id="branch_style6">
			<LineStyle>
				<color>ff11015a</color>
				<width>4.0</width>
			</LineStyle>
		</Style>
		<Style id="branch_style6">
			<LineStyle>
				<color>ff11015a</color>
				<width>4.0</width>
			</LineStyle>
		</Style>
		<Style id="branch_style6">
			<LineStyle>
				<color>ff11015a</color>
				<width>4.0</width>
			</LineStyle>
		</Style>
		<Style id="branch_style6">
			<LineStyle>
				<color>ff11015a</color>
				<width>4.0</width>
			</LineStyle>
		</Style>
		<Style id="branch_style6">
			<LineStyle>
				<color>ff11015a</color>
				<width>4.0</width>
			</LineStyle>
		</Style>
		<Style id="branch_style6">
			<LineStyle>
				<color>ff11015a</color>
				<width>4.0</width>
			</LineStyle>
		</Style>
		<Style id="branch_style6">
			<LineStyle>
				<color>ff11015a</color>
				<width>4.0</width>
			</LineStyle>
		</Style>
		<Style id="branch_style6">
			<LineStyle>
				<color>ff11015a</color>
				<width>4.0</width>
			</LineStyle>
		</Style>
		<Style id="branch_style6">
			<LineStyle>
				<color>ff11015a</color>
				<width>4.0</width>
			</LineStyle>
		</Style>
		<Style id="branch_style6">
			<LineStyle>
				<color>ff11015a</color>
				<width>4.0</width>
			</LineStyle>
		</Style>
		<Style id="branch_style6">
			<LineStyle>
				<color>ff11015a</color>
				<width>4.0</width>
			</LineStyle>
		</Style>
		<Style id="branch_style6">
			<LineStyle>
				<color>ff11015a</color>
				<width>4.0</width>
			</LineStyle>
		</Style>
		<Style id="branch_style6">
			<LineStyle>
				<color>ff11015a</color>
				<width>4.0</width>
			</LineStyle>
		</Style>
		<Style id="branch_style6">
			<LineStyle>
				<color>ff11015a</color>
				<width>4.0</width>
			</LineStyle>
		</Style>
		<Style id="branch_style6">
			<LineStyle>
				<color>ff11015a</color>
				<width>4.0</width>
			</LineStyle>
		</Style>
		<Style id="branch_style6">
			<LineStyle>
				<color>ff11015a</color>
				<width>4.0</width>
			</LineStyle>
		</Style>
		<Style id="branch_style6">
			<LineStyle>
				<color>ff11015a</color>
				<width>4.0</width>
			</LineStyle>
		</Style>
		<Style id="branch_style6">
			<LineStyle>
				<color>ff11015a</color>
				<width>4.0</width>
			</LineStyle>
		</Style>
		<Style id="branch_style6">
			<LineStyle>
				<color>ff11015a</color>
				<width>4.0</width>
			</LineStyle>
		</Style>
		<Style id="branch_style6">
			<LineStyle>
				<color>ff11015a</color>
				<width>4.0</width>
			</LineStyle>
		</Style>
		<Style id="branch_style6">
			<LineStyle>
				<color>ff11015a</color>
				<width>4.0</width>
			</LineStyle>
		</Style>
		<Style id="branch_style6">
			<LineStyle>
				<color>ff11015a</color>
				<width>4.0</width>
			</LineStyle>
		</Style>
		<Style id="branch_style6">
			<LineStyle>
				<color>ff11015a</color>
				<width>4.0</width>
			</LineStyle>
		</Style>
		<Style id="branch_style6">
			<LineStyle>
				<color>ff11015a</color>
				<width>4.0</width>
			</LineStyle>
		</Style>
		<Style id="branch_style6">
			<LineStyle>
				<color>ff11015a</color>
				<width>4.0</width>
			</LineStyle>
		</Style>
		<Style id="branch_style6">
			<LineStyle>
				<color>ff11015a</color>
				<width>4.0</width>
			</LineStyle>
		</Style>
		<Style id="branch_style6">
			<LineStyle>
				<color>ff11015a</color>
				<width>4.0</width>
			</LineStyle>
		</Style>
		<Style id="branch_style6">
			<LineStyle>
				<color>ff11015a</color>
				<width>4.0</width>
			</LineStyle>
		</Style>
		<Style id="branch_style6">
			<LineStyle>
				<color>ff11015a</color>
				<width>4.0</width>
			</LineStyle>
		</Style>
		<Style id="branch_style6">
			<LineStyle>
				<color>ff11015a</color>
				<width>4.0</width>
			</LineStyle>
		</Style>
		<Style id="branch_style6">
			<LineStyle>
				<color>ff11015a</color>
				<width>4.0</width>
			</LineStyle>
		</Style>
		<Style id="branch_style6">
			<LineStyle>
				<color>ff11015a</color>
				<width>4.0</width>
			</LineStyle>
		</Style>
		<Style id="branch_style6">
			<LineStyle>
				<color>ff11015a</color>
				<width>4.0</width>
			</LineStyle>
		</Style>
		<Style id="branch_style6">
			<LineStyle>
				<color>ff11015a</color>
				<width>4.0</width>
			</LineStyle>
		</Style>
		<Style id="branch_style6">
			<LineStyle>
				<color>ff11015a</color>
				<width>4.0</width>
			</LineStyle>
		</Style>
		<Style id="branch_style6">
			<LineStyle>
				<color>ff11015a</color>
				<width>4.0</width>
			</LineStyle>
		</Style>
		<Style id="branch_style6">
			<LineStyle>
				<color>ff11015a</color>
				<width>4.0</width>
			</LineStyle>
		</Style>
		<Style id="branch_style6">
			<LineStyle>
				<color>ff11015a</color>
				<width>4.0</width>
			</LineStyle>
		</Style>
		<Style id="branch_style6">
			<LineStyle>
				<color>ff11015a</color>
				<width>4.0</width>
			</LineStyle>
		</Style>
		<Style id="branch_style6">
			<LineStyle>
				<color>ff11015a</color>
				<width>4.0</width>
			</LineStyle>
		</Style>
		<Style id="branch_style6">
			<LineStyle>
				<color>ff11015a</color>
				<width>4.0</width>
			</LineStyle>
		</Style>
		<Style id="branch_style6">
			<LineStyle>
				<color>ff11015a</color>
				<width>4.0</width>
			</LineStyle>
		</Style>
		<Style id="branch_style6">
			<LineStyle>
				<color>ff11015a</color>
				<width>4.0</width>
			</LineStyle>
		</Style>
		<Style id="branch_style6">
			<LineStyle>
				<color>ff11015a</color>
				<width>4.0</width>
			</LineStyle>
		</Style>
		<Style id="branch_style6">
			<LineStyle>
				<color>ff11015a</color>
				<width>4.0</width>
			</LineStyle>
		</Style>
		<Style id="branch_style6">
			<LineStyle>
				<color>ff11015a</color>
				<width>4.0</width>
			</LineStyle>
		</Style>
		<Style id="branch_style6">
			<LineStyle>
				<color>ff11015a</color>
				<width>4.0</width>
			</LineStyle>
		</Style>
		<Style id="branch_style6">
			<LineStyle>
				<color>ff11015a</color>
				<width>4.0</width>
			</LineStyle>
		</Style>
		<Style id="branch_style6">
			<LineStyle>
				<color>ff11015a</color>
				<width>4.0</width>
			</LineStyle>
		</Style>
		<Style id="branch_style6">
			<LineStyle>
				<color>ff11015a</color>
				<width>4.0</width>
			</LineStyle>
		</Style>
		<Style id="branch_style6">
			<LineStyle>
				<color>ff11015a</color>
				<width>4.0</width>
			</LineStyle>
		</Style>
		<Style id="branch_style6">
			<LineStyle>
				<color>ff11015a</color>
				<width>4.0</width>
			</LineStyle>
		</Style>
		<Style id="branch_style6">
			<LineStyle>
				<color>ff11015a</color>
				<width>4.0</width>
			</LineStyle>
		</Style>
		<Style id="branch_style6">
			<LineStyle>
				<color>ff11015a</color>
				<width>4.0</width>
			</LineStyle>
		</Style>
		<Style id="branch_style6">
			<LineStyle>
				<color>ff11015a</color>
				<width>4.0</width>
			</LineStyle>
		</Style>
		<Style id="branch_style6">
			<LineStyle>
				<color>ff11015a</color>
				<width>4.0</width>
			</LineStyle>
		</Style>
		<Style id="branch_style6">
			<LineStyle>
				<color>ff11015a</color>
				<width>4.0</width>
			</LineStyle>
		</Style>
		<Style id="branch_style6">
			<LineStyle>
				<color>ff11015a</color>
				<width>4.0</width>
			</LineStyle>
		</Style>
		<Style id="branch_style6">
			<LineStyle>
				<color>ff11015a</color>
				<width>4.0</width>
			</LineStyle>
		</Style>
		<Style id="branch_style6">
			<LineStyle>
				<color>ff11015a</color>
				<width>4.0</width>
			</LineStyle>
		</Style>
		<Style id="branch_style6">
			<LineStyle>
				<color>ff11015a</color>
				<width>4.0</width>
			</LineStyle>
		</Style>
		<Style id="branch_style6">
			<LineStyle>
				<color>ff11015a</color>
				<width>4.0</width>
			</LineStyle>
		</Style>
		<Style id="branch_style6">
			<LineStyle>
				<color>ff11015a</color>
				<width>4.0</width>
			</LineStyle>
		</Style>
		<Style id="branch_style6">
			<LineStyle>
				<color>ff11015a</color>
				<width>4.0</width>
			</LineStyle>
		</Style>
		<Style id="branch_style6">
			<LineStyle>
				<color>ff11015a</color>
				<width>4.0</width>
			</LineStyle>
		</Style>
		<Style id="branch_style6">
			<LineStyle>
				<color>ff11015a</color>
				<width>4.0</width>
			</LineStyle>
		</Style>
		<Style id="branch_style6">
			<LineStyle>
				<color>ff11015a</color>
				<width>4.0</width>
			</LineStyle>
		</Style>
		<Style id="branch_style6">
			<LineStyle>
				<color>ff11015a</color>
				<width>4.0</width>
			</LineStyle>
		</Style>
		<Style id="branch_style6">
			<LineStyle>
				<color>ff11015a</color>
				<width>4.0</width>
			</LineStyle>
		</Style>
		<Style id="branch_style6">
			<LineStyle>
				<color>ff11015a</color>
				<width>4.0</width>
			</LineStyle>
		</Style>
		<Style id="branch_style6">
			<LineStyle>
				<color>ff11015a</color>
				<width>4.0</width>
			</LineStyle>
		</Style>
		<Style id="branch_style6">
			<LineStyle>
				<color>ff11015a</color>
				<width>4.0</width>
			</LineStyle>
		</Style>
		<Style id="branch_style6">
			<LineStyle>
				<color>ff11015a</color>
				<width>4.0</width>
			</LineStyle>
		</Style>
		<Style id="branch_style6">
			<LineStyle>
				<color>ff11015a</color>
				<width>4.0</width>
			</LineStyle>
		</Style>
		<Style id="branch_style6">
			<LineStyle>
				<color>ff11015a</color>
				<width>4.0</width>
			</LineStyle>
		</Style>
		<Style id="branch_style6">
			<LineStyle>
				<color>ff11015a</color>
				<width>4.0</width>
			</LineStyle>
		</Style>
		<Style id="branch_style6">
			<LineStyle>
				<color>ff11015a</color>
				<width>4.0</width>
			</LineStyle>
		</Style>
		<Style id="branch_style7">
			<LineStyle>
				<color>ff130163</color>
				<width>4.0</width>
			</LineStyle>
		</Style>
		<Style id="branch_style7">
			<LineStyle>
				<color>ff130163</color>
				<width>4.0</width>
			</LineStyle>
		</Style>
		<Style id="branch_style7">
			<LineStyle>
				<color>ff130163</color>
				<width>4.0</width>
			</LineStyle>
		</Style>
		<Style id="branch_style7">
			<LineStyle>
				<color>ff130163</color>
				<width>4.0</width>
			</LineStyle>
		</Style>
		<Style id="branch_style7">
			<LineStyle>
				<color>ff130163</color>
				<width>4.0</width>
			</LineStyle>
		</Style>
		<Style id="branch_style7">
			<LineStyle>
				<color>ff130163</color>
				<width>4.0</width>
			</LineStyle>
		</Style>
		<Style id="branch_style7">
			<LineStyle>
				<color>ff130163</color>
				<width>4.0</width>
			</LineStyle>
		</Style>
		<Style id="branch_style7">
			<LineStyle>
				<color>ff130163</color>
				<width>4.0</width>
			</LineStyle>
		</Style>
		<Style id="branch_style7">
			<LineStyle>
				<color>ff130163</color>
				<width>4.0</width>
			</LineStyle>
		</Style>
		<Style id="branch_style7">
			<LineStyle>
				<color>ff130163</color>
				<width>4.0</width>
			</LineStyle>
		</Style>
		<Style id="branch_style7">
			<LineStyle>
				<color>ff130163</color>
				<width>4.0</width>
			</LineStyle>
		</Style>
		<Style id="branch_style7">
			<LineStyle>
				<color>ff130163</color>
				<width>4.0</width>
			</LineStyle>
		</Style>
		<Style id="branch_style7">
			<LineStyle>
				<color>ff130163</color>
				<width>4.0</width>
			</LineStyle>
		</Style>
		<Style id="branch_style7">
			<LineStyle>
				<color>ff130163</color>
				<width>4.0</width>
			</LineStyle>
		</Style>
		<Style id="branch_style7">
			<LineStyle>
				<color>ff130163</color>
				<width>4.0</width>
			</LineStyle>
		</Style>
		<Style id="branch_style7">
			<LineStyle>
				<color>ff130163</color>
				<width>4.0</width>
			</LineStyle>
		</Style>
		<Style id="branch_style7">
			<LineStyle>
				<color>ff130163</color>
				<width>4.0</width>
			</LineStyle>
		</Style>
		<Style id="branch_style7">
			<LineStyle>
				<color>ff130163</color>
				<width>4.0</width>
			</LineStyle>
		</Style>
		<Style id="branch_style7">
			<LineStyle>
				<color>ff130163</color>
				<width>4.0</width>
			</LineStyle>
		</Style>
		<Style id="branch_style7">
			<LineStyle>
				<color>ff130163</color>
				<width>4.0</width>
			</LineStyle>
		</Style>
		<Style id="branch_style7">
			<LineStyle>
				<color>ff130163</color>
				<width>4.0</width>
			</LineStyle>
		</Style>
		<Style id="branch_style7">
			<LineStyle>
				<color>ff130163</color>
				<width>4.0</width>
			</LineStyle>
		</Style>
		<Style id="branch_style7">
			<LineStyle>
				<color>ff130163</color>
				<width>4.0</width>
			</LineStyle>
		</Style>
		<Style id="branch_style7">
			<LineStyle>
				<color>ff130163</color>
				<width>4.0</width>
			</LineStyle>
		</Style>
		<Style id="branch_style7">
			<LineStyle>
				<color>ff130163</color>
				<width>4.0</width>
			</LineStyle>
		</Style>
		<Style id="branch_style7">
			<LineStyle>
				<color>ff130163</color>
				<width>4.0</width>
			</LineStyle>
		</Style>
		<Style id="branch_style7">
			<LineStyle>
				<color>ff130163</color>
				<width>4.0</width>
			</LineStyle>
		</Style>
		<Style id="branch_style7">
			<LineStyle>
				<color>ff130163</color>
				<width>4.0</width>
			</LineStyle>
		</Style>
		<Style id="branch_style7">
			<LineStyle>
				<color>ff130163</color>
				<width>4.0</width>
			</LineStyle>
		</Style>
		<Style id="branch_style7">
			<LineStyle>
				<color>ff130163</color>
				<width>4.0</width>
			</LineStyle>
		</Style>
		<Style id="branch_style7">
			<LineStyle>
				<color>ff130163</color>
				<width>4.0</width>
			</LineStyle>
		</Style>
		<Style id="branch_style7">
			<LineStyle>
				<color>ff130163</color>
				<width>4.0</width>
			</LineStyle>
		</Style>
		<Style id="branch_style7">
			<LineStyle>
				<color>ff130163</color>
				<width>4.0</width>
			</LineStyle>
		</Style>
		<Style id="branch_style7">
			<LineStyle>
				<color>ff130163</color>
				<width>4.0</width>
			</LineStyle>
		</Style>
		<Style id="branch_style7">
			<LineStyle>
				<color>ff130163</color>
				<width>4.0</width>
			</LineStyle>
		</Style>
		<Style id="branch_style7">
			<LineStyle>
				<color>ff130163</color>
				<width>4.0</width>
			</LineStyle>
		</Style>
		<Style id="branch_style7">
			<LineStyle>
				<color>ff130163</color>
				<width>4.0</width>
			</LineStyle>
		</Style>
		<Style id="branch_style7">
			<LineStyle>
				<color>ff130163</color>
				<width>4.0</width>
			</LineStyle>
		</Style>
		<Style id="branch_style7">
			<LineStyle>
				<color>ff130163</color>
				<width>4.0</width>
			</LineStyle>
		</Style>
		<Style id="branch_style7">
			<LineStyle>
				<color>ff130163</color>
				<width>4.0</width>
			</LineStyle>
		</Style>
		<Style id="branch_style7">
			<LineStyle>
				<color>ff130163</color>
				<width>4.0</width>
			</LineStyle>
		</Style>
		<Style id="branch_style7">
			<LineStyle>
				<color>ff130163</color>
				<width>4.0</width>
			</LineStyle>
		</Style>
		<Style id="branch_style7">
			<LineStyle>
				<color>ff130163</color>
				<width>4.0</width>
			</LineStyle>
		</Style>
		<Style id="branch_style7">
			<LineStyle>
				<color>ff130163</color>
				<width>4.0</width>
			</LineStyle>
		</Style>
		<Style id="branch_style7">
			<LineStyle>
				<color>ff130163</color>
				<width>4.0</width>
			</LineStyle>
		</Style>
		<Style id="branch_style7">
			<LineStyle>
				<color>ff130163</color>
				<width>4.0</width>
			</LineStyle>
		</Style>
		<Style id="branch_style7">
			<LineStyle>
				<color>ff130163</color>
				<width>4.0</width>
			</LineStyle>
		</Style>
		<Style id="branch_style7">
			<LineStyle>
				<color>ff130163</color>
				<width>4.0</width>
			</LineStyle>
		</Style>
		<Style id="branch_style7">
			<LineStyle>
				<color>ff130163</color>
				<width>4.0</width>
			</LineStyle>
		</Style>
		<Style id="branch_style7">
			<LineStyle>
				<color>ff130163</color>
				<width>4.0</width>
			</LineStyle>
		</Style>
		<Style id="branch_style7">
			<LineStyle>
				<color>ff130163</color>
				<width>4.0</width>
			</LineStyle>
		</Style>
		<Style id="branch_style7">
			<LineStyle>
				<color>ff130163</color>
				<width>4.0</width>
			</LineStyle>
		</Style>
		<Style id="branch_style7">
			<LineStyle>
				<color>ff130163</color>
				<width>4.0</width>
			</LineStyle>
		</Style>
		<Style id="branch_style7">
			<LineStyle>
				<color>ff130163</color>
				<width>4.0</width>
			</LineStyle>
		</Style>
		<Style id="branch_style7">
			<LineStyle>
				<color>ff130163</color>
				<width>4.0</width>
			</LineStyle>
		</Style>
		<Style id="branch_style7">
			<LineStyle>
				<color>ff130163</color>
				<width>4.0</width>
			</LineStyle>
		</Style>
		<Style id="branch_style7">
			<LineStyle>
				<color>ff130163</color>
				<width>4.0</width>
			</LineStyle>
		</Style>
		<Style id="branch_style7">
			<LineStyle>
				<color>ff130163</color>
				<width>4.0</width>
			</LineStyle>
		</Style>
		<Style id="branch_style7">
			<LineStyle>
				<color>ff130163</color>
				<width>4.0</width>
			</LineStyle>
		</Style>
		<Style id="branch_style7">
			<LineStyle>
				<color>ff130163</color>
				<width>4.0</width>
			</LineStyle>
		</Style>
		<Style id="branch_style7">
			<LineStyle>
				<color>ff130163</color>
				<width>4.0</width>
			</LineStyle>
		</Style>
		<Style id="branch_style7">
			<LineStyle>
				<color>ff130163</color>
				<width>4.0</width>
			</LineStyle>
		</Style>
		<Style id="branch_style7">
			<LineStyle>
				<color>ff130163</color>
				<width>4.0</width>
			</LineStyle>
		</Style>
		<Style id="branch_style7">
			<LineStyle>
				<color>ff130163</color>
				<width>4.0</width>
			</LineStyle>
		</Style>
		<Style id="branch_style7">
			<LineStyle>
				<color>ff130163</color>
				<width>4.0</width>
			</LineStyle>
		</Style>
		<Style id="branch_style7">
			<LineStyle>
				<color>ff130163</color>
				<width>4.0</width>
			</LineStyle>
		</Style>
		<Style id="branch_style7">
			<LineStyle>
				<color>ff130163</color>
				<width>4.0</width>
			</LineStyle>
		</Style>
		<Style id="branch_style7">
			<LineStyle>
				<color>ff130163</color>
				<width>4.0</width>
			</LineStyle>
		</Style>
		<Style id="branch_style7">
			<LineStyle>
				<color>ff130163</color>
				<width>4.0</width>
			</LineStyle>
		</Style>
		<Style id="branch_style7">
			<LineStyle>
				<color>ff130163</color>
				<width>4.0</width>
			</LineStyle>
		</Style>
		<Style id="branch_style7">
			<LineStyle>
				<color>ff130163</color>
				<width>4.0</width>
			</LineStyle>
		</Style>
		<Style id="branch_style7">
			<LineStyle>
				<color>ff130163</color>
				<width>4.0</width>
			</LineStyle>
		</Style>
		<Style id="branch_style7">
			<LineStyle>
				<color>ff130163</color>
				<width>4.0</width>
			</LineStyle>
		</Style>
		<Style id="branch_style7">
			<LineStyle>
				<color>ff130163</color>
				<width>4.0</width>
			</LineStyle>
		</Style>
		<Style id="branch_style7">
			<LineStyle>
				<color>ff130163</color>
				<width>4.0</width>
			</LineStyle>
		</Style>
		<Style id="branch_style7">
			<LineStyle>
				<color>ff130163</color>
				<width>4.0</width>
			</LineStyle>
		</Style>
		<Style id="branch_style7">
			<LineStyle>
				<color>ff130163</color>
				<width>4.0</width>
			</LineStyle>
		</Style>
		<Style id="branch_style7">
			<LineStyle>
				<color>ff130163</color>
				<width>4.0</width>
			</LineStyle>
		</Style>
		<Style id="branch_style7">
			<LineStyle>
				<color>ff130163</color>
				<width>4.0</width>
			</LineStyle>
		</Style>
		<Style id="branch_style7">
			<LineStyle>
				<color>ff130163</color>
				<width>4.0</width>
			</LineStyle>
		</Style>
		<Style id="branch_style7">
			<LineStyle>
				<color>ff130163</color>
				<width>4.0</width>
			</LineStyle>
		</Style>
		<Style id="branch_style7">
			<LineStyle>
				<color>ff130163</color>
				<width>4.0</width>
			</LineStyle>
		</Style>
		<Style id="branch_style7">
			<LineStyle>
				<color>ff130163</color>
				<width>4.0</width>
			</LineStyle>
		</Style>
		<Style id="branch_style7">
			<LineStyle>
				<color>ff130163</color>
				<width>4.0</width>
			</LineStyle>
		</Style>
		<Style id="branch_style7">
			<LineStyle>
				<color>ff130163</color>
				<width>4.0</width>
			</LineStyle>
		</Style>
		<Style id="branch_style7">
			<LineStyle>
				<color>ff130163</color>
				<width>4.0</width>
			</LineStyle>
		</Style>
		<Style id="branch_style7">
			<LineStyle>
				<color>ff130163</color>
				<width>4.0</width>
			</LineStyle>
		</Style>
		<Style id="branch_style7">
			<LineStyle>
				<color>ff130163</color>
				<width>4.0</width>
			</LineStyle>
		</Style>
		<Style id="branch_style7">
			<LineStyle>
				<color>ff130163</color>
				<width>4.0</width>
			</LineStyle>
		</Style>
		<Style id="branch_style7">
			<LineStyle>
				<color>ff130163</color>
				<width>4.0</width>
			</LineStyle>
		</Style>
		<Style id="branch_style7">
			<LineStyle>
				<color>ff130163</color>
				<width>4.0</width>
			</LineStyle>
		</Style>
		<Style id="branch_style7">
			<LineStyle>
				<color>ff130163</color>
				<width>4.0</width>
			</LineStyle>
		</Style>
		<Style id="branch_style7">
			<LineStyle>
				<color>ff130163</color>
				<width>4.0</width>
			</LineStyle>
		</Style>
		<Style id="branch_style7">
			<LineStyle>
				<color>ff130163</color>
				<width>4.0</width>
			</LineStyle>
		</Style>
		<Style id="branch_style7">
			<LineStyle>
				<color>ff130163</color>
				<width>4.0</width>
			</LineStyle>
		</Style>
		<Style id="branch_style7">
			<LineStyle>
				<color>ff130163</color>
				<width>4.0</width>
			</LineStyle>
		</Style>
		<Style id="branch_style7">
			<LineStyle>
				<color>ff130163</color>
				<width>4.0</width>
			</LineStyle>
		</Style>
		<Style id="branch_style7">
			<LineStyle>
				<color>ff130163</color>
				<width>4.0</width>
			</LineStyle>
		</Style>
		<Style id="branch_style7">
			<LineStyle>
				<color>ff130163</color>
				<width>4.0</width>
			</LineStyle>
		</Style>
		<Style id="branch_style7">
			<LineStyle>
				<color>ff130163</color>
				<width>4.0</width>
			</LineStyle>
		</Style>
		<Style id="branch_style8">
			<LineStyle>
				<color>ff130162</color>
				<width>4.0</width>
			</LineStyle>
		</Style>
		<Style id="branch_style9">
			<LineStyle>
				<color>ff130165</color>
				<width>4.0</width>
			</LineStyle>
		</Style>
		<Style id="branch_style9">
			<LineStyle>
				<color>ff130165</color>
				<width>4.0</width>
			</LineStyle>
		</Style>
		<Style id="branch_style9">
			<LineStyle>
				<color>ff130165</color>
				<width>4.0</width>
			</LineStyle>
		</Style>
		<Style id="branch_style9">
			<LineStyle>
				<color>ff130165</color>
				<width>4.0</width>
			</LineStyle>
		</Style>
		<Style id="branch_style9">
			<LineStyle>
				<color>ff130165</color>
				<width>4.0</width>
			</LineStyle>
		</Style>
		<Style id="branch_style9">
			<LineStyle>
				<color>ff130165</color>
				<width>4.0</width>
			</LineStyle>
		</Style>
		<Style id="branch_style9">
			<LineStyle>
				<color>ff130165</color>
				<width>4.0</width>
			</LineStyle>
		</Style>
		<Style id="branch_style9">
			<LineStyle>
				<color>ff130165</color>
				<width>4.0</width>
			</LineStyle>
		</Style>
		<Style id="branch_style9">
			<LineStyle>
				<color>ff130165</color>
				<width>4.0</width>
			</LineStyle>
		</Style>
		<Style id="branch_style9">
			<LineStyle>
				<color>ff130165</color>
				<width>4.0</width>
			</LineStyle>
		</Style>
		<Style id="branch_style9">
			<LineStyle>
				<color>ff130165</color>
				<width>4.0</width>
			</LineStyle>
		</Style>
		<Style id="branch_style9">
			<LineStyle>
				<color>ff130165</color>
				<width>4.0</width>
			</LineStyle>
		</Style>
		<Style id="branch_style9">
			<LineStyle>
				<color>ff130165</color>
				<width>4.0</width>
			</LineStyle>
		</Style>
		<Style id="branch_style9">
			<LineStyle>
				<color>ff130165</color>
				<width>4.0</width>
			</LineStyle>
		</Style>
		<Style id="branch_style9">
			<LineStyle>
				<color>ff130165</color>
				<width>4.0</width>
			</LineStyle>
		</Style>
		<Style id="branch_style9">
			<LineStyle>
				<color>ff130165</color>
				<width>4.0</width>
			</LineStyle>
		</Style>
		<Style id="branch_style9">
			<LineStyle>
				<color>ff130165</color>
				<width>4.0</width>
			</LineStyle>
		</Style>
		<Style id="branch_style9">
			<LineStyle>
				<color>ff130165</color>
				<width>4.0</width>
			</LineStyle>
		</Style>
		<Style id="branch_style9">
			<LineStyle>
				<color>ff130165</color>
				<width>4.0</width>
			</LineStyle>
		</Style>
		<Style id="branch_style9">
			<LineStyle>
				<color>ff130165</color>
				<width>4.0</width>
			</LineStyle>
		</Style>
		<Style id="branch_style9">
			<LineStyle>
				<color>ff130165</color>
				<width>4.0</width>
			</LineStyle>
		</Style>
		<Style id="branch_style9">
			<LineStyle>
				<color>ff130165</color>
				<width>4.0</width>
			</LineStyle>
		</Style>
		<Style id="branch_style9">
			<LineStyle>
				<color>ff130165</color>
				<width>4.0</width>
			</LineStyle>
		</Style>
		<Style id="branch_style9">
			<LineStyle>
				<color>ff130165</color>
				<width>4.0</width>
			</LineStyle>
		</Style>
		<Style id="branch_style9">
			<LineStyle>
				<color>ff130165</color>
				<width>4.0</width>
			</LineStyle>
		</Style>
		<Style id="branch_style9">
			<LineStyle>
				<color>ff130165</color>
				<width>4.0</width>
			</LineStyle>
		</Style>
		<Style id="branch_style9">
			<LineStyle>
				<color>ff130165</color>
				<width>4.0</width>
			</LineStyle>
		</Style>
		<Style id="branch_style9">
			<LineStyle>
				<color>ff130165</color>
				<width>4.0</width>
			</LineStyle>
		</Style>
		<Style id="branch_style9">
			<LineStyle>
				<color>ff130165</color>
				<width>4.0</width>
			</LineStyle>
		</Style>
		<Style id="branch_style9">
			<LineStyle>
				<color>ff130165</color>
				<width>4.0</width>
			</LineStyle>
		</Style>
		<Style id="branch_style9">
			<LineStyle>
				<color>ff130165</color>
				<width>4.0</width>
			</LineStyle>
		</Style>
		<Style id="branch_style9">
			<LineStyle>
				<color>ff130165</color>
				<width>4.0</width>
			</LineStyle>
		</Style>
		<Style id="branch_style9">
			<LineStyle>
				<color>ff130165</color>
				<width>4.0</width>
			</LineStyle>
		</Style>
		<Style id="branch_style9">
			<LineStyle>
				<color>ff130165</color>
				<width>4.0</width>
			</LineStyle>
		</Style>
		<Style id="branch_style9">
			<LineStyle>
				<color>ff130165</color>
				<width>4.0</width>
			</LineStyle>
		</Style>
		<Style id="branch_style9">
			<LineStyle>
				<color>ff130165</color>
				<width>4.0</width>
			</LineStyle>
		</Style>
		<Style id="branch_style9">
			<LineStyle>
				<color>ff130165</color>
				<width>4.0</width>
			</LineStyle>
		</Style>
		<Style id="branch_style9">
			<LineStyle>
				<color>ff130165</color>
				<width>4.0</width>
			</LineStyle>
		</Style>
		<Style id="branch_style9">
			<LineStyle>
				<color>ff130165</color>
				<width>4.0</width>
			</LineStyle>
		</Style>
		<Style id="branch_style9">
			<LineStyle>
				<color>ff130165</color>
				<width>4.0</width>
			</LineStyle>
		</Style>
		<Style id="branch_style9">
			<LineStyle>
				<color>ff130165</color>
				<width>4.0</width>
			</LineStyle>
		</Style>
		<Style id="branch_style9">
			<LineStyle>
				<color>ff130165</color>
				<width>4.0</width>
			</LineStyle>
		</Style>
		<Style id="branch_style9">
			<LineStyle>
				<color>ff130165</color>
				<width>4.0</width>
			</LineStyle>
		</Style>
		<Style id="branch_style9">
			<LineStyle>
				<color>ff130165</color>
				<width>4.0</width>
			</LineStyle>
		</Style>
		<Style id="branch_style9">
			<LineStyle>
				<color>ff130165</color>
				<width>4.0</width>
			</LineStyle>
		</Style>
		<Style id="branch_style9">
			<LineStyle>
				<color>ff130165</color>
				<width>4.0</width>
			</LineStyle>
		</Style>
		<Style id="branch_style9">
			<LineStyle>
				<color>ff130165</color>
				<width>4.0</width>
			</LineStyle>
		</Style>
		<Style id="branch_style9">
			<LineStyle>
				<color>ff130165</color>
				<width>4.0</width>
			</LineStyle>
		</Style>
		<Style id="branch_style9">
			<LineStyle>
				<color>ff130165</color>
				<width>4.0</width>
			</LineStyle>
		</Style>
		<Style id="branch_style9">
			<LineStyle>
				<color>ff130165</color>
				<width>4.0</width>
			</LineStyle>
		</Style>
		<Style id="branch_style9">
			<LineStyle>
				<color>ff130165</color>
				<width>4.0</width>
			</LineStyle>
		</Style>
		<Style id="branch_style9">
			<LineStyle>
				<color>ff130165</color>
				<width>4.0</width>
			</LineStyle>
		</Style>
		<Style id="branch_style9">
			<LineStyle>
				<color>ff130165</color>
				<width>4.0</width>
			</LineStyle>
		</Style>
		<Style id="branch_style9">
			<LineStyle>
				<color>ff130165</color>
				<width>4.0</width>
			</LineStyle>
		</Style>
		<Style id="branch_style9">
			<LineStyle>
				<color>ff130165</color>
				<width>4.0</width>
			</LineStyle>
		</Style>
		<Style id="branch_style9">
			<LineStyle>
				<color>ff130165</color>
				<width>4.0</width>
			</LineStyle>
		</Style>
		<Style id="branch_style9">
			<LineStyle>
				<color>ff130165</color>
				<width>4.0</width>
			</LineStyle>
		</Style>
		<Style id="branch_style9">
			<LineStyle>
				<color>ff130165</color>
				<width>4.0</width>
			</LineStyle>
		</Style>
		<Style id="branch_style9">
			<LineStyle>
				<color>ff130165</color>
				<width>4.0</width>
			</LineStyle>
		</Style>
		<Style id="branch_style9">
			<LineStyle>
				<color>ff130165</color>
				<width>4.0</width>
			</LineStyle>
		</Style>
		<Style id="branch_style9">
			<LineStyle>
				<color>ff130165</color>
				<width>4.0</width>
			</LineStyle>
		</Style>
		<Style id="branch_style9">
			<LineStyle>
				<color>ff130165</color>
				<width>4.0</width>
			</LineStyle>
		</Style>
		<Style id="branch_style9">
			<LineStyle>
				<color>ff130165</color>
				<width>4.0</width>
			</LineStyle>
		</Style>
		<Style id="branch_style9">
			<LineStyle>
				<color>ff130165</color>
				<width>4.0</width>
			</LineStyle>
		</Style>
		<Style id="branch_style9">
			<LineStyle>
				<color>ff130165</color>
				<width>4.0</width>
			</LineStyle>
		</Style>
		<Style id="branch_style9">
			<LineStyle>
				<color>ff130165</color>
				<width>4.0</width>
			</LineStyle>
		</Style>
		<Style id="branch_style9">
			<LineStyle>
				<color>ff130165</color>
				<width>4.0</width>
			</LineStyle>
		</Style>
		<Style id="branch_style9">
			<LineStyle>
				<color>ff130165</color>
				<width>4.0</width>
			</LineStyle>
		</Style>
		<Style id="branch_style9">
			<LineStyle>
				<color>ff130165</color>
				<width>4.0</width>
			</LineStyle>
		</Style>
		<Style id="branch_style9">
			<LineStyle>
				<color>ff130165</color>
				<width>4.0</width>
			</LineStyle>
		</Style>
		<Style id="branch_style9">
			<LineStyle>
				<color>ff130165</color>
				<width>4.0</width>
			</LineStyle>
		</Style>
		<Style id="branch_style9">
			<LineStyle>
				<color>ff130165</color>
				<width>4.0</width>
			</LineStyle>
		</Style>
		<Style id="branch_style9">
			<LineStyle>
				<color>ff130165</color>
				<width>4.0</width>
			</LineStyle>
		</Style>
		<Style id="branch_style9">
			<LineStyle>
				<color>ff130165</color>
				<width>4.0</width>
			</LineStyle>
		</Style>
		<Style id="branch_style9">
			<LineStyle>
				<color>ff130165</color>
				<width>4.0</width>
			</LineStyle>
		</Style>
		<Style id="branch_style9">
			<LineStyle>
				<color>ff130165</color>
				<width>4.0</width>
			</LineStyle>
		</Style>
		<Style id="branch_style9">
			<LineStyle>
				<color>ff130165</color>
				<width>4.0</width>
			</LineStyle>
		</Style>
		<Style id="branch_style9">
			<LineStyle>
				<color>ff130165</color>
				<width>4.0</width>
			</LineStyle>
		</Style>
		<Style id="branch_style9">
			<LineStyle>
				<color>ff130165</color>
				<width>4.0</width>
			</LineStyle>
		</Style>
		<Style id="branch_style9">
			<LineStyle>
				<color>ff130165</color>
				<width>4.0</width>
			</LineStyle>
		</Style>
		<Style id="branch_style9">
			<LineStyle>
				<color>ff130165</color>
				<width>4.0</width>
			</LineStyle>
		</Style>
		<Style id="branch_style9">
			<LineStyle>
				<color>ff130165</color>
				<width>4.0</width>
			</LineStyle>
		</Style>
		<Style id="branch_style9">
			<LineStyle>
				<color>ff130165</color>
				<width>4.0</width>
			</LineStyle>
		</Style>
		<Style id="branch_style9">
			<LineStyle>
				<color>ff130165</color>
				<width>4.0</width>
			</LineStyle>
		</Style>
		<Style id="branch_style9">
			<LineStyle>
				<color>ff130165</color>
				<width>4.0</width>
			</LineStyle>
		</Style>
		<Style id="branch_style9">
			<LineStyle>
				<color>ff130165</color>
				<width>4.0</width>
			</LineStyle>
		</Style>
		<Style id="branch_style9">
			<LineStyle>
				<color>ff130165</color>
				<width>4.0</width>
			</LineStyle>
		</Style>
		<Style id="branch_style9">
			<LineStyle>
				<color>ff130165</color>
				<width>4.0</width>
			</LineStyle>
		</Style>
		<Style id="branch_style9">
			<LineStyle>
				<color>ff130165</color>
				<width>4.0</width>
			</LineStyle>
		</Style>
		<Style id="branch_style9">
			<LineStyle>
				<color>ff130165</color>
				<width>4.0</width>
			</LineStyle>
		</Style>
		<Style id="branch_style9">
			<LineStyle>
				<color>ff130165</color>
				<width>4.0</width>
			</LineStyle>
		</Style>
		<Style id="branch_style9">
			<LineStyle>
				<color>ff130165</color>
				<width>4.0</width>
			</LineStyle>
		</Style>
		<Style id="branch_style9">
			<LineStyle>
				<color>ff130165</color>
				<width>4.0</width>
			</LineStyle>
		</Style>
		<Style id="branch_style9">
			<LineStyle>
				<color>ff130165</color>
				<width>4.0</width>
			</LineStyle>
		</Style>
		<Style id="branch_style9">
			<LineStyle>
				<color>ff130165</color>
				<width>4.0</width>
			</LineStyle>
		</Style>
		<Style id="branch_style9">
			<LineStyle>
				<color>ff130165</color>
				<width>4.0</width>
			</LineStyle>
		</Style>
		<Style id="branch_style9">
			<LineStyle>
				<color>ff130165</color>
				<width>4.0</width>
			</LineStyle>
		</Style>
		<Style id="branch_style9">
			<LineStyle>
				<color>ff130165</color>
				<width>4.0</width>
			</LineStyle>
		</Style>
		<Style id="branch_style9">
			<LineStyle>
				<color>ff130165</color>
				<width>4.0</width>
			</LineStyle>
		</Style>
		<Style id="branch_style9">
			<LineStyle>
				<color>ff130165</color>
				<width>4.0</width>
			</LineStyle>
		</Style>
		<Style id="branch_style10">
			<LineStyle>
				<color>ff2603c5</color>
				<width>4.0</width>
			</LineStyle>
		</Style>
		<Style id="branch_style10">
			<LineStyle>
				<color>ff2603c5</color>
				<width>4.0</width>
			</LineStyle>
		</Style>
		<Style id="branch_style10">
			<LineStyle>
				<color>ff2603c5</color>
				<width>4.0</width>
			</LineStyle>
		</Style>
		<Style id="branch_style10">
			<LineStyle>
				<color>ff2603c5</color>
				<width>4.0</width>
			</LineStyle>
		</Style>
		<Style id="branch_style10">
			<LineStyle>
				<color>ff2603c5</color>
				<width>4.0</width>
			</LineStyle>
		</Style>
		<Style id="branch_style10">
			<LineStyle>
				<color>ff2603c5</color>
				<width>4.0</width>
			</LineStyle>
		</Style>
		<Style id="branch_style10">
			<LineStyle>
				<color>ff2603c5</color>
				<width>4.0</width>
			</LineStyle>
		</Style>
		<Style id="branch_style10">
			<LineStyle>
				<color>ff2603c5</color>
				<width>4.0</width>
			</LineStyle>
		</Style>
		<Style id="branch_style10">
			<LineStyle>
				<color>ff2603c5</color>
				<width>4.0</width>
			</LineStyle>
		</Style>
		<Style id="branch_style10">
			<LineStyle>
				<color>ff2603c5</color>
				<width>4.0</width>
			</LineStyle>
		</Style>
		<Style id="branch_style10">
			<LineStyle>
				<color>ff2603c5</color>
				<width>4.0</width>
			</LineStyle>
		</Style>
		<Style id="branch_style10">
			<LineStyle>
				<color>ff2603c5</color>
				<width>4.0</width>
			</LineStyle>
		</Style>
		<Style id="branch_style10">
			<LineStyle>
				<color>ff2603c5</color>
				<width>4.0</width>
			</LineStyle>
		</Style>
		<Style id="branch_style10">
			<LineStyle>
				<color>ff2603c5</color>
				<width>4.0</width>
			</LineStyle>
		</Style>
		<Style id="branch_style10">
			<LineStyle>
				<color>ff2603c5</color>
				<width>4.0</width>
			</LineStyle>
		</Style>
		<Style id="branch_style10">
			<LineStyle>
				<color>ff2603c5</color>
				<width>4.0</width>
			</LineStyle>
		</Style>
		<Style id="branch_style10">
			<LineStyle>
				<color>ff2603c5</color>
				<width>4.0</width>
			</LineStyle>
		</Style>
		<Style id="branch_style10">
			<LineStyle>
				<color>ff2603c5</color>
				<width>4.0</width>
			</LineStyle>
		</Style>
		<Style id="branch_style10">
			<LineStyle>
				<color>ff2603c5</color>
				<width>4.0</width>
			</LineStyle>
		</Style>
		<Style id="branch_style10">
			<LineStyle>
				<color>ff2603c5</color>
				<width>4.0</width>
			</LineStyle>
		</Style>
		<Style id="branch_style10">
			<LineStyle>
				<color>ff2603c5</color>
				<width>4.0</width>
			</LineStyle>
		</Style>
		<Style id="branch_style10">
			<LineStyle>
				<color>ff2603c5</color>
				<width>4.0</width>
			</LineStyle>
		</Style>
		<Style id="branch_style10">
			<LineStyle>
				<color>ff2603c5</color>
				<width>4.0</width>
			</LineStyle>
		</Style>
		<Style id="branch_style10">
			<LineStyle>
				<color>ff2603c5</color>
				<width>4.0</width>
			</LineStyle>
		</Style>
		<Style id="branch_style10">
			<LineStyle>
				<color>ff2603c5</color>
				<width>4.0</width>
			</LineStyle>
		</Style>
		<Style id="branch_style10">
			<LineStyle>
				<color>ff2603c5</color>
				<width>4.0</width>
			</LineStyle>
		</Style>
		<Style id="branch_style10">
			<LineStyle>
				<color>ff2603c5</color>
				<width>4.0</width>
			</LineStyle>
		</Style>
		<Style id="branch_style10">
			<LineStyle>
				<color>ff2603c5</color>
				<width>4.0</width>
			</LineStyle>
		</Style>
		<Style id="branch_style10">
			<LineStyle>
				<color>ff2603c5</color>
				<width>4.0</width>
			</LineStyle>
		</Style>
		<Style id="branch_style10">
			<LineStyle>
				<color>ff2603c5</color>
				<width>4.0</width>
			</LineStyle>
		</Style>
		<Style id="branch_style10">
			<LineStyle>
				<color>ff2603c5</color>
				<width>4.0</width>
			</LineStyle>
		</Style>
		<Style id="branch_style10">
			<LineStyle>
				<color>ff2603c5</color>
				<width>4.0</width>
			</LineStyle>
		</Style>
		<Style id="branch_style10">
			<LineStyle>
				<color>ff2603c5</color>
				<width>4.0</width>
			</LineStyle>
		</Style>
		<Style id="branch_style10">
			<LineStyle>
				<color>ff2603c5</color>
				<width>4.0</width>
			</LineStyle>
		</Style>
		<Style id="branch_style10">
			<LineStyle>
				<color>ff2603c5</color>
				<width>4.0</width>
			</LineStyle>
		</Style>
		<Style id="branch_style10">
			<LineStyle>
				<color>ff2603c5</color>
				<width>4.0</width>
			</LineStyle>
		</Style>
		<Style id="branch_style10">
			<LineStyle>
				<color>ff2603c5</color>
				<width>4.0</width>
			</LineStyle>
		</Style>
		<Style id="branch_style10">
			<LineStyle>
				<color>ff2603c5</color>
				<width>4.0</width>
			</LineStyle>
		</Style>
		<Style id="branch_style10">
			<LineStyle>
				<color>ff2603c5</color>
				<width>4.0</width>
			</LineStyle>
		</Style>
		<Style id="branch_style10">
			<LineStyle>
				<color>ff2603c5</color>
				<width>4.0</width>
			</LineStyle>
		</Style>
		<Style id="branch_style10">
			<LineStyle>
				<color>ff2603c5</color>
				<width>4.0</width>
			</LineStyle>
		</Style>
		<Style id="branch_style10">
			<LineStyle>
				<color>ff2603c5</color>
				<width>4.0</width>
			</LineStyle>
		</Style>
		<Style id="branch_style10">
			<LineStyle>
				<color>ff2603c5</color>
				<width>4.0</width>
			</LineStyle>
		</Style>
		<Style id="branch_style10">
			<LineStyle>
				<color>ff2603c5</color>
				<width>4.0</width>
			</LineStyle>
		</Style>
		<Style id="branch_style10">
			<LineStyle>
				<color>ff2603c5</color>
				<width>4.0</width>
			</LineStyle>
		</Style>
		<Style id="branch_style10">
			<LineStyle>
				<color>ff2603c5</color>
				<width>4.0</width>
			</LineStyle>
		</Style>
		<Style id="branch_style10">
			<LineStyle>
				<color>ff2603c5</color>
				<width>4.0</width>
			</LineStyle>
		</Style>
		<Style id="branch_style10">
			<LineStyle>
				<color>ff2603c5</color>
				<width>4.0</width>
			</LineStyle>
		</Style>
		<Style id="branch_style10">
			<LineStyle>
				<color>ff2603c5</color>
				<width>4.0</width>
			</LineStyle>
		</Style>
		<Style id="branch_style10">
			<LineStyle>
				<color>ff2603c5</color>
				<width>4.0</width>
			</LineStyle>
		</Style>
		<Style id="branch_style10">
			<LineStyle>
				<color>ff2603c5</color>
				<width>4.0</width>
			</LineStyle>
		</Style>
		<Style id="branch_style10">
			<LineStyle>
				<color>ff2603c5</color>
				<width>4.0</width>
			</LineStyle>
		</Style>
		<Style id="branch_style10">
			<LineStyle>
				<color>ff2603c5</color>
				<width>4.0</width>
			</LineStyle>
		</Style>
		<Style id="branch_style10">
			<LineStyle>
				<color>ff2603c5</color>
				<width>4.0</width>
			</LineStyle>
		</Style>
		<Style id="branch_style10">
			<LineStyle>
				<color>ff2603c5</color>
				<width>4.0</width>
			</LineStyle>
		</Style>
		<Style id="branch_style10">
			<LineStyle>
				<color>ff2603c5</color>
				<width>4.0</width>
			</LineStyle>
		</Style>
		<Style id="branch_style10">
			<LineStyle>
				<color>ff2603c5</color>
				<width>4.0</width>
			</LineStyle>
		</Style>
		<Style id="branch_style10">
			<LineStyle>
				<color>ff2603c5</color>
				<width>4.0</width>
			</LineStyle>
		</Style>
		<Style id="branch_style10">
			<LineStyle>
				<color>ff2603c5</color>
				<width>4.0</width>
			</LineStyle>
		</Style>
		<Style id="branch_style10">
			<LineStyle>
				<color>ff2603c5</color>
				<width>4.0</width>
			</LineStyle>
		</Style>
		<Style id="branch_style10">
			<LineStyle>
				<color>ff2603c5</color>
				<width>4.0</width>
			</LineStyle>
		</Style>
		<Style id="branch_style10">
			<LineStyle>
				<color>ff2603c5</color>
				<width>4.0</width>
			</LineStyle>
		</Style>
		<Style id="branch_style10">
			<LineStyle>
				<color>ff2603c5</color>
				<width>4.0</width>
			</LineStyle>
		</Style>
		<Style id="branch_style10">
			<LineStyle>
				<color>ff2603c5</color>
				<width>4.0</width>
			</LineStyle>
		</Style>
		<Style id="branch_style10">
			<LineStyle>
				<color>ff2603c5</color>
				<width>4.0</width>
			</LineStyle>
		</Style>
		<Style id="branch_style10">
			<LineStyle>
				<color>ff2603c5</color>
				<width>4.0</width>
			</LineStyle>
		</Style>
		<Style id="branch_style10">
			<LineStyle>
				<color>ff2603c5</color>
				<width>4.0</width>
			</LineStyle>
		</Style>
		<Style id="branch_style10">
			<LineStyle>
				<color>ff2603c5</color>
				<width>4.0</width>
			</LineStyle>
		</Style>
		<Style id="branch_style10">
			<LineStyle>
				<color>ff2603c5</color>
				<width>4.0</width>
			</LineStyle>
		</Style>
		<Style id="branch_style10">
			<LineStyle>
				<color>ff2603c5</color>
				<width>4.0</width>
			</LineStyle>
		</Style>
		<Style id="branch_style10">
			<LineStyle>
				<color>ff2603c5</color>
				<width>4.0</width>
			</LineStyle>
		</Style>
		<Style id="branch_style10">
			<LineStyle>
				<color>ff2603c5</color>
				<width>4.0</width>
			</LineStyle>
		</Style>
		<Style id="branch_style10">
			<LineStyle>
				<color>ff2603c5</color>
				<width>4.0</width>
			</LineStyle>
		</Style>
		<Style id="branch_style10">
			<LineStyle>
				<color>ff2603c5</color>
				<width>4.0</width>
			</LineStyle>
		</Style>
		<Style id="branch_style10">
			<LineStyle>
				<color>ff2603c5</color>
				<width>4.0</width>
			</LineStyle>
		</Style>
		<Style id="branch_style10">
			<LineStyle>
				<color>ff2603c5</color>
				<width>4.0</width>
			</LineStyle>
		</Style>
		<Style id="branch_style10">
			<LineStyle>
				<color>ff2603c5</color>
				<width>4.0</width>
			</LineStyle>
		</Style>
		<Style id="branch_style10">
			<LineStyle>
				<color>ff2603c5</color>
				<width>4.0</width>
			</LineStyle>
		</Style>
		<Style id="branch_style10">
			<LineStyle>
				<color>ff2603c5</color>
				<width>4.0</width>
			</LineStyle>
		</Style>
		<Style id="branch_style10">
			<LineStyle>
				<color>ff2603c5</color>
				<width>4.0</width>
			</LineStyle>
		</Style>
		<Style id="branch_style10">
			<LineStyle>
				<color>ff2603c5</color>
				<width>4.0</width>
			</LineStyle>
		</Style>
		<Style id="branch_style10">
			<LineStyle>
				<color>ff2603c5</color>
				<width>4.0</width>
			</LineStyle>
		</Style>
		<Style id="branch_style10">
			<LineStyle>
				<color>ff2603c5</color>
				<width>4.0</width>
			</LineStyle>
		</Style>
		<Style id="branch_style10">
			<LineStyle>
				<color>ff2603c5</color>
				<width>4.0</width>
			</LineStyle>
		</Style>
		<Style id="branch_style10">
			<LineStyle>
				<color>ff2603c5</color>
				<width>4.0</width>
			</LineStyle>
		</Style>
		<Style id="branch_style10">
			<LineStyle>
				<color>ff2603c5</color>
				<width>4.0</width>
			</LineStyle>
		</Style>
		<Style id="branch_style10">
			<LineStyle>
				<color>ff2603c5</color>
				<width>4.0</width>
			</LineStyle>
		</Style>
		<Style id="branch_style10">
			<LineStyle>
				<color>ff2603c5</color>
				<width>4.0</width>
			</LineStyle>
		</Style>
		<Style id="branch_style10">
			<LineStyle>
				<color>ff2603c5</color>
				<width>4.0</width>
			</LineStyle>
		</Style>
		<Style id="branch_style10">
			<LineStyle>
				<color>ff2603c5</color>
				<width>4.0</width>
			</LineStyle>
		</Style>
		<Style id="branch_style10">
			<LineStyle>
				<color>ff2603c5</color>
				<width>4.0</width>
			</LineStyle>
		</Style>
		<Style id="branch_style10">
			<LineStyle>
				<color>ff2603c5</color>
				<width>4.0</width>
			</LineStyle>
		</Style>
		<Style id="branch_style10">
			<LineStyle>
				<color>ff2603c5</color>
				<width>4.0</width>
			</LineStyle>
		</Style>
		<Style id="branch_style10">
			<LineStyle>
				<color>ff2603c5</color>
				<width>4.0</width>
			</LineStyle>
		</Style>
		<Style id="branch_style10">
			<LineStyle>
				<color>ff2603c5</color>
				<width>4.0</width>
			</LineStyle>
		</Style>
		<Style id="branch_style10">
			<LineStyle>
				<color>ff2603c5</color>
				<width>4.0</width>
			</LineStyle>
		</Style>
		<Style id="branch_style10">
			<LineStyle>
				<color>ff2603c5</color>
				<width>4.0</width>
			</LineStyle>
		</Style>
		<Style id="branch_style10">
			<LineStyle>
				<color>ff2603c5</color>
				<width>4.0</width>
			</LineStyle>
		</Style>
		<Style id="branch_style10">
			<LineStyle>
				<color>ff2603c5</color>
				<width>4.0</width>
			</LineStyle>
		</Style>
		<Style id="branch_style10">
			<LineStyle>
				<color>ff2603c5</color>
				<width>4.0</width>
			</LineStyle>
		</Style>
		<Style id="branch_style11">
			<LineStyle>
				<color>ff2e04ee</color>
				<width>4.0</width>
			</LineStyle>
		</Style>
		<Style id="branch_style12">
			<LineStyle>
				<color>ff030010</color>
				<width>4.0</width>
			</LineStyle>
		</Style>
		<Style id="branch_style12">
			<LineStyle>
				<color>ff030010</color>
				<width>4.0</width>
			</LineStyle>
		</Style>
		<Style id="branch_style12">
			<LineStyle>
				<color>ff030010</color>
				<width>4.0</width>
			</LineStyle>
		</Style>
		<Style id="branch_style12">
			<LineStyle>
				<color>ff030010</color>
				<width>4.0</width>
			</LineStyle>
		</Style>
		<Style id="branch_style12">
			<LineStyle>
				<color>ff030010</color>
				<width>4.0</width>
			</LineStyle>
		</Style>
		<Style id="branch_style12">
			<LineStyle>
				<color>ff030010</color>
				<width>4.0</width>
			</LineStyle>
		</Style>
		<Style id="branch_style12">
			<LineStyle>
				<color>ff030010</color>
				<width>4.0</width>
			</LineStyle>
		</Style>
		<Style id="branch_style12">
			<LineStyle>
				<color>ff030010</color>
				<width>4.0</width>
			</LineStyle>
		</Style>
		<Style id="branch_style12">
			<LineStyle>
				<color>ff030010</color>
				<width>4.0</width>
			</LineStyle>
		</Style>
		<Style id="branch_style12">
			<LineStyle>
				<color>ff030010</color>
				<width>4.0</width>
			</LineStyle>
		</Style>
		<Style id="branch_style12">
			<LineStyle>
				<color>ff030010</color>
				<width>4.0</width>
			</LineStyle>
		</Style>
		<Style id="branch_style12">
			<LineStyle>
				<color>ff030010</color>
				<width>4.0</width>
			</LineStyle>
		</Style>
		<Style id="branch_style12">
			<LineStyle>
				<color>ff030010</color>
				<width>4.0</width>
			</LineStyle>
		</Style>
		<Style id="branch_style12">
			<LineStyle>
				<color>ff030010</color>
				<width>4.0</width>
			</LineStyle>
		</Style>
		<Style id="branch_style12">
			<LineStyle>
				<color>ff030010</color>
				<width>4.0</width>
			</LineStyle>
		</Style>
		<Style id="branch_style12">
			<LineStyle>
				<color>ff030010</color>
				<width>4.0</width>
			</LineStyle>
		</Style>
		<Style id="branch_style12">
			<LineStyle>
				<color>ff030010</color>
				<width>4.0</width>
			</LineStyle>
		</Style>
		<Style id="branch_style12">
			<LineStyle>
				<color>ff030010</color>
				<width>4.0</width>
			</LineStyle>
		</Style>
		<Style id="branch_style12">
			<LineStyle>
				<color>ff030010</color>
				<width>4.0</width>
			</LineStyle>
		</Style>
		<Style id="branch_style12">
			<LineStyle>
				<color>ff030010</color>
				<width>4.0</width>
			</LineStyle>
		</Style>
		<Style id="branch_style12">
			<LineStyle>
				<color>ff030010</color>
				<width>4.0</width>
			</LineStyle>
		</Style>
		<Style id="branch_style12">
			<LineStyle>
				<color>ff030010</color>
				<width>4.0</width>
			</LineStyle>
		</Style>
		<Style id="branch_style12">
			<LineStyle>
				<color>ff030010</color>
				<width>4.0</width>
			</LineStyle>
		</Style>
		<Style id="branch_style12">
			<LineStyle>
				<color>ff030010</color>
				<width>4.0</width>
			</LineStyle>
		</Style>
		<Style id="branch_style12">
			<LineStyle>
				<color>ff030010</color>
				<width>4.0</width>
			</LineStyle>
		</Style>
		<Style id="branch_style12">
			<LineStyle>
				<color>ff030010</color>
				<width>4.0</width>
			</LineStyle>
		</Style>
		<Style id="branch_style12">
			<LineStyle>
				<color>ff030010</color>
				<width>4.0</width>
			</LineStyle>
		</Style>
		<Style id="branch_style12">
			<LineStyle>
				<color>ff030010</color>
				<width>4.0</width>
			</LineStyle>
		</Style>
		<Style id="branch_style12">
			<LineStyle>
				<color>ff030010</color>
				<width>4.0</width>
			</LineStyle>
		</Style>
		<Style id="branch_style12">
			<LineStyle>
				<color>ff030010</color>
				<width>4.0</width>
			</LineStyle>
		</Style>
		<Style id="branch_style12">
			<LineStyle>
				<color>ff030010</color>
				<width>4.0</width>
			</LineStyle>
		</Style>
		<Style id="branch_style12">
			<LineStyle>
				<color>ff030010</color>
				<width>4.0</width>
			</LineStyle>
		</Style>
		<Style id="branch_style12">
			<LineStyle>
				<color>ff030010</color>
				<width>4.0</width>
			</LineStyle>
		</Style>
		<Style id="branch_style12">
			<LineStyle>
				<color>ff030010</color>
				<width>4.0</width>
			</LineStyle>
		</Style>
		<Style id="branch_style12">
			<LineStyle>
				<color>ff030010</color>
				<width>4.0</width>
			</LineStyle>
		</Style>
		<Style id="branch_style12">
			<LineStyle>
				<color>ff030010</color>
				<width>4.0</width>
			</LineStyle>
		</Style>
		<Style id="branch_style12">
			<LineStyle>
				<color>ff030010</color>
				<width>4.0</width>
			</LineStyle>
		</Style>
		<Style id="branch_style12">
			<LineStyle>
				<color>ff030010</color>
				<width>4.0</width>
			</LineStyle>
		</Style>
		<Style id="branch_style12">
			<LineStyle>
				<color>ff030010</color>
				<width>4.0</width>
			</LineStyle>
		</Style>
		<Style id="branch_style12">
			<LineStyle>
				<color>ff030010</color>
				<width>4.0</width>
			</LineStyle>
		</Style>
		<Style id="branch_style12">
			<LineStyle>
				<color>ff030010</color>
				<width>4.0</width>
			</LineStyle>
		</Style>
		<Style id="branch_style12">
			<LineStyle>
				<color>ff030010</color>
				<width>4.0</width>
			</LineStyle>
		</Style>
		<Style id="branch_style12">
			<LineStyle>
				<color>ff030010</color>
				<width>4.0</width>
			</LineStyle>
		</Style>
		<Style id="branch_style12">
			<LineStyle>
				<color>ff030010</color>
				<width>4.0</width>
			</LineStyle>
		</Style>
		<Style id="branch_style12">
			<LineStyle>
				<color>ff030010</color>
				<width>4.0</width>
			</LineStyle>
		</Style>
		<Style id="branch_style12">
			<LineStyle>
				<color>ff030010</color>
				<width>4.0</width>
			</LineStyle>
		</Style>
		<Style id="branch_style12">
			<LineStyle>
				<color>ff030010</color>
				<width>4.0</width>
			</LineStyle>
		</Style>
		<Style id="branch_style12">
			<LineStyle>
				<color>ff030010</color>
				<width>4.0</width>
			</LineStyle>
		</Style>
		<Style id="branch_style12">
			<LineStyle>
				<color>ff030010</color>
				<width>4.0</width>
			</LineStyle>
		</Style>
		<Style id="branch_style12">
			<LineStyle>
				<color>ff030010</color>
				<width>4.0</width>
			</LineStyle>
		</Style>
		<Style id="branch_style12">
			<LineStyle>
				<color>ff030010</color>
				<width>4.0</width>
			</LineStyle>
		</Style>
		<Style id="branch_style12">
			<LineStyle>
				<color>ff030010</color>
				<width>4.0</width>
			</LineStyle>
		</Style>
		<Style id="branch_style12">
			<LineStyle>
				<color>ff030010</color>
				<width>4.0</width>
			</LineStyle>
		</Style>
		<Style id="branch_style12">
			<LineStyle>
				<color>ff030010</color>
				<width>4.0</width>
			</LineStyle>
		</Style>
		<Style id="branch_style12">
			<LineStyle>
				<color>ff030010</color>
				<width>4.0</width>
			</LineStyle>
		</Style>
		<Style id="branch_style12">
			<LineStyle>
				<color>ff030010</color>
				<width>4.0</width>
			</LineStyle>
		</Style>
		<Style id="branch_style12">
			<LineStyle>
				<color>ff030010</color>
				<width>4.0</width>
			</LineStyle>
		</Style>
		<Style id="branch_style12">
			<LineStyle>
				<color>ff030010</color>
				<width>4.0</width>
			</LineStyle>
		</Style>
		<Style id="branch_style12">
			<LineStyle>
				<color>ff030010</color>
				<width>4.0</width>
			</LineStyle>
		</Style>
		<Style id="branch_style12">
			<LineStyle>
				<color>ff030010</color>
				<width>4.0</width>
			</LineStyle>
		</Style>
		<Style id="branch_style12">
			<LineStyle>
				<color>ff030010</color>
				<width>4.0</width>
			</LineStyle>
		</Style>
		<Style id="branch_style12">
			<LineStyle>
				<color>ff030010</color>
				<width>4.0</width>
			</LineStyle>
		</Style>
		<Style id="branch_style12">
			<LineStyle>
				<color>ff030010</color>
				<width>4.0</width>
			</LineStyle>
		</Style>
		<Style id="branch_style12">
			<LineStyle>
				<color>ff030010</color>
				<width>4.0</width>
			</LineStyle>
		</Style>
		<Style id="branch_style12">
			<LineStyle>
				<color>ff030010</color>
				<width>4.0</width>
			</LineStyle>
		</Style>
		<Style id="branch_style12">
			<LineStyle>
				<color>ff030010</color>
				<width>4.0</width>
			</LineStyle>
		</Style>
		<Style id="branch_style12">
			<LineStyle>
				<color>ff030010</color>
				<width>4.0</width>
			</LineStyle>
		</Style>
		<Style id="branch_style12">
			<LineStyle>
				<color>ff030010</color>
				<width>4.0</width>
			</LineStyle>
		</Style>
		<Style id="branch_style12">
			<LineStyle>
				<color>ff030010</color>
				<width>4.0</width>
			</LineStyle>
		</Style>
		<Style id="branch_style12">
			<LineStyle>
				<color>ff030010</color>
				<width>4.0</width>
			</LineStyle>
		</Style>
		<Style id="branch_style12">
			<LineStyle>
				<color>ff030010</color>
				<width>4.0</width>
			</LineStyle>
		</Style>
		<Style id="branch_style12">
			<LineStyle>
				<color>ff030010</color>
				<width>4.0</width>
			</LineStyle>
		</Style>
		<Style id="branch_style12">
			<LineStyle>
				<color>ff030010</color>
				<width>4.0</width>
			</LineStyle>
		</Style>
		<Style id="branch_style12">
			<LineStyle>
				<color>ff030010</color>
				<width>4.0</width>
			</LineStyle>
		</Style>
		<Style id="branch_style12">
			<LineStyle>
				<color>ff030010</color>
				<width>4.0</width>
			</LineStyle>
		</Style>
		<Style id="branch_style12">
			<LineStyle>
				<color>ff030010</color>
				<width>4.0</width>
			</LineStyle>
		</Style>
		<Style id="branch_style12">
			<LineStyle>
				<color>ff030010</color>
				<width>4.0</width>
			</LineStyle>
		</Style>
		<Style id="branch_style12">
			<LineStyle>
				<color>ff030010</color>
				<width>4.0</width>
			</LineStyle>
		</Style>
		<Style id="branch_style12">
			<LineStyle>
				<color>ff030010</color>
				<width>4.0</width>
			</LineStyle>
		</Style>
		<Style id="branch_style12">
			<LineStyle>
				<color>ff030010</color>
				<width>4.0</width>
			</LineStyle>
		</Style>
		<Style id="branch_style12">
			<LineStyle>
				<color>ff030010</color>
				<width>4.0</width>
			</LineStyle>
		</Style>
		<Style id="branch_style12">
			<LineStyle>
				<color>ff030010</color>
				<width>4.0</width>
			</LineStyle>
		</Style>
		<Style id="branch_style12">
			<LineStyle>
				<color>ff030010</color>
				<width>4.0</width>
			</LineStyle>
		</Style>
		<Style id="branch_style12">
			<LineStyle>
				<color>ff030010</color>
				<width>4.0</width>
			</LineStyle>
		</Style>
		<Style id="branch_style12">
			<LineStyle>
				<color>ff030010</color>
				<width>4.0</width>
			</LineStyle>
		</Style>
		<Style id="branch_style12">
			<LineStyle>
				<color>ff030010</color>
				<width>4.0</width>
			</LineStyle>
		</Style>
		<Style id="branch_style12">
			<LineStyle>
				<color>ff030010</color>
				<width>4.0</width>
			</LineStyle>
		</Style>
		<Style id="branch_style12">
			<LineStyle>
				<color>ff030010</color>
				<width>4.0</width>
			</LineStyle>
		</Style>
		<Style id="branch_style12">
			<LineStyle>
				<color>ff030010</color>
				<width>4.0</width>
			</LineStyle>
		</Style>
		<Style id="branch_style12">
			<LineStyle>
				<color>ff030010</color>
				<width>4.0</width>
			</LineStyle>
		</Style>
		<Style id="branch_style12">
			<LineStyle>
				<color>ff030010</color>
				<width>4.0</width>
			</LineStyle>
		</Style>
		<Style id="branch_style12">
			<LineStyle>
				<color>ff030010</color>
				<width>4.0</width>
			</LineStyle>
		</Style>
		<Style id="branch_style12">
			<LineStyle>
				<color>ff030010</color>
				<width>4.0</width>
			</LineStyle>
		</Style>
		<Style id="branch_style12">
			<LineStyle>
				<color>ff030010</color>
				<width>4.0</width>
			</LineStyle>
		</Style>
		<Style id="branch_style12">
			<LineStyle>
				<color>ff030010</color>
				<width>4.0</width>
			</LineStyle>
		</Style>
		<Style id="branch_style12">
			<LineStyle>
				<color>ff030010</color>
				<width>4.0</width>
			</LineStyle>
		</Style>
		<Style id="branch_style12">
			<LineStyle>
				<color>ff030010</color>
				<width>4.0</width>
			</LineStyle>
		</Style>
		<Style id="branch_style12">
			<LineStyle>
				<color>ff030010</color>
				<width>4.0</width>
			</LineStyle>
		</Style>
		<Style id="branch_style12">
			<LineStyle>
				<color>ff030010</color>
				<width>4.0</width>
			</LineStyle>
		</Style>
		<Style id="branch_style12">
			<LineStyle>
				<color>ff030010</color>
				<width>4.0</width>
			</LineStyle>
		</Style>
		<Style id="branch_style13">
			<LineStyle>
				<color>ff0b013c</color>
				<width>4.0</width>
			</LineStyle>
		</Style>
		<Style id="branch_style13">
			<LineStyle>
				<color>ff0b013c</color>
				<width>4.0</width>
			</LineStyle>
		</Style>
		<Style id="branch_style13">
			<LineStyle>
				<color>ff0b013c</color>
				<width>4.0</width>
			</LineStyle>
		</Style>
		<Style id="branch_style13">
			<LineStyle>
				<color>ff0b013c</color>
				<width>4.0</width>
			</LineStyle>
		</Style>
		<Style id="branch_style13">
			<LineStyle>
				<color>ff0b013c</color>
				<width>4.0</width>
			</LineStyle>
		</Style>
		<Style id="branch_style13">
			<LineStyle>
				<color>ff0b013c</color>
				<width>4.0</width>
			</LineStyle>
		</Style>
		<Style id="branch_style13">
			<LineStyle>
				<color>ff0b013c</color>
				<width>4.0</width>
			</LineStyle>
		</Style>
		<Style id="branch_style13">
			<LineStyle>
				<color>ff0b013c</color>
				<width>4.0</width>
			</LineStyle>
		</Style>
		<Style id="branch_style13">
			<LineStyle>
				<color>ff0b013c</color>
				<width>4.0</width>
			</LineStyle>
		</Style>
		<Style id="branch_style13">
			<LineStyle>
				<color>ff0b013c</color>
				<width>4.0</width>
			</LineStyle>
		</Style>
		<Style id="branch_style13">
			<LineStyle>
				<color>ff0b013c</color>
				<width>4.0</width>
			</LineStyle>
		</Style>
		<Style id="branch_style13">
			<LineStyle>
				<color>ff0b013c</color>
				<width>4.0</width>
			</LineStyle>
		</Style>
		<Style id="branch_style13">
			<LineStyle>
				<color>ff0b013c</color>
				<width>4.0</width>
			</LineStyle>
		</Style>
		<Style id="branch_style13">
			<LineStyle>
				<color>ff0b013c</color>
				<width>4.0</width>
			</LineStyle>
		</Style>
		<Style id="branch_style13">
			<LineStyle>
				<color>ff0b013c</color>
				<width>4.0</width>
			</LineStyle>
		</Style>
		<Style id="branch_style13">
			<LineStyle>
				<color>ff0b013c</color>
				<width>4.0</width>
			</LineStyle>
		</Style>
		<Style id="branch_style13">
			<LineStyle>
				<color>ff0b013c</color>
				<width>4.0</width>
			</LineStyle>
		</Style>
		<Style id="branch_style13">
			<LineStyle>
				<color>ff0b013c</color>
				<width>4.0</width>
			</LineStyle>
		</Style>
		<Style id="branch_style13">
			<LineStyle>
				<color>ff0b013c</color>
				<width>4.0</width>
			</LineStyle>
		</Style>
		<Style id="branch_style13">
			<LineStyle>
				<color>ff0b013c</color>
				<width>4.0</width>
			</LineStyle>
		</Style>
		<Style id="branch_style13">
			<LineStyle>
				<color>ff0b013c</color>
				<width>4.0</width>
			</LineStyle>
		</Style>
		<Style id="branch_style13">
			<LineStyle>
				<color>ff0b013c</color>
				<width>4.0</width>
			</LineStyle>
		</Style>
		<Style id="branch_style13">
			<LineStyle>
				<color>ff0b013c</color>
				<width>4.0</width>
			</LineStyle>
		</Style>
		<Style id="branch_style13">
			<LineStyle>
				<color>ff0b013c</color>
				<width>4.0</width>
			</LineStyle>
		</Style>
		<Style id="branch_style13">
			<LineStyle>
				<color>ff0b013c</color>
				<width>4.0</width>
			</LineStyle>
		</Style>
		<Style id="branch_style13">
			<LineStyle>
				<color>ff0b013c</color>
				<width>4.0</width>
			</LineStyle>
		</Style>
		<Style id="branch_style13">
			<LineStyle>
				<color>ff0b013c</color>
				<width>4.0</width>
			</LineStyle>
		</Style>
		<Style id="branch_style13">
			<LineStyle>
				<color>ff0b013c</color>
				<width>4.0</width>
			</LineStyle>
		</Style>
		<Style id="branch_style13">
			<LineStyle>
				<color>ff0b013c</color>
				<width>4.0</width>
			</LineStyle>
		</Style>
		<Style id="branch_style13">
			<LineStyle>
				<color>ff0b013c</color>
				<width>4.0</width>
			</LineStyle>
		</Style>
		<Style id="branch_style13">
			<LineStyle>
				<color>ff0b013c</color>
				<width>4.0</width>
			</LineStyle>
		</Style>
		<Style id="branch_style13">
			<LineStyle>
				<color>ff0b013c</color>
				<width>4.0</width>
			</LineStyle>
		</Style>
		<Style id="branch_style13">
			<LineStyle>
				<color>ff0b013c</color>
				<width>4.0</width>
			</LineStyle>
		</Style>
		<Style id="branch_style13">
			<LineStyle>
				<color>ff0b013c</color>
				<width>4.0</width>
			</LineStyle>
		</Style>
		<Style id="branch_style13">
			<LineStyle>
				<color>ff0b013c</color>
				<width>4.0</width>
			</LineStyle>
		</Style>
		<Style id="branch_style13">
			<LineStyle>
				<color>ff0b013c</color>
				<width>4.0</width>
			</LineStyle>
		</Style>
		<Style id="branch_style13">
			<LineStyle>
				<color>ff0b013c</color>
				<width>4.0</width>
			</LineStyle>
		</Style>
		<Style id="branch_style13">
			<LineStyle>
				<color>ff0b013c</color>
				<width>4.0</width>
			</LineStyle>
		</Style>
		<Style id="branch_style13">
			<LineStyle>
				<color>ff0b013c</color>
				<width>4.0</width>
			</LineStyle>
		</Style>
		<Style id="branch_style13">
			<LineStyle>
				<color>ff0b013c</color>
				<width>4.0</width>
			</LineStyle>
		</Style>
		<Style id="branch_style13">
			<LineStyle>
				<color>ff0b013c</color>
				<width>4.0</width>
			</LineStyle>
		</Style>
		<Style id="branch_style13">
			<LineStyle>
				<color>ff0b013c</color>
				<width>4.0</width>
			</LineStyle>
		</Style>
		<Style id="branch_style13">
			<LineStyle>
				<color>ff0b013c</color>
				<width>4.0</width>
			</LineStyle>
		</Style>
		<Style id="branch_style13">
			<LineStyle>
				<color>ff0b013c</color>
				<width>4.0</width>
			</LineStyle>
		</Style>
		<Style id="branch_style13">
			<LineStyle>
				<color>ff0b013c</color>
				<width>4.0</width>
			</LineStyle>
		</Style>
		<Style id="branch_style13">
			<LineStyle>
				<color>ff0b013c</color>
				<width>4.0</width>
			</LineStyle>
		</Style>
		<Style id="branch_style13">
			<LineStyle>
				<color>ff0b013c</color>
				<width>4.0</width>
			</LineStyle>
		</Style>
		<Style id="branch_style13">
			<LineStyle>
				<color>ff0b013c</color>
				<width>4.0</width>
			</LineStyle>
		</Style>
		<Style id="branch_style13">
			<LineStyle>
				<color>ff0b013c</color>
				<width>4.0</width>
			</LineStyle>
		</Style>
		<Style id="branch_style13">
			<LineStyle>
				<color>ff0b013c</color>
				<width>4.0</width>
			</LineStyle>
		</Style>
		<Style id="branch_style13">
			<LineStyle>
				<color>ff0b013c</color>
				<width>4.0</width>
			</LineStyle>
		</Style>
		<Style id="branch_style13">
			<LineStyle>
				<color>ff0b013c</color>
				<width>4.0</width>
			</LineStyle>
		</Style>
		<Style id="branch_style13">
			<LineStyle>
				<color>ff0b013c</color>
				<width>4.0</width>
			</LineStyle>
		</Style>
		<Style id="branch_style13">
			<LineStyle>
				<color>ff0b013c</color>
				<width>4.0</width>
			</LineStyle>
		</Style>
		<Style id="branch_style13">
			<LineStyle>
				<color>ff0b013c</color>
				<width>4.0</width>
			</LineStyle>
		</Style>
		<Style id="branch_style13">
			<LineStyle>
				<color>ff0b013c</color>
				<width>4.0</width>
			</LineStyle>
		</Style>
		<Style id="branch_style13">
			<LineStyle>
				<color>ff0b013c</color>
				<width>4.0</width>
			</LineStyle>
		</Style>
		<Style id="branch_style13">
			<LineStyle>
				<color>ff0b013c</color>
				<width>4.0</width>
			</LineStyle>
		</Style>
		<Style id="branch_style13">
			<LineStyle>
				<color>ff0b013c</color>
				<width>4.0</width>
			</LineStyle>
		</Style>
		<Style id="branch_style13">
			<LineStyle>
				<color>ff0b013c</color>
				<width>4.0</width>
			</LineStyle>
		</Style>
		<Style id="branch_style13">
			<LineStyle>
				<color>ff0b013c</color>
				<width>4.0</width>
			</LineStyle>
		</Style>
		<Style id="branch_style13">
			<LineStyle>
				<color>ff0b013c</color>
				<width>4.0</width>
			</LineStyle>
		</Style>
		<Style id="branch_style13">
			<LineStyle>
				<color>ff0b013c</color>
				<width>4.0</width>
			</LineStyle>
		</Style>
		<Style id="branch_style13">
			<LineStyle>
				<color>ff0b013c</color>
				<width>4.0</width>
			</LineStyle>
		</Style>
		<Style id="branch_style13">
			<LineStyle>
				<color>ff0b013c</color>
				<width>4.0</width>
			</LineStyle>
		</Style>
		<Style id="branch_style13">
			<LineStyle>
				<color>ff0b013c</color>
				<width>4.0</width>
			</LineStyle>
		</Style>
		<Style id="branch_style13">
			<LineStyle>
				<color>ff0b013c</color>
				<width>4.0</width>
			</LineStyle>
		</Style>
		<Style id="branch_style13">
			<LineStyle>
				<color>ff0b013c</color>
				<width>4.0</width>
			</LineStyle>
		</Style>
		<Style id="branch_style13">
			<LineStyle>
				<color>ff0b013c</color>
				<width>4.0</width>
			</LineStyle>
		</Style>
		<Style id="branch_style13">
			<LineStyle>
				<color>ff0b013c</color>
				<width>4.0</width>
			</LineStyle>
		</Style>
		<Style id="branch_style13">
			<LineStyle>
				<color>ff0b013c</color>
				<width>4.0</width>
			</LineStyle>
		</Style>
		<Style id="branch_style13">
			<LineStyle>
				<color>ff0b013c</color>
				<width>4.0</width>
			</LineStyle>
		</Style>
		<Style id="branch_style13">
			<LineStyle>
				<color>ff0b013c</color>
				<width>4.0</width>
			</LineStyle>
		</Style>
		<Style id="branch_style13">
			<LineStyle>
				<color>ff0b013c</color>
				<width>4.0</width>
			</LineStyle>
		</Style>
		<Style id="branch_style13">
			<LineStyle>
				<color>ff0b013c</color>
				<width>4.0</width>
			</LineStyle>
		</Style>
		<Style id="branch_style13">
			<LineStyle>
				<color>ff0b013c</color>
				<width>4.0</width>
			</LineStyle>
		</Style>
		<Style id="branch_style13">
			<LineStyle>
				<color>ff0b013c</color>
				<width>4.0</width>
			</LineStyle>
		</Style>
		<Style id="branch_style13">
			<LineStyle>
				<color>ff0b013c</color>
				<width>4.0</width>
			</LineStyle>
		</Style>
		<Style id="branch_style13">
			<LineStyle>
				<color>ff0b013c</color>
				<width>4.0</width>
			</LineStyle>
		</Style>
		<Style id="branch_style13">
			<LineStyle>
				<color>ff0b013c</color>
				<width>4.0</width>
			</LineStyle>
		</Style>
		<Style id="branch_style13">
			<LineStyle>
				<color>ff0b013c</color>
				<width>4.0</width>
			</LineStyle>
		</Style>
		<Style id="branch_style13">
			<LineStyle>
				<color>ff0b013c</color>
				<width>4.0</width>
			</LineStyle>
		</Style>
		<Style id="branch_style13">
			<LineStyle>
				<color>ff0b013c</color>
				<width>4.0</width>
			</LineStyle>
		</Style>
		<Style id="branch_style13">
			<LineStyle>
				<color>ff0b013c</color>
				<width>4.0</width>
			</LineStyle>
		</Style>
		<Style id="branch_style13">
			<LineStyle>
				<color>ff0b013c</color>
				<width>4.0</width>
			</LineStyle>
		</Style>
		<Style id="branch_style13">
			<LineStyle>
				<color>ff0b013c</color>
				<width>4.0</width>
			</LineStyle>
		</Style>
		<Style id="branch_style13">
			<LineStyle>
				<color>ff0b013c</color>
				<width>4.0</width>
			</LineStyle>
		</Style>
		<Style id="branch_style13">
			<LineStyle>
				<color>ff0b013c</color>
				<width>4.0</width>
			</LineStyle>
		</Style>
		<Style id="branch_style13">
			<LineStyle>
				<color>ff0b013c</color>
				<width>4.0</width>
			</LineStyle>
		</Style>
		<Style id="branch_style13">
			<LineStyle>
				<color>ff0b013c</color>
				<width>4.0</width>
			</LineStyle>
		</Style>
		<Style id="branch_style13">
			<LineStyle>
				<color>ff0b013c</color>
				<width>4.0</width>
			</LineStyle>
		</Style>
		<Style id="branch_style13">
			<LineStyle>
				<color>ff0b013c</color>
				<width>4.0</width>
			</LineStyle>
		</Style>
		<Style id="branch_style13">
			<LineStyle>
				<color>ff0b013c</color>
				<width>4.0</width>
			</LineStyle>
		</Style>
		<Style id="branch_style13">
			<LineStyle>
				<color>ff0b013c</color>
				<width>4.0</width>
			</LineStyle>
		</Style>
		<Style id="branch_style13">
			<LineStyle>
				<color>ff0b013c</color>
				<width>4.0</width>
			</LineStyle>
		</Style>
		<Style id="branch_style13">
			<LineStyle>
				<color>ff0b013c</color>
				<width>4.0</width>
			</LineStyle>
		</Style>
		<Style id="branch_style13">
			<LineStyle>
				<color>ff0b013c</color>
				<width>4.0</width>
			</LineStyle>
		</Style>
		<Style id="branch_style13">
			<LineStyle>
				<color>ff0b013c</color>
				<width>4.0</width>
			</LineStyle>
		</Style>
		<Style id="branch_style13">
			<LineStyle>
				<color>ff0b013c</color>
				<width>4.0</width>
			</LineStyle>
		</Style>
		<Style id="branch_style13">
			<LineStyle>
				<color>ff0b013c</color>
				<width>4.0</width>
			</LineStyle>
		</Style>
		<Style id="branch_style14">
			<LineStyle>
				<color>ff02000e</color>
				<width>4.0</width>
			</LineStyle>
		</Style>
		<Style id="branch_style15">
			<LineStyle>
				<color>ff030010</color>
				<width>4.0</width>
			</LineStyle>
		</Style>
		<Style id="branch_style15">
			<LineStyle>
				<color>ff030010</color>
				<width>4.0</width>
			</LineStyle>
		</Style>
		<Style id="branch_style15">
			<LineStyle>
				<color>ff030010</color>
				<width>4.0</width>
			</LineStyle>
		</Style>
		<Style id="branch_style15">
			<LineStyle>
				<color>ff030010</color>
				<width>4.0</width>
			</LineStyle>
		</Style>
		<Style id="branch_style15">
			<LineStyle>
				<color>ff030010</color>
				<width>4.0</width>
			</LineStyle>
		</Style>
		<Style id="branch_style15">
			<LineStyle>
				<color>ff030010</color>
				<width>4.0</width>
			</LineStyle>
		</Style>
		<Style id="branch_style15">
			<LineStyle>
				<color>ff030010</color>
				<width>4.0</width>
			</LineStyle>
		</Style>
		<Style id="branch_style15">
			<LineStyle>
				<color>ff030010</color>
				<width>4.0</width>
			</LineStyle>
		</Style>
		<Style id="branch_style15">
			<LineStyle>
				<color>ff030010</color>
				<width>4.0</width>
			</LineStyle>
		</Style>
		<Style id="branch_style15">
			<LineStyle>
				<color>ff030010</color>
				<width>4.0</width>
			</LineStyle>
		</Style>
		<Style id="branch_style15">
			<LineStyle>
				<color>ff030010</color>
				<width>4.0</width>
			</LineStyle>
		</Style>
		<Style id="branch_style15">
			<LineStyle>
				<color>ff030010</color>
				<width>4.0</width>
			</LineStyle>
		</Style>
		<Style id="branch_style15">
			<LineStyle>
				<color>ff030010</color>
				<width>4.0</width>
			</LineStyle>
		</Style>
		<Style id="branch_style15">
			<LineStyle>
				<color>ff030010</color>
				<width>4.0</width>
			</LineStyle>
		</Style>
		<Style id="branch_style15">
			<LineStyle>
				<color>ff030010</color>
				<width>4.0</width>
			</LineStyle>
		</Style>
		<Style id="branch_style15">
			<LineStyle>
				<color>ff030010</color>
				<width>4.0</width>
			</LineStyle>
		</Style>
		<Style id="branch_style15">
			<LineStyle>
				<color>ff030010</color>
				<width>4.0</width>
			</LineStyle>
		</Style>
		<Style id="branch_style15">
			<LineStyle>
				<color>ff030010</color>
				<width>4.0</width>
			</LineStyle>
		</Style>
		<Style id="branch_style15">
			<LineStyle>
				<color>ff030010</color>
				<width>4.0</width>
			</LineStyle>
		</Style>
		<Style id="branch_style15">
			<LineStyle>
				<color>ff030010</color>
				<width>4.0</width>
			</LineStyle>
		</Style>
		<Style id="branch_style15">
			<LineStyle>
				<color>ff030010</color>
				<width>4.0</width>
			</LineStyle>
		</Style>
		<Style id="branch_style15">
			<LineStyle>
				<color>ff030010</color>
				<width>4.0</width>
			</LineStyle>
		</Style>
		<Style id="branch_style15">
			<LineStyle>
				<color>ff030010</color>
				<width>4.0</width>
			</LineStyle>
		</Style>
		<Style id="branch_style15">
			<LineStyle>
				<color>ff030010</color>
				<width>4.0</width>
			</LineStyle>
		</Style>
		<Style id="branch_style15">
			<LineStyle>
				<color>ff030010</color>
				<width>4.0</width>
			</LineStyle>
		</Style>
		<Style id="branch_style15">
			<LineStyle>
				<color>ff030010</color>
				<width>4.0</width>
			</LineStyle>
		</Style>
		<Style id="branch_style15">
			<LineStyle>
				<color>ff030010</color>
				<width>4.0</width>
			</LineStyle>
		</Style>
		<Style id="branch_style15">
			<LineStyle>
				<color>ff030010</color>
				<width>4.0</width>
			</LineStyle>
		</Style>
		<Style id="branch_style15">
			<LineStyle>
				<color>ff030010</color>
				<width>4.0</width>
			</LineStyle>
		</Style>
		<Style id="branch_style15">
			<LineStyle>
				<color>ff030010</color>
				<width>4.0</width>
			</LineStyle>
		</Style>
		<Style id="branch_style15">
			<LineStyle>
				<color>ff030010</color>
				<width>4.0</width>
			</LineStyle>
		</Style>
		<Style id="branch_style15">
			<LineStyle>
				<color>ff030010</color>
				<width>4.0</width>
			</LineStyle>
		</Style>
		<Style id="branch_style15">
			<LineStyle>
				<color>ff030010</color>
				<width>4.0</width>
			</LineStyle>
		</Style>
		<Style id="branch_style15">
			<LineStyle>
				<color>ff030010</color>
				<width>4.0</width>
			</LineStyle>
		</Style>
		<Style id="branch_style15">
			<LineStyle>
				<color>ff030010</color>
				<width>4.0</width>
			</LineStyle>
		</Style>
		<Style id="branch_style15">
			<LineStyle>
				<color>ff030010</color>
				<width>4.0</width>
			</LineStyle>
		</Style>
		<Style id="branch_style15">
			<LineStyle>
				<color>ff030010</color>
				<width>4.0</width>
			</LineStyle>
		</Style>
		<Style id="branch_style15">
			<LineStyle>
				<color>ff030010</color>
				<width>4.0</width>
			</LineStyle>
		</Style>
		<Style id="branch_style15">
			<LineStyle>
				<color>ff030010</color>
				<width>4.0</width>
			</LineStyle>
		</Style>
		<Style id="branch_style15">
			<LineStyle>
				<color>ff030010</color>
				<width>4.0</width>
			</LineStyle>
		</Style>
		<Style id="branch_style15">
			<LineStyle>
				<color>ff030010</color>
				<width>4.0</width>
			</LineStyle>
		</Style>
		<Style id="branch_style15">
			<LineStyle>
				<color>ff030010</color>
				<width>4.0</width>
			</LineStyle>
		</Style>
		<Style id="branch_style15">
			<LineStyle>
				<color>ff030010</color>
				<width>4.0</width>
			</LineStyle>
		</Style>
		<Style id="branch_style15">
			<LineStyle>
				<color>ff030010</color>
				<width>4.0</width>
			</LineStyle>
		</Style>
		<Style id="branch_style15">
			<LineStyle>
				<color>ff030010</color>
				<width>4.0</width>
			</LineStyle>
		</Style>
		<Style id="branch_style15">
			<LineStyle>
				<color>ff030010</color>
				<width>4.0</width>
			</LineStyle>
		</Style>
		<Style id="branch_style15">
			<LineStyle>
				<color>ff030010</color>
				<width>4.0</width>
			</LineStyle>
		</Style>
		<Style id="branch_style15">
			<LineStyle>
				<color>ff030010</color>
				<width>4.0</width>
			</LineStyle>
		</Style>
		<Style id="branch_style15">
			<LineStyle>
				<color>ff030010</color>
				<width>4.0</width>
			</LineStyle>
		</Style>
		<Style id="branch_style15">
			<LineStyle>
				<color>ff030010</color>
				<width>4.0</width>
			</LineStyle>
		</Style>
		<Style id="branch_style15">
			<LineStyle>
				<color>ff030010</color>
				<width>4.0</width>
			</LineStyle>
		</Style>
		<Style id="branch_style15">
			<LineStyle>
				<color>ff030010</color>
				<width>4.0</width>
			</LineStyle>
		</Style>
		<Style id="branch_style15">
			<LineStyle>
				<color>ff030010</color>
				<width>4.0</width>
			</LineStyle>
		</Style>
		<Style id="branch_style15">
			<LineStyle>
				<color>ff030010</color>
				<width>4.0</width>
			</LineStyle>
		</Style>
		<Style id="branch_style15">
			<LineStyle>
				<color>ff030010</color>
				<width>4.0</width>
			</LineStyle>
		</Style>
		<Style id="branch_style15">
			<LineStyle>
				<color>ff030010</color>
				<width>4.0</width>
			</LineStyle>
		</Style>
		<Style id="branch_style15">
			<LineStyle>
				<color>ff030010</color>
				<width>4.0</width>
			</LineStyle>
		</Style>
		<Style id="branch_style15">
			<LineStyle>
				<color>ff030010</color>
				<width>4.0</width>
			</LineStyle>
		</Style>
		<Style id="branch_style15">
			<LineStyle>
				<color>ff030010</color>
				<width>4.0</width>
			</LineStyle>
		</Style>
		<Style id="branch_style15">
			<LineStyle>
				<color>ff030010</color>
				<width>4.0</width>
			</LineStyle>
		</Style>
		<Style id="branch_style15">
			<LineStyle>
				<color>ff030010</color>
				<width>4.0</width>
			</LineStyle>
		</Style>
		<Style id="branch_style15">
			<LineStyle>
				<color>ff030010</color>
				<width>4.0</width>
			</LineStyle>
		</Style>
		<Style id="branch_style15">
			<LineStyle>
				<color>ff030010</color>
				<width>4.0</width>
			</LineStyle>
		</Style>
		<Style id="branch_style15">
			<LineStyle>
				<color>ff030010</color>
				<width>4.0</width>
			</LineStyle>
		</Style>
		<Style id="branch_style15">
			<LineStyle>
				<color>ff030010</color>
				<width>4.0</width>
			</LineStyle>
		</Style>
		<Style id="branch_style15">
			<LineStyle>
				<color>ff030010</color>
				<width>4.0</width>
			</LineStyle>
		</Style>
		<Style id="branch_style15">
			<LineStyle>
				<color>ff030010</color>
				<width>4.0</width>
			</LineStyle>
		</Style>
		<Style id="branch_style15">
			<LineStyle>
				<color>ff030010</color>
				<width>4.0</width>
			</LineStyle>
		</Style>
		<Style id="branch_style15">
			<LineStyle>
				<color>ff030010</color>
				<width>4.0</width>
			</LineStyle>
		</Style>
		<Style id="branch_style15">
			<LineStyle>
				<color>ff030010</color>
				<width>4.0</width>
			</LineStyle>
		</Style>
		<Style id="branch_style15">
			<LineStyle>
				<color>ff030010</color>
				<width>4.0</width>
			</LineStyle>
		</Style>
		<Style id="branch_style15">
			<LineStyle>
				<color>ff030010</color>
				<width>4.0</width>
			</LineStyle>
		</Style>
		<Style id="branch_style15">
			<LineStyle>
				<color>ff030010</color>
				<width>4.0</width>
			</LineStyle>
		</Style>
		<Style id="branch_style15">
			<LineStyle>
				<color>ff030010</color>
				<width>4.0</width>
			</LineStyle>
		</Style>
		<Style id="branch_style15">
			<LineStyle>
				<color>ff030010</color>
				<width>4.0</width>
			</LineStyle>
		</Style>
		<Style id="branch_style15">
			<LineStyle>
				<color>ff030010</color>
				<width>4.0</width>
			</LineStyle>
		</Style>
		<Style id="branch_style15">
			<LineStyle>
				<color>ff030010</color>
				<width>4.0</width>
			</LineStyle>
		</Style>
		<Style id="branch_style15">
			<LineStyle>
				<color>ff030010</color>
				<width>4.0</width>
			</LineStyle>
		</Style>
		<Style id="branch_style15">
			<LineStyle>
				<color>ff030010</color>
				<width>4.0</width>
			</LineStyle>
		</Style>
		<Style id="branch_style15">
			<LineStyle>
				<color>ff030010</color>
				<width>4.0</width>
			</LineStyle>
		</Style>
		<Style id="branch_style15">
			<LineStyle>
				<color>ff030010</color>
				<width>4.0</width>
			</LineStyle>
		</Style>
		<Style id="branch_style15">
			<LineStyle>
				<color>ff030010</color>
				<width>4.0</width>
			</LineStyle>
		</Style>
		<Style id="branch_style15">
			<LineStyle>
				<color>ff030010</color>
				<width>4.0</width>
			</LineStyle>
		</Style>
		<Style id="branch_style15">
			<LineStyle>
				<color>ff030010</color>
				<width>4.0</width>
			</LineStyle>
		</Style>
		<Style id="branch_style15">
			<LineStyle>
				<color>ff030010</color>
				<width>4.0</width>
			</LineStyle>
		</Style>
		<Style id="branch_style15">
			<LineStyle>
				<color>ff030010</color>
				<width>4.0</width>
			</LineStyle>
		</Style>
		<Style id="branch_style15">
			<LineStyle>
				<color>ff030010</color>
				<width>4.0</width>
			</LineStyle>
		</Style>
		<Style id="branch_style15">
			<LineStyle>
				<color>ff030010</color>
				<width>4.0</width>
			</LineStyle>
		</Style>
		<Style id="branch_style15">
			<LineStyle>
				<color>ff030010</color>
				<width>4.0</width>
			</LineStyle>
		</Style>
		<Style id="branch_style15">
			<LineStyle>
				<color>ff030010</color>
				<width>4.0</width>
			</LineStyle>
		</Style>
		<Style id="branch_style15">
			<LineStyle>
				<color>ff030010</color>
				<width>4.0</width>
			</LineStyle>
		</Style>
		<Style id="branch_style15">
			<LineStyle>
				<color>ff030010</color>
				<width>4.0</width>
			</LineStyle>
		</Style>
		<Style id="branch_style15">
			<LineStyle>
				<color>ff030010</color>
				<width>4.0</width>
			</LineStyle>
		</Style>
		<Style id="branch_style15">
			<LineStyle>
				<color>ff030010</color>
				<width>4.0</width>
			</LineStyle>
		</Style>
		<Style id="branch_style15">
			<LineStyle>
				<color>ff030010</color>
				<width>4.0</width>
			</LineStyle>
		</Style>
		<Style id="branch_style15">
			<LineStyle>
				<color>ff030010</color>
				<width>4.0</width>
			</LineStyle>
		</Style>
		<Style id="branch_style15">
			<LineStyle>
				<color>ff030010</color>
				<width>4.0</width>
			</LineStyle>
		</Style>
		<Style id="branch_style15">
			<LineStyle>
				<color>ff030010</color>
				<width>4.0</width>
			</LineStyle>
		</Style>
		<Style id="branch_style15">
			<LineStyle>
				<color>ff030010</color>
				<width>4.0</width>
			</LineStyle>
		</Style>
		<Style id="branch_style15">
			<LineStyle>
				<color>ff030010</color>
				<width>4.0</width>
			</LineStyle>
		</Style>
		<Style id="branch_style16">
			<LineStyle>
				<color>ff02000f</color>
				<width>4.0</width>
			</LineStyle>
		</Style>
		<Style id="branch_style16">
			<LineStyle>
				<color>ff02000f</color>
				<width>4.0</width>
			</LineStyle>
		</Style>
		<Style id="branch_style16">
			<LineStyle>
				<color>ff02000f</color>
				<width>4.0</width>
			</LineStyle>
		</Style>
		<Style id="branch_style16">
			<LineStyle>
				<color>ff02000f</color>
				<width>4.0</width>
			</LineStyle>
		</Style>
		<Style id="branch_style16">
			<LineStyle>
				<color>ff02000f</color>
				<width>4.0</width>
			</LineStyle>
		</Style>
		<Style id="branch_style16">
			<LineStyle>
				<color>ff02000f</color>
				<width>4.0</width>
			</LineStyle>
		</Style>
		<Style id="branch_style16">
			<LineStyle>
				<color>ff02000f</color>
				<width>4.0</width>
			</LineStyle>
		</Style>
		<Style id="branch_style16">
			<LineStyle>
				<color>ff02000f</color>
				<width>4.0</width>
			</LineStyle>
		</Style>
		<Style id="branch_style16">
			<LineStyle>
				<color>ff02000f</color>
				<width>4.0</width>
			</LineStyle>
		</Style>
		<Style id="branch_style16">
			<LineStyle>
				<color>ff02000f</color>
				<width>4.0</width>
			</LineStyle>
		</Style>
		<Style id="branch_style16">
			<LineStyle>
				<color>ff02000f</color>
				<width>4.0</width>
			</LineStyle>
		</Style>
		<Style id="branch_style16">
			<LineStyle>
				<color>ff02000f</color>
				<width>4.0</width>
			</LineStyle>
		</Style>
		<Style id="branch_style16">
			<LineStyle>
				<color>ff02000f</color>
				<width>4.0</width>
			</LineStyle>
		</Style>
		<Style id="branch_style16">
			<LineStyle>
				<color>ff02000f</color>
				<width>4.0</width>
			</LineStyle>
		</Style>
		<Style id="branch_style16">
			<LineStyle>
				<color>ff02000f</color>
				<width>4.0</width>
			</LineStyle>
		</Style>
		<Style id="branch_style16">
			<LineStyle>
				<color>ff02000f</color>
				<width>4.0</width>
			</LineStyle>
		</Style>
		<Style id="branch_style16">
			<LineStyle>
				<color>ff02000f</color>
				<width>4.0</width>
			</LineStyle>
		</Style>
		<Style id="branch_style16">
			<LineStyle>
				<color>ff02000f</color>
				<width>4.0</width>
			</LineStyle>
		</Style>
		<Style id="branch_style16">
			<LineStyle>
				<color>ff02000f</color>
				<width>4.0</width>
			</LineStyle>
		</Style>
		<Style id="branch_style16">
			<LineStyle>
				<color>ff02000f</color>
				<width>4.0</width>
			</LineStyle>
		</Style>
		<Style id="branch_style16">
			<LineStyle>
				<color>ff02000f</color>
				<width>4.0</width>
			</LineStyle>
		</Style>
		<Style id="branch_style16">
			<LineStyle>
				<color>ff02000f</color>
				<width>4.0</width>
			</LineStyle>
		</Style>
		<Style id="branch_style16">
			<LineStyle>
				<color>ff02000f</color>
				<width>4.0</width>
			</LineStyle>
		</Style>
		<Style id="branch_style16">
			<LineStyle>
				<color>ff02000f</color>
				<width>4.0</width>
			</LineStyle>
		</Style>
		<Style id="branch_style16">
			<LineStyle>
				<color>ff02000f</color>
				<width>4.0</width>
			</LineStyle>
		</Style>
		<Style id="branch_style16">
			<LineStyle>
				<color>ff02000f</color>
				<width>4.0</width>
			</LineStyle>
		</Style>
		<Style id="branch_style16">
			<LineStyle>
				<color>ff02000f</color>
				<width>4.0</width>
			</LineStyle>
		</Style>
		<Style id="branch_style16">
			<LineStyle>
				<color>ff02000f</color>
				<width>4.0</width>
			</LineStyle>
		</Style>
		<Style id="branch_style16">
			<LineStyle>
				<color>ff02000f</color>
				<width>4.0</width>
			</LineStyle>
		</Style>
		<Style id="branch_style16">
			<LineStyle>
				<color>ff02000f</color>
				<width>4.0</width>
			</LineStyle>
		</Style>
		<Style id="branch_style16">
			<LineStyle>
				<color>ff02000f</color>
				<width>4.0</width>
			</LineStyle>
		</Style>
		<Style id="branch_style16">
			<LineStyle>
				<color>ff02000f</color>
				<width>4.0</width>
			</LineStyle>
		</Style>
		<Style id="branch_style16">
			<LineStyle>
				<color>ff02000f</color>
				<width>4.0</width>
			</LineStyle>
		</Style>
		<Style id="branch_style16">
			<LineStyle>
				<color>ff02000f</color>
				<width>4.0</width>
			</LineStyle>
		</Style>
		<Style id="branch_style16">
			<LineStyle>
				<color>ff02000f</color>
				<width>4.0</width>
			</LineStyle>
		</Style>
		<Style id="branch_style16">
			<LineStyle>
				<color>ff02000f</color>
				<width>4.0</width>
			</LineStyle>
		</Style>
		<Style id="branch_style16">
			<LineStyle>
				<color>ff02000f</color>
				<width>4.0</width>
			</LineStyle>
		</Style>
		<Style id="branch_style16">
			<LineStyle>
				<color>ff02000f</color>
				<width>4.0</width>
			</LineStyle>
		</Style>
		<Style id="branch_style16">
			<LineStyle>
				<color>ff02000f</color>
				<width>4.0</width>
			</LineStyle>
		</Style>
		<Style id="branch_style16">
			<LineStyle>
				<color>ff02000f</color>
				<width>4.0</width>
			</LineStyle>
		</Style>
		<Style id="branch_style16">
			<LineStyle>
				<color>ff02000f</color>
				<width>4.0</width>
			</LineStyle>
		</Style>
		<Style id="branch_style16">
			<LineStyle>
				<color>ff02000f</color>
				<width>4.0</width>
			</LineStyle>
		</Style>
		<Style id="branch_style16">
			<LineStyle>
				<color>ff02000f</color>
				<width>4.0</width>
			</LineStyle>
		</Style>
		<Style id="branch_style16">
			<LineStyle>
				<color>ff02000f</color>
				<width>4.0</width>
			</LineStyle>
		</Style>
		<Style id="branch_style16">
			<LineStyle>
				<color>ff02000f</color>
				<width>4.0</width>
			</LineStyle>
		</Style>
		<Style id="branch_style16">
			<LineStyle>
				<color>ff02000f</color>
				<width>4.0</width>
			</LineStyle>
		</Style>
		<Style id="branch_style16">
			<LineStyle>
				<color>ff02000f</color>
				<width>4.0</width>
			</LineStyle>
		</Style>
		<Style id="branch_style16">
			<LineStyle>
				<color>ff02000f</color>
				<width>4.0</width>
			</LineStyle>
		</Style>
		<Style id="branch_style16">
			<LineStyle>
				<color>ff02000f</color>
				<width>4.0</width>
			</LineStyle>
		</Style>
		<Style id="branch_style16">
			<LineStyle>
				<color>ff02000f</color>
				<width>4.0</width>
			</LineStyle>
		</Style>
		<Style id="branch_style16">
			<LineStyle>
				<color>ff02000f</color>
				<width>4.0</width>
			</LineStyle>
		</Style>
		<Style id="branch_style16">
			<LineStyle>
				<color>ff02000f</color>
				<width>4.0</width>
			</LineStyle>
		</Style>
		<Style id="branch_style16">
			<LineStyle>
				<color>ff02000f</color>
				<width>4.0</width>
			</LineStyle>
		</Style>
		<Style id="branch_style16">
			<LineStyle>
				<color>ff02000f</color>
				<width>4.0</width>
			</LineStyle>
		</Style>
		<Style id="branch_style16">
			<LineStyle>
				<color>ff02000f</color>
				<width>4.0</width>
			</LineStyle>
		</Style>
		<Style id="branch_style16">
			<LineStyle>
				<color>ff02000f</color>
				<width>4.0</width>
			</LineStyle>
		</Style>
		<Style id="branch_style16">
			<LineStyle>
				<color>ff02000f</color>
				<width>4.0</width>
			</LineStyle>
		</Style>
		<Style id="branch_style16">
			<LineStyle>
				<color>ff02000f</color>
				<width>4.0</width>
			</LineStyle>
		</Style>
		<Style id="branch_style16">
			<LineStyle>
				<color>ff02000f</color>
				<width>4.0</width>
			</LineStyle>
		</Style>
		<Style id="branch_style16">
			<LineStyle>
				<color>ff02000f</color>
				<width>4.0</width>
			</LineStyle>
		</Style>
		<Style id="branch_style16">
			<LineStyle>
				<color>ff02000f</color>
				<width>4.0</width>
			</LineStyle>
		</Style>
		<Style id="branch_style16">
			<LineStyle>
				<color>ff02000f</color>
				<width>4.0</width>
			</LineStyle>
		</Style>
		<Style id="branch_style16">
			<LineStyle>
				<color>ff02000f</color>
				<width>4.0</width>
			</LineStyle>
		</Style>
		<Style id="branch_style16">
			<LineStyle>
				<color>ff02000f</color>
				<width>4.0</width>
			</LineStyle>
		</Style>
		<Style id="branch_style16">
			<LineStyle>
				<color>ff02000f</color>
				<width>4.0</width>
			</LineStyle>
		</Style>
		<Style id="branch_style16">
			<LineStyle>
				<color>ff02000f</color>
				<width>4.0</width>
			</LineStyle>
		</Style>
		<Style id="branch_style16">
			<LineStyle>
				<color>ff02000f</color>
				<width>4.0</width>
			</LineStyle>
		</Style>
		<Style id="branch_style16">
			<LineStyle>
				<color>ff02000f</color>
				<width>4.0</width>
			</LineStyle>
		</Style>
		<Style id="branch_style16">
			<LineStyle>
				<color>ff02000f</color>
				<width>4.0</width>
			</LineStyle>
		</Style>
		<Style id="branch_style16">
			<LineStyle>
				<color>ff02000f</color>
				<width>4.0</width>
			</LineStyle>
		</Style>
		<Style id="branch_style16">
			<LineStyle>
				<color>ff02000f</color>
				<width>4.0</width>
			</LineStyle>
		</Style>
		<Style id="branch_style16">
			<LineStyle>
				<color>ff02000f</color>
				<width>4.0</width>
			</LineStyle>
		</Style>
		<Style id="branch_style16">
			<LineStyle>
				<color>ff02000f</color>
				<width>4.0</width>
			</LineStyle>
		</Style>
		<Style id="branch_style16">
			<LineStyle>
				<color>ff02000f</color>
				<width>4.0</width>
			</LineStyle>
		</Style>
		<Style id="branch_style16">
			<LineStyle>
				<color>ff02000f</color>
				<width>4.0</width>
			</LineStyle>
		</Style>
		<Style id="branch_style16">
			<LineStyle>
				<color>ff02000f</color>
				<width>4.0</width>
			</LineStyle>
		</Style>
		<Style id="branch_style16">
			<LineStyle>
				<color>ff02000f</color>
				<width>4.0</width>
			</LineStyle>
		</Style>
		<Style id="branch_style16">
			<LineStyle>
				<color>ff02000f</color>
				<width>4.0</width>
			</LineStyle>
		</Style>
		<Style id="branch_style16">
			<LineStyle>
				<color>ff02000f</color>
				<width>4.0</width>
			</LineStyle>
		</Style>
		<Style id="branch_style16">
			<LineStyle>
				<color>ff02000f</color>
				<width>4.0</width>
			</LineStyle>
		</Style>
		<Style id="branch_style16">
			<LineStyle>
				<color>ff02000f</color>
				<width>4.0</width>
			</LineStyle>
		</Style>
		<Style id="branch_style16">
			<LineStyle>
				<color>ff02000f</color>
				<width>4.0</width>
			</LineStyle>
		</Style>
		<Style id="branch_style16">
			<LineStyle>
				<color>ff02000f</color>
				<width>4.0</width>
			</LineStyle>
		</Style>
		<Style id="branch_style16">
			<LineStyle>
				<color>ff02000f</color>
				<width>4.0</width>
			</LineStyle>
		</Style>
		<Style id="branch_style16">
			<LineStyle>
				<color>ff02000f</color>
				<width>4.0</width>
			</LineStyle>
		</Style>
		<Style id="branch_style16">
			<LineStyle>
				<color>ff02000f</color>
				<width>4.0</width>
			</LineStyle>
		</Style>
		<Style id="branch_style16">
			<LineStyle>
				<color>ff02000f</color>
				<width>4.0</width>
			</LineStyle>
		</Style>
		<Style id="branch_style16">
			<LineStyle>
				<color>ff02000f</color>
				<width>4.0</width>
			</LineStyle>
		</Style>
		<Style id="branch_style16">
			<LineStyle>
				<color>ff02000f</color>
				<width>4.0</width>
			</LineStyle>
		</Style>
		<Style id="branch_style16">
			<LineStyle>
				<color>ff02000f</color>
				<width>4.0</width>
			</LineStyle>
		</Style>
		<Style id="branch_style16">
			<LineStyle>
				<color>ff02000f</color>
				<width>4.0</width>
			</LineStyle>
		</Style>
		<Style id="branch_style16">
			<LineStyle>
				<color>ff02000f</color>
				<width>4.0</width>
			</LineStyle>
		</Style>
		<Style id="branch_style16">
			<LineStyle>
				<color>ff02000f</color>
				<width>4.0</width>
			</LineStyle>
		</Style>
		<Style id="branch_style16">
			<LineStyle>
				<color>ff02000f</color>
				<width>4.0</width>
			</LineStyle>
		</Style>
		<Style id="branch_style16">
			<LineStyle>
				<color>ff02000f</color>
				<width>4.0</width>
			</LineStyle>
		</Style>
		<Style id="branch_style16">
			<LineStyle>
				<color>ff02000f</color>
				<width>4.0</width>
			</LineStyle>
		</Style>
		<Style id="branch_style16">
			<LineStyle>
				<color>ff02000f</color>
				<width>4.0</width>
			</LineStyle>
		</Style>
		<Style id="branch_style16">
			<LineStyle>
				<color>ff02000f</color>
				<width>4.0</width>
			</LineStyle>
		</Style>
		<Style id="branch_style16">
			<LineStyle>
				<color>ff02000f</color>
				<width>4.0</width>
			</LineStyle>
		</Style>
		<Style id="branch_style16">
			<LineStyle>
				<color>ff02000f</color>
				<width>4.0</width>
			</LineStyle>
		</Style>
		<Style id="branch_style17">
			<LineStyle>
				<color>ff090031</color>
				<width>4.0</width>
			</LineStyle>
		</Style>
		<Style id="branch_style17">
			<LineStyle>
				<color>ff090031</color>
				<width>4.0</width>
			</LineStyle>
		</Style>
		<Style id="branch_style17">
			<LineStyle>
				<color>ff090031</color>
				<width>4.0</width>
			</LineStyle>
		</Style>
		<Style id="branch_style17">
			<LineStyle>
				<color>ff090031</color>
				<width>4.0</width>
			</LineStyle>
		</Style>
		<Style id="branch_style17">
			<LineStyle>
				<color>ff090031</color>
				<width>4.0</width>
			</LineStyle>
		</Style>
		<Style id="branch_style17">
			<LineStyle>
				<color>ff090031</color>
				<width>4.0</width>
			</LineStyle>
		</Style>
		<Style id="branch_style17">
			<LineStyle>
				<color>ff090031</color>
				<width>4.0</width>
			</LineStyle>
		</Style>
		<Style id="branch_style17">
			<LineStyle>
				<color>ff090031</color>
				<width>4.0</width>
			</LineStyle>
		</Style>
		<Style id="branch_style17">
			<LineStyle>
				<color>ff090031</color>
				<width>4.0</width>
			</LineStyle>
		</Style>
		<Style id="branch_style17">
			<LineStyle>
				<color>ff090031</color>
				<width>4.0</width>
			</LineStyle>
		</Style>
		<Style id="branch_style17">
			<LineStyle>
				<color>ff090031</color>
				<width>4.0</width>
			</LineStyle>
		</Style>
		<Style id="branch_style17">
			<LineStyle>
				<color>ff090031</color>
				<width>4.0</width>
			</LineStyle>
		</Style>
		<Style id="branch_style17">
			<LineStyle>
				<color>ff090031</color>
				<width>4.0</width>
			</LineStyle>
		</Style>
		<Style id="branch_style17">
			<LineStyle>
				<color>ff090031</color>
				<width>4.0</width>
			</LineStyle>
		</Style>
		<Style id="branch_style17">
			<LineStyle>
				<color>ff090031</color>
				<width>4.0</width>
			</LineStyle>
		</Style>
		<Style id="branch_style17">
			<LineStyle>
				<color>ff090031</color>
				<width>4.0</width>
			</LineStyle>
		</Style>
		<Style id="branch_style17">
			<LineStyle>
				<color>ff090031</color>
				<width>4.0</width>
			</LineStyle>
		</Style>
		<Style id="branch_style17">
			<LineStyle>
				<color>ff090031</color>
				<width>4.0</width>
			</LineStyle>
		</Style>
		<Style id="branch_style17">
			<LineStyle>
				<color>ff090031</color>
				<width>4.0</width>
			</LineStyle>
		</Style>
		<Style id="branch_style17">
			<LineStyle>
				<color>ff090031</color>
				<width>4.0</width>
			</LineStyle>
		</Style>
		<Style id="branch_style17">
			<LineStyle>
				<color>ff090031</color>
				<width>4.0</width>
			</LineStyle>
		</Style>
		<Style id="branch_style17">
			<LineStyle>
				<color>ff090031</color>
				<width>4.0</width>
			</LineStyle>
		</Style>
		<Style id="branch_style17">
			<LineStyle>
				<color>ff090031</color>
				<width>4.0</width>
			</LineStyle>
		</Style>
		<Style id="branch_style17">
			<LineStyle>
				<color>ff090031</color>
				<width>4.0</width>
			</LineStyle>
		</Style>
		<Style id="branch_style17">
			<LineStyle>
				<color>ff090031</color>
				<width>4.0</width>
			</LineStyle>
		</Style>
		<Style id="branch_style17">
			<LineStyle>
				<color>ff090031</color>
				<width>4.0</width>
			</LineStyle>
		</Style>
		<Style id="branch_style17">
			<LineStyle>
				<color>ff090031</color>
				<width>4.0</width>
			</LineStyle>
		</Style>
		<Style id="branch_style17">
			<LineStyle>
				<color>ff090031</color>
				<width>4.0</width>
			</LineStyle>
		</Style>
		<Style id="branch_style17">
			<LineStyle>
				<color>ff090031</color>
				<width>4.0</width>
			</LineStyle>
		</Style>
		<Style id="branch_style17">
			<LineStyle>
				<color>ff090031</color>
				<width>4.0</width>
			</LineStyle>
		</Style>
		<Style id="branch_style17">
			<LineStyle>
				<color>ff090031</color>
				<width>4.0</width>
			</LineStyle>
		</Style>
		<Style id="branch_style17">
			<LineStyle>
				<color>ff090031</color>
				<width>4.0</width>
			</LineStyle>
		</Style>
		<Style id="branch_style17">
			<LineStyle>
				<color>ff090031</color>
				<width>4.0</width>
			</LineStyle>
		</Style>
		<Style id="branch_style17">
			<LineStyle>
				<color>ff090031</color>
				<width>4.0</width>
			</LineStyle>
		</Style>
		<Style id="branch_style17">
			<LineStyle>
				<color>ff090031</color>
				<width>4.0</width>
			</LineStyle>
		</Style>
		<Style id="branch_style17">
			<LineStyle>
				<color>ff090031</color>
				<width>4.0</width>
			</LineStyle>
		</Style>
		<Style id="branch_style17">
			<LineStyle>
				<color>ff090031</color>
				<width>4.0</width>
			</LineStyle>
		</Style>
		<Style id="branch_style17">
			<LineStyle>
				<color>ff090031</color>
				<width>4.0</width>
			</LineStyle>
		</Style>
		<Style id="branch_style17">
			<LineStyle>
				<color>ff090031</color>
				<width>4.0</width>
			</LineStyle>
		</Style>
		<Style id="branch_style17">
			<LineStyle>
				<color>ff090031</color>
				<width>4.0</width>
			</LineStyle>
		</Style>
		<Style id="branch_style17">
			<LineStyle>
				<color>ff090031</color>
				<width>4.0</width>
			</LineStyle>
		</Style>
		<Style id="branch_style17">
			<LineStyle>
				<color>ff090031</color>
				<width>4.0</width>
			</LineStyle>
		</Style>
		<Style id="branch_style17">
			<LineStyle>
				<color>ff090031</color>
				<width>4.0</width>
			</LineStyle>
		</Style>
		<Style id="branch_style17">
			<LineStyle>
				<color>ff090031</color>
				<width>4.0</width>
			</LineStyle>
		</Style>
		<Style id="branch_style17">
			<LineStyle>
				<color>ff090031</color>
				<width>4.0</width>
			</LineStyle>
		</Style>
		<Style id="branch_style17">
			<LineStyle>
				<color>ff090031</color>
				<width>4.0</width>
			</LineStyle>
		</Style>
		<Style id="branch_style17">
			<LineStyle>
				<color>ff090031</color>
				<width>4.0</width>
			</LineStyle>
		</Style>
		<Style id="branch_style17">
			<LineStyle>
				<color>ff090031</color>
				<width>4.0</width>
			</LineStyle>
		</Style>
		<Style id="branch_style17">
			<LineStyle>
				<color>ff090031</color>
				<width>4.0</width>
			</LineStyle>
		</Style>
		<Style id="branch_style17">
			<LineStyle>
				<color>ff090031</color>
				<width>4.0</width>
			</LineStyle>
		</Style>
		<Style id="branch_style17">
			<LineStyle>
				<color>ff090031</color>
				<width>4.0</width>
			</LineStyle>
		</Style>
		<Style id="branch_style17">
			<LineStyle>
				<color>ff090031</color>
				<width>4.0</width>
			</LineStyle>
		</Style>
		<Style id="branch_style17">
			<LineStyle>
				<color>ff090031</color>
				<width>4.0</width>
			</LineStyle>
		</Style>
		<Style id="branch_style17">
			<LineStyle>
				<color>ff090031</color>
				<width>4.0</width>
			</LineStyle>
		</Style>
		<Style id="branch_style17">
			<LineStyle>
				<color>ff090031</color>
				<width>4.0</width>
			</LineStyle>
		</Style>
		<Style id="branch_style17">
			<LineStyle>
				<color>ff090031</color>
				<width>4.0</width>
			</LineStyle>
		</Style>
		<Style id="branch_style17">
			<LineStyle>
				<color>ff090031</color>
				<width>4.0</width>
			</LineStyle>
		</Style>
		<Style id="branch_style17">
			<LineStyle>
				<color>ff090031</color>
				<width>4.0</width>
			</LineStyle>
		</Style>
		<Style id="branch_style17">
			<LineStyle>
				<color>ff090031</color>
				<width>4.0</width>
			</LineStyle>
		</Style>
		<Style id="branch_style17">
			<LineStyle>
				<color>ff090031</color>
				<width>4.0</width>
			</LineStyle>
		</Style>
		<Style id="branch_style17">
			<LineStyle>
				<color>ff090031</color>
				<width>4.0</width>
			</LineStyle>
		</Style>
		<Style id="branch_style17">
			<LineStyle>
				<color>ff090031</color>
				<width>4.0</width>
			</LineStyle>
		</Style>
		<Style id="branch_style17">
			<LineStyle>
				<color>ff090031</color>
				<width>4.0</width>
			</LineStyle>
		</Style>
		<Style id="branch_style17">
			<LineStyle>
				<color>ff090031</color>
				<width>4.0</width>
			</LineStyle>
		</Style>
		<Style id="branch_style17">
			<LineStyle>
				<color>ff090031</color>
				<width>4.0</width>
			</LineStyle>
		</Style>
		<Style id="branch_style17">
			<LineStyle>
				<color>ff090031</color>
				<width>4.0</width>
			</LineStyle>
		</Style>
		<Style id="branch_style17">
			<LineStyle>
				<color>ff090031</color>
				<width>4.0</width>
			</LineStyle>
		</Style>
		<Style id="branch_style17">
			<LineStyle>
				<color>ff090031</color>
				<width>4.0</width>
			</LineStyle>
		</Style>
		<Style id="branch_style17">
			<LineStyle>
				<color>ff090031</color>
				<width>4.0</width>
			</LineStyle>
		</Style>
		<Style id="branch_style17">
			<LineStyle>
				<color>ff090031</color>
				<width>4.0</width>
			</LineStyle>
		</Style>
		<Style id="branch_style17">
			<LineStyle>
				<color>ff090031</color>
				<width>4.0</width>
			</LineStyle>
		</Style>
		<Style id="branch_style17">
			<LineStyle>
				<color>ff090031</color>
				<width>4.0</width>
			</LineStyle>
		</Style>
		<Style id="branch_style17">
			<LineStyle>
				<color>ff090031</color>
				<width>4.0</width>
			</LineStyle>
		</Style>
		<Style id="branch_style17">
			<LineStyle>
				<color>ff090031</color>
				<width>4.0</width>
			</LineStyle>
		</Style>
		<Style id="branch_style17">
			<LineStyle>
				<color>ff090031</color>
				<width>4.0</width>
			</LineStyle>
		</Style>
		<Style id="branch_style17">
			<LineStyle>
				<color>ff090031</color>
				<width>4.0</width>
			</LineStyle>
		</Style>
		<Style id="branch_style17">
			<LineStyle>
				<color>ff090031</color>
				<width>4.0</width>
			</LineStyle>
		</Style>
		<Style id="branch_style17">
			<LineStyle>
				<color>ff090031</color>
				<width>4.0</width>
			</LineStyle>
		</Style>
		<Style id="branch_style17">
			<LineStyle>
				<color>ff090031</color>
				<width>4.0</width>
			</LineStyle>
		</Style>
		<Style id="branch_style17">
			<LineStyle>
				<color>ff090031</color>
				<width>4.0</width>
			</LineStyle>
		</Style>
		<Style id="branch_style17">
			<LineStyle>
				<color>ff090031</color>
				<width>4.0</width>
			</LineStyle>
		</Style>
		<Style id="branch_style17">
			<LineStyle>
				<color>ff090031</color>
				<width>4.0</width>
			</LineStyle>
		</Style>
		<Style id="branch_style17">
			<LineStyle>
				<color>ff090031</color>
				<width>4.0</width>
			</LineStyle>
		</Style>
		<Style id="branch_style17">
			<LineStyle>
				<color>ff090031</color>
				<width>4.0</width>
			</LineStyle>
		</Style>
		<Style id="branch_style17">
			<LineStyle>
				<color>ff090031</color>
				<width>4.0</width>
			</LineStyle>
		</Style>
		<Style id="branch_style17">
			<LineStyle>
				<color>ff090031</color>
				<width>4.0</width>
			</LineStyle>
		</Style>
		<Style id="branch_style17">
			<LineStyle>
				<color>ff090031</color>
				<width>4.0</width>
			</LineStyle>
		</Style>
		<Style id="branch_style17">
			<LineStyle>
				<color>ff090031</color>
				<width>4.0</width>
			</LineStyle>
		</Style>
		<Style id="branch_style17">
			<LineStyle>
				<color>ff090031</color>
				<width>4.0</width>
			</LineStyle>
		</Style>
		<Style id="branch_style17">
			<LineStyle>
				<color>ff090031</color>
				<width>4.0</width>
			</LineStyle>
		</Style>
		<Style id="branch_style17">
			<LineStyle>
				<color>ff090031</color>
				<width>4.0</width>
			</LineStyle>
		</Style>
		<Style id="branch_style17">
			<LineStyle>
				<color>ff090031</color>
				<width>4.0</width>
			</LineStyle>
		</Style>
		<Style id="branch_style17">
			<LineStyle>
				<color>ff090031</color>
				<width>4.0</width>
			</LineStyle>
		</Style>
		<Style id="branch_style17">
			<LineStyle>
				<color>ff090031</color>
				<width>4.0</width>
			</LineStyle>
		</Style>
		<Style id="branch_style17">
			<LineStyle>
				<color>ff090031</color>
				<width>4.0</width>
			</LineStyle>
		</Style>
		<Style id="branch_style17">
			<LineStyle>
				<color>ff090031</color>
				<width>4.0</width>
			</LineStyle>
		</Style>
		<Style id="branch_style17">
			<LineStyle>
				<color>ff090031</color>
				<width>4.0</width>
			</LineStyle>
		</Style>
		<Style id="branch_style17">
			<LineStyle>
				<color>ff090031</color>
				<width>4.0</width>
			</LineStyle>
		</Style>
		<Style id="branch_style17">
			<LineStyle>
				<color>ff090031</color>
				<width>4.0</width>
			</LineStyle>
		</Style>
		<Style id="branch_style17">
			<LineStyle>
				<color>ff090031</color>
				<width>4.0</width>
			</LineStyle>
		</Style>
		<Style id="branch_style18">
			<LineStyle>
				<color>ff0e0149</color>
				<width>4.0</width>
			</LineStyle>
		</Style>
		<Style id="branch_style18">
			<LineStyle>
				<color>ff0e0149</color>
				<width>4.0</width>
			</LineStyle>
		</Style>
		<Style id="branch_style18">
			<LineStyle>
				<color>ff0e0149</color>
				<width>4.0</width>
			</LineStyle>
		</Style>
		<Style id="branch_style18">
			<LineStyle>
				<color>ff0e0149</color>
				<width>4.0</width>
			</LineStyle>
		</Style>
		<Style id="branch_style18">
			<LineStyle>
				<color>ff0e0149</color>
				<width>4.0</width>
			</LineStyle>
		</Style>
		<Style id="branch_style18">
			<LineStyle>
				<color>ff0e0149</color>
				<width>4.0</width>
			</LineStyle>
		</Style>
		<Style id="branch_style18">
			<LineStyle>
				<color>ff0e0149</color>
				<width>4.0</width>
			</LineStyle>
		</Style>
		<Style id="branch_style18">
			<LineStyle>
				<color>ff0e0149</color>
				<width>4.0</width>
			</LineStyle>
		</Style>
		<Style id="branch_style18">
			<LineStyle>
				<color>ff0e0149</color>
				<width>4.0</width>
			</LineStyle>
		</Style>
		<Style id="branch_style18">
			<LineStyle>
				<color>ff0e0149</color>
				<width>4.0</width>
			</LineStyle>
		</Style>
		<Style id="branch_style18">
			<LineStyle>
				<color>ff0e0149</color>
				<width>4.0</width>
			</LineStyle>
		</Style>
		<Style id="branch_style18">
			<LineStyle>
				<color>ff0e0149</color>
				<width>4.0</width>
			</LineStyle>
		</Style>
		<Style id="branch_style18">
			<LineStyle>
				<color>ff0e0149</color>
				<width>4.0</width>
			</LineStyle>
		</Style>
		<Style id="branch_style18">
			<LineStyle>
				<color>ff0e0149</color>
				<width>4.0</width>
			</LineStyle>
		</Style>
		<Style id="branch_style18">
			<LineStyle>
				<color>ff0e0149</color>
				<width>4.0</width>
			</LineStyle>
		</Style>
		<Style id="branch_style18">
			<LineStyle>
				<color>ff0e0149</color>
				<width>4.0</width>
			</LineStyle>
		</Style>
		<Style id="branch_style18">
			<LineStyle>
				<color>ff0e0149</color>
				<width>4.0</width>
			</LineStyle>
		</Style>
		<Style id="branch_style18">
			<LineStyle>
				<color>ff0e0149</color>
				<width>4.0</width>
			</LineStyle>
		</Style>
		<Style id="branch_style18">
			<LineStyle>
				<color>ff0e0149</color>
				<width>4.0</width>
			</LineStyle>
		</Style>
		<Style id="branch_style18">
			<LineStyle>
				<color>ff0e0149</color>
				<width>4.0</width>
			</LineStyle>
		</Style>
		<Style id="branch_style18">
			<LineStyle>
				<color>ff0e0149</color>
				<width>4.0</width>
			</LineStyle>
		</Style>
		<Style id="branch_style18">
			<LineStyle>
				<color>ff0e0149</color>
				<width>4.0</width>
			</LineStyle>
		</Style>
		<Style id="branch_style18">
			<LineStyle>
				<color>ff0e0149</color>
				<width>4.0</width>
			</LineStyle>
		</Style>
		<Style id="branch_style18">
			<LineStyle>
				<color>ff0e0149</color>
				<width>4.0</width>
			</LineStyle>
		</Style>
		<Style id="branch_style18">
			<LineStyle>
				<color>ff0e0149</color>
				<width>4.0</width>
			</LineStyle>
		</Style>
		<Style id="branch_style18">
			<LineStyle>
				<color>ff0e0149</color>
				<width>4.0</width>
			</LineStyle>
		</Style>
		<Style id="branch_style18">
			<LineStyle>
				<color>ff0e0149</color>
				<width>4.0</width>
			</LineStyle>
		</Style>
		<Style id="branch_style18">
			<LineStyle>
				<color>ff0e0149</color>
				<width>4.0</width>
			</LineStyle>
		</Style>
		<Style id="branch_style18">
			<LineStyle>
				<color>ff0e0149</color>
				<width>4.0</width>
			</LineStyle>
		</Style>
		<Style id="branch_style18">
			<LineStyle>
				<color>ff0e0149</color>
				<width>4.0</width>
			</LineStyle>
		</Style>
		<Style id="branch_style18">
			<LineStyle>
				<color>ff0e0149</color>
				<width>4.0</width>
			</LineStyle>
		</Style>
		<Style id="branch_style18">
			<LineStyle>
				<color>ff0e0149</color>
				<width>4.0</width>
			</LineStyle>
		</Style>
		<Style id="branch_style18">
			<LineStyle>
				<color>ff0e0149</color>
				<width>4.0</width>
			</LineStyle>
		</Style>
		<Style id="branch_style18">
			<LineStyle>
				<color>ff0e0149</color>
				<width>4.0</width>
			</LineStyle>
		</Style>
		<Style id="branch_style18">
			<LineStyle>
				<color>ff0e0149</color>
				<width>4.0</width>
			</LineStyle>
		</Style>
		<Style id="branch_style18">
			<LineStyle>
				<color>ff0e0149</color>
				<width>4.0</width>
			</LineStyle>
		</Style>
		<Style id="branch_style18">
			<LineStyle>
				<color>ff0e0149</color>
				<width>4.0</width>
			</LineStyle>
		</Style>
		<Style id="branch_style18">
			<LineStyle>
				<color>ff0e0149</color>
				<width>4.0</width>
			</LineStyle>
		</Style>
		<Style id="branch_style18">
			<LineStyle>
				<color>ff0e0149</color>
				<width>4.0</width>
			</LineStyle>
		</Style>
		<Style id="branch_style18">
			<LineStyle>
				<color>ff0e0149</color>
				<width>4.0</width>
			</LineStyle>
		</Style>
		<Style id="branch_style18">
			<LineStyle>
				<color>ff0e0149</color>
				<width>4.0</width>
			</LineStyle>
		</Style>
		<Style id="branch_style18">
			<LineStyle>
				<color>ff0e0149</color>
				<width>4.0</width>
			</LineStyle>
		</Style>
		<Style id="branch_style18">
			<LineStyle>
				<color>ff0e0149</color>
				<width>4.0</width>
			</LineStyle>
		</Style>
		<Style id="branch_style18">
			<LineStyle>
				<color>ff0e0149</color>
				<width>4.0</width>
			</LineStyle>
		</Style>
		<Style id="branch_style18">
			<LineStyle>
				<color>ff0e0149</color>
				<width>4.0</width>
			</LineStyle>
		</Style>
		<Style id="branch_style18">
			<LineStyle>
				<color>ff0e0149</color>
				<width>4.0</width>
			</LineStyle>
		</Style>
		<Style id="branch_style18">
			<LineStyle>
				<color>ff0e0149</color>
				<width>4.0</width>
			</LineStyle>
		</Style>
		<Style id="branch_style18">
			<LineStyle>
				<color>ff0e0149</color>
				<width>4.0</width>
			</LineStyle>
		</Style>
		<Style id="branch_style18">
			<LineStyle>
				<color>ff0e0149</color>
				<width>4.0</width>
			</LineStyle>
		</Style>
		<Style id="branch_style18">
			<LineStyle>
				<color>ff0e0149</color>
				<width>4.0</width>
			</LineStyle>
		</Style>
		<Style id="branch_style18">
			<LineStyle>
				<color>ff0e0149</color>
				<width>4.0</width>
			</LineStyle>
		</Style>
		<Style id="branch_style18">
			<LineStyle>
				<color>ff0e0149</color>
				<width>4.0</width>
			</LineStyle>
		</Style>
		<Style id="branch_style18">
			<LineStyle>
				<color>ff0e0149</color>
				<width>4.0</width>
			</LineStyle>
		</Style>
		<Style id="branch_style18">
			<LineStyle>
				<color>ff0e0149</color>
				<width>4.0</width>
			</LineStyle>
		</Style>
		<Style id="branch_style18">
			<LineStyle>
				<color>ff0e0149</color>
				<width>4.0</width>
			</LineStyle>
		</Style>
		<Style id="branch_style18">
			<LineStyle>
				<color>ff0e0149</color>
				<width>4.0</width>
			</LineStyle>
		</Style>
		<Style id="branch_style18">
			<LineStyle>
				<color>ff0e0149</color>
				<width>4.0</width>
			</LineStyle>
		</Style>
		<Style id="branch_style18">
			<LineStyle>
				<color>ff0e0149</color>
				<width>4.0</width>
			</LineStyle>
		</Style>
		<Style id="branch_style18">
			<LineStyle>
				<color>ff0e0149</color>
				<width>4.0</width>
			</LineStyle>
		</Style>
		<Style id="branch_style18">
			<LineStyle>
				<color>ff0e0149</color>
				<width>4.0</width>
			</LineStyle>
		</Style>
		<Style id="branch_style18">
			<LineStyle>
				<color>ff0e0149</color>
				<width>4.0</width>
			</LineStyle>
		</Style>
		<Style id="branch_style18">
			<LineStyle>
				<color>ff0e0149</color>
				<width>4.0</width>
			</LineStyle>
		</Style>
		<Style id="branch_style18">
			<LineStyle>
				<color>ff0e0149</color>
				<width>4.0</width>
			</LineStyle>
		</Style>
		<Style id="branch_style18">
			<LineStyle>
				<color>ff0e0149</color>
				<width>4.0</width>
			</LineStyle>
		</Style>
		<Style id="branch_style18">
			<LineStyle>
				<color>ff0e0149</color>
				<width>4.0</width>
			</LineStyle>
		</Style>
		<Style id="branch_style18">
			<LineStyle>
				<color>ff0e0149</color>
				<width>4.0</width>
			</LineStyle>
		</Style>
		<Style id="branch_style18">
			<LineStyle>
				<color>ff0e0149</color>
				<width>4.0</width>
			</LineStyle>
		</Style>
		<Style id="branch_style18">
			<LineStyle>
				<color>ff0e0149</color>
				<width>4.0</width>
			</LineStyle>
		</Style>
		<Style id="branch_style18">
			<LineStyle>
				<color>ff0e0149</color>
				<width>4.0</width>
			</LineStyle>
		</Style>
		<Style id="branch_style18">
			<LineStyle>
				<color>ff0e0149</color>
				<width>4.0</width>
			</LineStyle>
		</Style>
		<Style id="branch_style18">
			<LineStyle>
				<color>ff0e0149</color>
				<width>4.0</width>
			</LineStyle>
		</Style>
		<Style id="branch_style18">
			<LineStyle>
				<color>ff0e0149</color>
				<width>4.0</width>
			</LineStyle>
		</Style>
		<Style id="branch_style18">
			<LineStyle>
				<color>ff0e0149</color>
				<width>4.0</width>
			</LineStyle>
		</Style>
		<Style id="branch_style18">
			<LineStyle>
				<color>ff0e0149</color>
				<width>4.0</width>
			</LineStyle>
		</Style>
		<Style id="branch_style18">
			<LineStyle>
				<color>ff0e0149</color>
				<width>4.0</width>
			</LineStyle>
		</Style>
		<Style id="branch_style18">
			<LineStyle>
				<color>ff0e0149</color>
				<width>4.0</width>
			</LineStyle>
		</Style>
		<Style id="branch_style18">
			<LineStyle>
				<color>ff0e0149</color>
				<width>4.0</width>
			</LineStyle>
		</Style>
		<Style id="branch_style18">
			<LineStyle>
				<color>ff0e0149</color>
				<width>4.0</width>
			</LineStyle>
		</Style>
		<Style id="branch_style18">
			<LineStyle>
				<color>ff0e0149</color>
				<width>4.0</width>
			</LineStyle>
		</Style>
		<Style id="branch_style18">
			<LineStyle>
				<color>ff0e0149</color>
				<width>4.0</width>
			</LineStyle>
		</Style>
		<Style id="branch_style18">
			<LineStyle>
				<color>ff0e0149</color>
				<width>4.0</width>
			</LineStyle>
		</Style>
		<Style id="branch_style18">
			<LineStyle>
				<color>ff0e0149</color>
				<width>4.0</width>
			</LineStyle>
		</Style>
		<Style id="branch_style18">
			<LineStyle>
				<color>ff0e0149</color>
				<width>4.0</width>
			</LineStyle>
		</Style>
		<Style id="branch_style18">
			<LineStyle>
				<color>ff0e0149</color>
				<width>4.0</width>
			</LineStyle>
		</Style>
		<Style id="branch_style18">
			<LineStyle>
				<color>ff0e0149</color>
				<width>4.0</width>
			</LineStyle>
		</Style>
		<Style id="branch_style18">
			<LineStyle>
				<color>ff0e0149</color>
				<width>4.0</width>
			</LineStyle>
		</Style>
		<Style id="branch_style18">
			<LineStyle>
				<color>ff0e0149</color>
				<width>4.0</width>
			</LineStyle>
		</Style>
		<Style id="branch_style18">
			<LineStyle>
				<color>ff0e0149</color>
				<width>4.0</width>
			</LineStyle>
		</Style>
		<Style id="branch_style18">
			<LineStyle>
				<color>ff0e0149</color>
				<width>4.0</width>
			</LineStyle>
		</Style>
		<Style id="branch_style18">
			<LineStyle>
				<color>ff0e0149</color>
				<width>4.0</width>
			</LineStyle>
		</Style>
		<Style id="branch_style18">
			<LineStyle>
				<color>ff0e0149</color>
				<width>4.0</width>
			</LineStyle>
		</Style>
		<Style id="branch_style18">
			<LineStyle>
				<color>ff0e0149</color>
				<width>4.0</width>
			</LineStyle>
		</Style>
		<Style id="branch_style18">
			<LineStyle>
				<color>ff0e0149</color>
				<width>4.0</width>
			</LineStyle>
		</Style>
		<Style id="branch_style18">
			<LineStyle>
				<color>ff0e0149</color>
				<width>4.0</width>
			</LineStyle>
		</Style>
		<Style id="branch_style18">
			<LineStyle>
				<color>ff0e0149</color>
				<width>4.0</width>
			</LineStyle>
		</Style>
		<Style id="branch_style18">
			<LineStyle>
				<color>ff0e0149</color>
				<width>4.0</width>
			</LineStyle>
		</Style>
		<Style id="branch_style18">
			<LineStyle>
				<color>ff0e0149</color>
				<width>4.0</width>
			</LineStyle>
		</Style>
		<Style id="branch_style18">
			<LineStyle>
				<color>ff0e0149</color>
				<width>4.0</width>
			</LineStyle>
		</Style>
		<Style id="branch_style18">
			<LineStyle>
				<color>ff0e0149</color>
				<width>4.0</width>
			</LineStyle>
		</Style>
		<Style id="branch_style18">
			<LineStyle>
				<color>ff0e0149</color>
				<width>4.0</width>
			</LineStyle>
		</Style>
		<Style id="branch_style19">
			<LineStyle>
				<color>ff100151</color>
				<width>4.0</width>
			</LineStyle>
		</Style>
		<Style id="branch_style19">
			<LineStyle>
				<color>ff100151</color>
				<width>4.0</width>
			</LineStyle>
		</Style>
		<Style id="branch_style19">
			<LineStyle>
				<color>ff100151</color>
				<width>4.0</width>
			</LineStyle>
		</Style>
		<Style id="branch_style19">
			<LineStyle>
				<color>ff100151</color>
				<width>4.0</width>
			</LineStyle>
		</Style>
		<Style id="branch_style19">
			<LineStyle>
				<color>ff100151</color>
				<width>4.0</width>
			</LineStyle>
		</Style>
		<Style id="branch_style19">
			<LineStyle>
				<color>ff100151</color>
				<width>4.0</width>
			</LineStyle>
		</Style>
		<Style id="branch_style19">
			<LineStyle>
				<color>ff100151</color>
				<width>4.0</width>
			</LineStyle>
		</Style>
		<Style id="branch_style19">
			<LineStyle>
				<color>ff100151</color>
				<width>4.0</width>
			</LineStyle>
		</Style>
		<Style id="branch_style19">
			<LineStyle>
				<color>ff100151</color>
				<width>4.0</width>
			</LineStyle>
		</Style>
		<Style id="branch_style19">
			<LineStyle>
				<color>ff100151</color>
				<width>4.0</width>
			</LineStyle>
		</Style>
		<Style id="branch_style19">
			<LineStyle>
				<color>ff100151</color>
				<width>4.0</width>
			</LineStyle>
		</Style>
		<Style id="branch_style19">
			<LineStyle>
				<color>ff100151</color>
				<width>4.0</width>
			</LineStyle>
		</Style>
		<Style id="branch_style19">
			<LineStyle>
				<color>ff100151</color>
				<width>4.0</width>
			</LineStyle>
		</Style>
		<Style id="branch_style19">
			<LineStyle>
				<color>ff100151</color>
				<width>4.0</width>
			</LineStyle>
		</Style>
		<Style id="branch_style19">
			<LineStyle>
				<color>ff100151</color>
				<width>4.0</width>
			</LineStyle>
		</Style>
		<Style id="branch_style19">
			<LineStyle>
				<color>ff100151</color>
				<width>4.0</width>
			</LineStyle>
		</Style>
		<Style id="branch_style19">
			<LineStyle>
				<color>ff100151</color>
				<width>4.0</width>
			</LineStyle>
		</Style>
		<Style id="branch_style19">
			<LineStyle>
				<color>ff100151</color>
				<width>4.0</width>
			</LineStyle>
		</Style>
		<Style id="branch_style19">
			<LineStyle>
				<color>ff100151</color>
				<width>4.0</width>
			</LineStyle>
		</Style>
		<Style id="branch_style19">
			<LineStyle>
				<color>ff100151</color>
				<width>4.0</width>
			</LineStyle>
		</Style>
		<Style id="branch_style19">
			<LineStyle>
				<color>ff100151</color>
				<width>4.0</width>
			</LineStyle>
		</Style>
		<Style id="branch_style19">
			<LineStyle>
				<color>ff100151</color>
				<width>4.0</width>
			</LineStyle>
		</Style>
		<Style id="branch_style19">
			<LineStyle>
				<color>ff100151</color>
				<width>4.0</width>
			</LineStyle>
		</Style>
		<Style id="branch_style19">
			<LineStyle>
				<color>ff100151</color>
				<width>4.0</width>
			</LineStyle>
		</Style>
		<Style id="branch_style19">
			<LineStyle>
				<color>ff100151</color>
				<width>4.0</width>
			</LineStyle>
		</Style>
		<Style id="branch_style19">
			<LineStyle>
				<color>ff100151</color>
				<width>4.0</width>
			</LineStyle>
		</Style>
		<Style id="branch_style19">
			<LineStyle>
				<color>ff100151</color>
				<width>4.0</width>
			</LineStyle>
		</Style>
		<Style id="branch_style19">
			<LineStyle>
				<color>ff100151</color>
				<width>4.0</width>
			</LineStyle>
		</Style>
		<Style id="branch_style19">
			<LineStyle>
				<color>ff100151</color>
				<width>4.0</width>
			</LineStyle>
		</Style>
		<Style id="branch_style19">
			<LineStyle>
				<color>ff100151</color>
				<width>4.0</width>
			</LineStyle>
		</Style>
		<Style id="branch_style19">
			<LineStyle>
				<color>ff100151</color>
				<width>4.0</width>
			</LineStyle>
		</Style>
		<Style id="branch_style19">
			<LineStyle>
				<color>ff100151</color>
				<width>4.0</width>
			</LineStyle>
		</Style>
		<Style id="branch_style19">
			<LineStyle>
				<color>ff100151</color>
				<width>4.0</width>
			</LineStyle>
		</Style>
		<Style id="branch_style19">
			<LineStyle>
				<color>ff100151</color>
				<width>4.0</width>
			</LineStyle>
		</Style>
		<Style id="branch_style19">
			<LineStyle>
				<color>ff100151</color>
				<width>4.0</width>
			</LineStyle>
		</Style>
		<Style id="branch_style19">
			<LineStyle>
				<color>ff100151</color>
				<width>4.0</width>
			</LineStyle>
		</Style>
		<Style id="branch_style19">
			<LineStyle>
				<color>ff100151</color>
				<width>4.0</width>
			</LineStyle>
		</Style>
		<Style id="branch_style19">
			<LineStyle>
				<color>ff100151</color>
				<width>4.0</width>
			</LineStyle>
		</Style>
		<Style id="branch_style19">
			<LineStyle>
				<color>ff100151</color>
				<width>4.0</width>
			</LineStyle>
		</Style>
		<Style id="branch_style19">
			<LineStyle>
				<color>ff100151</color>
				<width>4.0</width>
			</LineStyle>
		</Style>
		<Style id="branch_style19">
			<LineStyle>
				<color>ff100151</color>
				<width>4.0</width>
			</LineStyle>
		</Style>
		<Style id="branch_style19">
			<LineStyle>
				<color>ff100151</color>
				<width>4.0</width>
			</LineStyle>
		</Style>
		<Style id="branch_style19">
			<LineStyle>
				<color>ff100151</color>
				<width>4.0</width>
			</LineStyle>
		</Style>
		<Style id="branch_style19">
			<LineStyle>
				<color>ff100151</color>
				<width>4.0</width>
			</LineStyle>
		</Style>
		<Style id="branch_style19">
			<LineStyle>
				<color>ff100151</color>
				<width>4.0</width>
			</LineStyle>
		</Style>
		<Style id="branch_style19">
			<LineStyle>
				<color>ff100151</color>
				<width>4.0</width>
			</LineStyle>
		</Style>
		<Style id="branch_style19">
			<LineStyle>
				<color>ff100151</color>
				<width>4.0</width>
			</LineStyle>
		</Style>
		<Style id="branch_style19">
			<LineStyle>
				<color>ff100151</color>
				<width>4.0</width>
			</LineStyle>
		</Style>
		<Style id="branch_style19">
			<LineStyle>
				<color>ff100151</color>
				<width>4.0</width>
			</LineStyle>
		</Style>
		<Style id="branch_style19">
			<LineStyle>
				<color>ff100151</color>
				<width>4.0</width>
			</LineStyle>
		</Style>
		<Style id="branch_style19">
			<LineStyle>
				<color>ff100151</color>
				<width>4.0</width>
			</LineStyle>
		</Style>
		<Style id="branch_style19">
			<LineStyle>
				<color>ff100151</color>
				<width>4.0</width>
			</LineStyle>
		</Style>
		<Style id="branch_style19">
			<LineStyle>
				<color>ff100151</color>
				<width>4.0</width>
			</LineStyle>
		</Style>
		<Style id="branch_style19">
			<LineStyle>
				<color>ff100151</color>
				<width>4.0</width>
			</LineStyle>
		</Style>
		<Style id="branch_style19">
			<LineStyle>
				<color>ff100151</color>
				<width>4.0</width>
			</LineStyle>
		</Style>
		<Style id="branch_style19">
			<LineStyle>
				<color>ff100151</color>
				<width>4.0</width>
			</LineStyle>
		</Style>
		<Style id="branch_style19">
			<LineStyle>
				<color>ff100151</color>
				<width>4.0</width>
			</LineStyle>
		</Style>
		<Style id="branch_style19">
			<LineStyle>
				<color>ff100151</color>
				<width>4.0</width>
			</LineStyle>
		</Style>
		<Style id="branch_style19">
			<LineStyle>
				<color>ff100151</color>
				<width>4.0</width>
			</LineStyle>
		</Style>
		<Style id="branch_style19">
			<LineStyle>
				<color>ff100151</color>
				<width>4.0</width>
			</LineStyle>
		</Style>
		<Style id="branch_style19">
			<LineStyle>
				<color>ff100151</color>
				<width>4.0</width>
			</LineStyle>
		</Style>
		<Style id="branch_style19">
			<LineStyle>
				<color>ff100151</color>
				<width>4.0</width>
			</LineStyle>
		</Style>
		<Style id="branch_style19">
			<LineStyle>
				<color>ff100151</color>
				<width>4.0</width>
			</LineStyle>
		</Style>
		<Style id="branch_style19">
			<LineStyle>
				<color>ff100151</color>
				<width>4.0</width>
			</LineStyle>
		</Style>
		<Style id="branch_style19">
			<LineStyle>
				<color>ff100151</color>
				<width>4.0</width>
			</LineStyle>
		</Style>
		<Style id="branch_style19">
			<LineStyle>
				<color>ff100151</color>
				<width>4.0</width>
			</LineStyle>
		</Style>
		<Style id="branch_style19">
			<LineStyle>
				<color>ff100151</color>
				<width>4.0</width>
			</LineStyle>
		</Style>
		<Style id="branch_style19">
			<LineStyle>
				<color>ff100151</color>
				<width>4.0</width>
			</LineStyle>
		</Style>
		<Style id="branch_style19">
			<LineStyle>
				<color>ff100151</color>
				<width>4.0</width>
			</LineStyle>
		</Style>
		<Style id="branch_style19">
			<LineStyle>
				<color>ff100151</color>
				<width>4.0</width>
			</LineStyle>
		</Style>
		<Style id="branch_style19">
			<LineStyle>
				<color>ff100151</color>
				<width>4.0</width>
			</LineStyle>
		</Style>
		<Style id="branch_style19">
			<LineStyle>
				<color>ff100151</color>
				<width>4.0</width>
			</LineStyle>
		</Style>
		<Style id="branch_style19">
			<LineStyle>
				<color>ff100151</color>
				<width>4.0</width>
			</LineStyle>
		</Style>
		<Style id="branch_style19">
			<LineStyle>
				<color>ff100151</color>
				<width>4.0</width>
			</LineStyle>
		</Style>
		<Style id="branch_style19">
			<LineStyle>
				<color>ff100151</color>
				<width>4.0</width>
			</LineStyle>
		</Style>
		<Style id="branch_style19">
			<LineStyle>
				<color>ff100151</color>
				<width>4.0</width>
			</LineStyle>
		</Style>
		<Style id="branch_style19">
			<LineStyle>
				<color>ff100151</color>
				<width>4.0</width>
			</LineStyle>
		</Style>
		<Style id="branch_style19">
			<LineStyle>
				<color>ff100151</color>
				<width>4.0</width>
			</LineStyle>
		</Style>
		<Style id="branch_style19">
			<LineStyle>
				<color>ff100151</color>
				<width>4.0</width>
			</LineStyle>
		</Style>
		<Style id="branch_style19">
			<LineStyle>
				<color>ff100151</color>
				<width>4.0</width>
			</LineStyle>
		</Style>
		<Style id="branch_style19">
			<LineStyle>
				<color>ff100151</color>
				<width>4.0</width>
			</LineStyle>
		</Style>
		<Style id="branch_style19">
			<LineStyle>
				<color>ff100151</color>
				<width>4.0</width>
			</LineStyle>
		</Style>
		<Style id="branch_style19">
			<LineStyle>
				<color>ff100151</color>
				<width>4.0</width>
			</LineStyle>
		</Style>
		<Style id="branch_style19">
			<LineStyle>
				<color>ff100151</color>
				<width>4.0</width>
			</LineStyle>
		</Style>
		<Style id="branch_style19">
			<LineStyle>
				<color>ff100151</color>
				<width>4.0</width>
			</LineStyle>
		</Style>
		<Style id="branch_style19">
			<LineStyle>
				<color>ff100151</color>
				<width>4.0</width>
			</LineStyle>
		</Style>
		<Style id="branch_style19">
			<LineStyle>
				<color>ff100151</color>
				<width>4.0</width>
			</LineStyle>
		</Style>
		<Style id="branch_style19">
			<LineStyle>
				<color>ff100151</color>
				<width>4.0</width>
			</LineStyle>
		</Style>
		<Style id="branch_style19">
			<LineStyle>
				<color>ff100151</color>
				<width>4.0</width>
			</LineStyle>
		</Style>
		<Style id="branch_style19">
			<LineStyle>
				<color>ff100151</color>
				<width>4.0</width>
			</LineStyle>
		</Style>
		<Style id="branch_style19">
			<LineStyle>
				<color>ff100151</color>
				<width>4.0</width>
			</LineStyle>
		</Style>
		<Style id="branch_style19">
			<LineStyle>
				<color>ff100151</color>
				<width>4.0</width>
			</LineStyle>
		</Style>
		<Style id="branch_style19">
			<LineStyle>
				<color>ff100151</color>
				<width>4.0</width>
			</LineStyle>
		</Style>
		<Style id="branch_style19">
			<LineStyle>
				<color>ff100151</color>
				<width>4.0</width>
			</LineStyle>
		</Style>
		<Style id="branch_style19">
			<LineStyle>
				<color>ff100151</color>
				<width>4.0</width>
			</LineStyle>
		</Style>
		<Style id="branch_style19">
			<LineStyle>
				<color>ff100151</color>
				<width>4.0</width>
			</LineStyle>
		</Style>
		<Style id="branch_style19">
			<LineStyle>
				<color>ff100151</color>
				<width>4.0</width>
			</LineStyle>
		</Style>
		<Style id="branch_style19">
			<LineStyle>
				<color>ff100151</color>
				<width>4.0</width>
			</LineStyle>
		</Style>
		<Style id="branch_style19">
			<LineStyle>
				<color>ff100151</color>
				<width>4.0</width>
			</LineStyle>
		</Style>
		<Style id="branch_style19">
			<LineStyle>
				<color>ff100151</color>
				<width>4.0</width>
			</LineStyle>
		</Style>
		<Style id="branch_style20">
			<LineStyle>
				<color>ff0b013c</color>
				<width>4.0</width>
			</LineStyle>
		</Style>
		<Style id="branch_style21">
			<LineStyle>
				<color>ff0b013c</color>
				<width>4.0</width>
			</LineStyle>
		</Style>
		<Style id="branch_style21">
			<LineStyle>
				<color>ff0b013c</color>
				<width>4.0</width>
			</LineStyle>
		</Style>
		<Style id="branch_style21">
			<LineStyle>
				<color>ff0b013c</color>
				<width>4.0</width>
			</LineStyle>
		</Style>
		<Style id="branch_style21">
			<LineStyle>
				<color>ff0b013c</color>
				<width>4.0</width>
			</LineStyle>
		</Style>
		<Style id="branch_style21">
			<LineStyle>
				<color>ff0b013c</color>
				<width>4.0</width>
			</LineStyle>
		</Style>
		<Style id="branch_style21">
			<LineStyle>
				<color>ff0b013c</color>
				<width>4.0</width>
			</LineStyle>
		</Style>
		<Style id="branch_style21">
			<LineStyle>
				<color>ff0b013c</color>
				<width>4.0</width>
			</LineStyle>
		</Style>
		<Style id="branch_style21">
			<LineStyle>
				<color>ff0b013c</color>
				<width>4.0</width>
			</LineStyle>
		</Style>
		<Style id="branch_style21">
			<LineStyle>
				<color>ff0b013c</color>
				<width>4.0</width>
			</LineStyle>
		</Style>
		<Style id="branch_style21">
			<LineStyle>
				<color>ff0b013c</color>
				<width>4.0</width>
			</LineStyle>
		</Style>
		<Style id="branch_style21">
			<LineStyle>
				<color>ff0b013c</color>
				<width>4.0</width>
			</LineStyle>
		</Style>
		<Style id="branch_style21">
			<LineStyle>
				<color>ff0b013c</color>
				<width>4.0</width>
			</LineStyle>
		</Style>
		<Style id="branch_style21">
			<LineStyle>
				<color>ff0b013c</color>
				<width>4.0</width>
			</LineStyle>
		</Style>
		<Style id="branch_style21">
			<LineStyle>
				<color>ff0b013c</color>
				<width>4.0</width>
			</LineStyle>
		</Style>
		<Style id="branch_style21">
			<LineStyle>
				<color>ff0b013c</color>
				<width>4.0</width>
			</LineStyle>
		</Style>
		<Style id="branch_style21">
			<LineStyle>
				<color>ff0b013c</color>
				<width>4.0</width>
			</LineStyle>
		</Style>
		<Style id="branch_style21">
			<LineStyle>
				<color>ff0b013c</color>
				<width>4.0</width>
			</LineStyle>
		</Style>
		<Style id="branch_style21">
			<LineStyle>
				<color>ff0b013c</color>
				<width>4.0</width>
			</LineStyle>
		</Style>
		<Style id="branch_style21">
			<LineStyle>
				<color>ff0b013c</color>
				<width>4.0</width>
			</LineStyle>
		</Style>
		<Style id="branch_style21">
			<LineStyle>
				<color>ff0b013c</color>
				<width>4.0</width>
			</LineStyle>
		</Style>
		<Style id="branch_style21">
			<LineStyle>
				<color>ff0b013c</color>
				<width>4.0</width>
			</LineStyle>
		</Style>
		<Style id="branch_style21">
			<LineStyle>
				<color>ff0b013c</color>
				<width>4.0</width>
			</LineStyle>
		</Style>
		<Style id="branch_style21">
			<LineStyle>
				<color>ff0b013c</color>
				<width>4.0</width>
			</LineStyle>
		</Style>
		<Style id="branch_style21">
			<LineStyle>
				<color>ff0b013c</color>
				<width>4.0</width>
			</LineStyle>
		</Style>
		<Style id="branch_style21">
			<LineStyle>
				<color>ff0b013c</color>
				<width>4.0</width>
			</LineStyle>
		</Style>
		<Style id="branch_style21">
			<LineStyle>
				<color>ff0b013c</color>
				<width>4.0</width>
			</LineStyle>
		</Style>
		<Style id="branch_style21">
			<LineStyle>
				<color>ff0b013c</color>
				<width>4.0</width>
			</LineStyle>
		</Style>
		<Style id="branch_style21">
			<LineStyle>
				<color>ff0b013c</color>
				<width>4.0</width>
			</LineStyle>
		</Style>
		<Style id="branch_style21">
			<LineStyle>
				<color>ff0b013c</color>
				<width>4.0</width>
			</LineStyle>
		</Style>
		<Style id="branch_style21">
			<LineStyle>
				<color>ff0b013c</color>
				<width>4.0</width>
			</LineStyle>
		</Style>
		<Style id="branch_style21">
			<LineStyle>
				<color>ff0b013c</color>
				<width>4.0</width>
			</LineStyle>
		</Style>
		<Style id="branch_style21">
			<LineStyle>
				<color>ff0b013c</color>
				<width>4.0</width>
			</LineStyle>
		</Style>
		<Style id="branch_style21">
			<LineStyle>
				<color>ff0b013c</color>
				<width>4.0</width>
			</LineStyle>
		</Style>
		<Style id="branch_style21">
			<LineStyle>
				<color>ff0b013c</color>
				<width>4.0</width>
			</LineStyle>
		</Style>
		<Style id="branch_style21">
			<LineStyle>
				<color>ff0b013c</color>
				<width>4.0</width>
			</LineStyle>
		</Style>
		<Style id="branch_style21">
			<LineStyle>
				<color>ff0b013c</color>
				<width>4.0</width>
			</LineStyle>
		</Style>
		<Style id="branch_style21">
			<LineStyle>
				<color>ff0b013c</color>
				<width>4.0</width>
			</LineStyle>
		</Style>
		<Style id="branch_style21">
			<LineStyle>
				<color>ff0b013c</color>
				<width>4.0</width>
			</LineStyle>
		</Style>
		<Style id="branch_style21">
			<LineStyle>
				<color>ff0b013c</color>
				<width>4.0</width>
			</LineStyle>
		</Style>
		<Style id="branch_style21">
			<LineStyle>
				<color>ff0b013c</color>
				<width>4.0</width>
			</LineStyle>
		</Style>
		<Style id="branch_style21">
			<LineStyle>
				<color>ff0b013c</color>
				<width>4.0</width>
			</LineStyle>
		</Style>
		<Style id="branch_style21">
			<LineStyle>
				<color>ff0b013c</color>
				<width>4.0</width>
			</LineStyle>
		</Style>
		<Style id="branch_style21">
			<LineStyle>
				<color>ff0b013c</color>
				<width>4.0</width>
			</LineStyle>
		</Style>
		<Style id="branch_style21">
			<LineStyle>
				<color>ff0b013c</color>
				<width>4.0</width>
			</LineStyle>
		</Style>
		<Style id="branch_style21">
			<LineStyle>
				<color>ff0b013c</color>
				<width>4.0</width>
			</LineStyle>
		</Style>
		<Style id="branch_style21">
			<LineStyle>
				<color>ff0b013c</color>
				<width>4.0</width>
			</LineStyle>
		</Style>
		<Style id="branch_style21">
			<LineStyle>
				<color>ff0b013c</color>
				<width>4.0</width>
			</LineStyle>
		</Style>
		<Style id="branch_style21">
			<LineStyle>
				<color>ff0b013c</color>
				<width>4.0</width>
			</LineStyle>
		</Style>
		<Style id="branch_style21">
			<LineStyle>
				<color>ff0b013c</color>
				<width>4.0</width>
			</LineStyle>
		</Style>
		<Style id="branch_style21">
			<LineStyle>
				<color>ff0b013c</color>
				<width>4.0</width>
			</LineStyle>
		</Style>
		<Style id="branch_style21">
			<LineStyle>
				<color>ff0b013c</color>
				<width>4.0</width>
			</LineStyle>
		</Style>
		<Style id="branch_style21">
			<LineStyle>
				<color>ff0b013c</color>
				<width>4.0</width>
			</LineStyle>
		</Style>
		<Style id="branch_style21">
			<LineStyle>
				<color>ff0b013c</color>
				<width>4.0</width>
			</LineStyle>
		</Style>
		<Style id="branch_style21">
			<LineStyle>
				<color>ff0b013c</color>
				<width>4.0</width>
			</LineStyle>
		</Style>
		<Style id="branch_style21">
			<LineStyle>
				<color>ff0b013c</color>
				<width>4.0</width>
			</LineStyle>
		</Style>
		<Style id="branch_style21">
			<LineStyle>
				<color>ff0b013c</color>
				<width>4.0</width>
			</LineStyle>
		</Style>
		<Style id="branch_style21">
			<LineStyle>
				<color>ff0b013c</color>
				<width>4.0</width>
			</LineStyle>
		</Style>
		<Style id="branch_style21">
			<LineStyle>
				<color>ff0b013c</color>
				<width>4.0</width>
			</LineStyle>
		</Style>
		<Style id="branch_style21">
			<LineStyle>
				<color>ff0b013c</color>
				<width>4.0</width>
			</LineStyle>
		</Style>
		<Style id="branch_style21">
			<LineStyle>
				<color>ff0b013c</color>
				<width>4.0</width>
			</LineStyle>
		</Style>
		<Style id="branch_style21">
			<LineStyle>
				<color>ff0b013c</color>
				<width>4.0</width>
			</LineStyle>
		</Style>
		<Style id="branch_style21">
			<LineStyle>
				<color>ff0b013c</color>
				<width>4.0</width>
			</LineStyle>
		</Style>
		<Style id="branch_style21">
			<LineStyle>
				<color>ff0b013c</color>
				<width>4.0</width>
			</LineStyle>
		</Style>
		<Style id="branch_style21">
			<LineStyle>
				<color>ff0b013c</color>
				<width>4.0</width>
			</LineStyle>
		</Style>
		<Style id="branch_style21">
			<LineStyle>
				<color>ff0b013c</color>
				<width>4.0</width>
			</LineStyle>
		</Style>
		<Style id="branch_style21">
			<LineStyle>
				<color>ff0b013c</color>
				<width>4.0</width>
			</LineStyle>
		</Style>
		<Style id="branch_style21">
			<LineStyle>
				<color>ff0b013c</color>
				<width>4.0</width>
			</LineStyle>
		</Style>
		<Style id="branch_style21">
			<LineStyle>
				<color>ff0b013c</color>
				<width>4.0</width>
			</LineStyle>
		</Style>
		<Style id="branch_style21">
			<LineStyle>
				<color>ff0b013c</color>
				<width>4.0</width>
			</LineStyle>
		</Style>
		<Style id="branch_style21">
			<LineStyle>
				<color>ff0b013c</color>
				<width>4.0</width>
			</LineStyle>
		</Style>
		<Style id="branch_style21">
			<LineStyle>
				<color>ff0b013c</color>
				<width>4.0</width>
			</LineStyle>
		</Style>
		<Style id="branch_style21">
			<LineStyle>
				<color>ff0b013c</color>
				<width>4.0</width>
			</LineStyle>
		</Style>
		<Style id="branch_style21">
			<LineStyle>
				<color>ff0b013c</color>
				<width>4.0</width>
			</LineStyle>
		</Style>
		<Style id="branch_style21">
			<LineStyle>
				<color>ff0b013c</color>
				<width>4.0</width>
			</LineStyle>
		</Style>
		<Style id="branch_style21">
			<LineStyle>
				<color>ff0b013c</color>
				<width>4.0</width>
			</LineStyle>
		</Style>
		<Style id="branch_style21">
			<LineStyle>
				<color>ff0b013c</color>
				<width>4.0</width>
			</LineStyle>
		</Style>
		<Style id="branch_style21">
			<LineStyle>
				<color>ff0b013c</color>
				<width>4.0</width>
			</LineStyle>
		</Style>
		<Style id="branch_style21">
			<LineStyle>
				<color>ff0b013c</color>
				<width>4.0</width>
			</LineStyle>
		</Style>
		<Style id="branch_style21">
			<LineStyle>
				<color>ff0b013c</color>
				<width>4.0</width>
			</LineStyle>
		</Style>
		<Style id="branch_style21">
			<LineStyle>
				<color>ff0b013c</color>
				<width>4.0</width>
			</LineStyle>
		</Style>
		<Style id="branch_style21">
			<LineStyle>
				<color>ff0b013c</color>
				<width>4.0</width>
			</LineStyle>
		</Style>
		<Style id="branch_style21">
			<LineStyle>
				<color>ff0b013c</color>
				<width>4.0</width>
			</LineStyle>
		</Style>
		<Style id="branch_style21">
			<LineStyle>
				<color>ff0b013c</color>
				<width>4.0</width>
			</LineStyle>
		</Style>
		<Style id="branch_style21">
			<LineStyle>
				<color>ff0b013c</color>
				<width>4.0</width>
			</LineStyle>
		</Style>
		<Style id="branch_style21">
			<LineStyle>
				<color>ff0b013c</color>
				<width>4.0</width>
			</LineStyle>
		</Style>
		<Style id="branch_style21">
			<LineStyle>
				<color>ff0b013c</color>
				<width>4.0</width>
			</LineStyle>
		</Style>
		<Style id="branch_style21">
			<LineStyle>
				<color>ff0b013c</color>
				<width>4.0</width>
			</LineStyle>
		</Style>
		<Style id="branch_style21">
			<LineStyle>
				<color>ff0b013c</color>
				<width>4.0</width>
			</LineStyle>
		</Style>
		<Style id="branch_style21">
			<LineStyle>
				<color>ff0b013c</color>
				<width>4.0</width>
			</LineStyle>
		</Style>
		<Style id="branch_style21">
			<LineStyle>
				<color>ff0b013c</color>
				<width>4.0</width>
			</LineStyle>
		</Style>
		<Style id="branch_style21">
			<LineStyle>
				<color>ff0b013c</color>
				<width>4.0</width>
			</LineStyle>
		</Style>
		<Style id="branch_style21">
			<LineStyle>
				<color>ff0b013c</color>
				<width>4.0</width>
			</LineStyle>
		</Style>
		<Style id="branch_style21">
			<LineStyle>
				<color>ff0b013c</color>
				<width>4.0</width>
			</LineStyle>
		</Style>
		<Style id="branch_style21">
			<LineStyle>
				<color>ff0b013c</color>
				<width>4.0</width>
			</LineStyle>
		</Style>
		<Style id="branch_style21">
			<LineStyle>
				<color>ff0b013c</color>
				<width>4.0</width>
			</LineStyle>
		</Style>
		<Style id="branch_style21">
			<LineStyle>
				<color>ff0b013c</color>
				<width>4.0</width>
			</LineStyle>
		</Style>
		<Style id="branch_style21">
			<LineStyle>
				<color>ff0b013c</color>
				<width>4.0</width>
			</LineStyle>
		</Style>
		<Style id="branch_style21">
			<LineStyle>
				<color>ff0b013c</color>
				<width>4.0</width>
			</LineStyle>
		</Style>
		<Style id="branch_style21">
			<LineStyle>
				<color>ff0b013c</color>
				<width>4.0</width>
			</LineStyle>
		</Style>
		<Style id="branch_style21">
			<LineStyle>
				<color>ff0b013c</color>
				<width>4.0</width>
			</LineStyle>
		</Style>
		<Style id="branch_style22">
			<LineStyle>
				<color>ff130165</color>
				<width>4.0</width>
			</LineStyle>
		</Style>
		<Style id="branch_style22">
			<LineStyle>
				<color>ff130165</color>
				<width>4.0</width>
			</LineStyle>
		</Style>
		<Style id="branch_style22">
			<LineStyle>
				<color>ff130165</color>
				<width>4.0</width>
			</LineStyle>
		</Style>
		<Style id="branch_style22">
			<LineStyle>
				<color>ff130165</color>
				<width>4.0</width>
			</LineStyle>
		</Style>
		<Style id="branch_style22">
			<LineStyle>
				<color>ff130165</color>
				<width>4.0</width>
			</LineStyle>
		</Style>
		<Style id="branch_style22">
			<LineStyle>
				<color>ff130165</color>
				<width>4.0</width>
			</LineStyle>
		</Style>
		<Style id="branch_style22">
			<LineStyle>
				<color>ff130165</color>
				<width>4.0</width>
			</LineStyle>
		</Style>
		<Style id="branch_style22">
			<LineStyle>
				<color>ff130165</color>
				<width>4.0</width>
			</LineStyle>
		</Style>
		<Style id="branch_style22">
			<LineStyle>
				<color>ff130165</color>
				<width>4.0</width>
			</LineStyle>
		</Style>
		<Style id="branch_style22">
			<LineStyle>
				<color>ff130165</color>
				<width>4.0</width>
			</LineStyle>
		</Style>
		<Style id="branch_style22">
			<LineStyle>
				<color>ff130165</color>
				<width>4.0</width>
			</LineStyle>
		</Style>
		<Style id="branch_style22">
			<LineStyle>
				<color>ff130165</color>
				<width>4.0</width>
			</LineStyle>
		</Style>
		<Style id="branch_style22">
			<LineStyle>
				<color>ff130165</color>
				<width>4.0</width>
			</LineStyle>
		</Style>
		<Style id="branch_style22">
			<LineStyle>
				<color>ff130165</color>
				<width>4.0</width>
			</LineStyle>
		</Style>
		<Style id="branch_style22">
			<LineStyle>
				<color>ff130165</color>
				<width>4.0</width>
			</LineStyle>
		</Style>
		<Style id="branch_style22">
			<LineStyle>
				<color>ff130165</color>
				<width>4.0</width>
			</LineStyle>
		</Style>
		<Style id="branch_style22">
			<LineStyle>
				<color>ff130165</color>
				<width>4.0</width>
			</LineStyle>
		</Style>
		<Style id="branch_style22">
			<LineStyle>
				<color>ff130165</color>
				<width>4.0</width>
			</LineStyle>
		</Style>
		<Style id="branch_style22">
			<LineStyle>
				<color>ff130165</color>
				<width>4.0</width>
			</LineStyle>
		</Style>
		<Style id="branch_style22">
			<LineStyle>
				<color>ff130165</color>
				<width>4.0</width>
			</LineStyle>
		</Style>
		<Style id="branch_style22">
			<LineStyle>
				<color>ff130165</color>
				<width>4.0</width>
			</LineStyle>
		</Style>
		<Style id="branch_style22">
			<LineStyle>
				<color>ff130165</color>
				<width>4.0</width>
			</LineStyle>
		</Style>
		<Style id="branch_style22">
			<LineStyle>
				<color>ff130165</color>
				<width>4.0</width>
			</LineStyle>
		</Style>
		<Style id="branch_style22">
			<LineStyle>
				<color>ff130165</color>
				<width>4.0</width>
			</LineStyle>
		</Style>
		<Style id="branch_style22">
			<LineStyle>
				<color>ff130165</color>
				<width>4.0</width>
			</LineStyle>
		</Style>
		<Style id="branch_style22">
			<LineStyle>
				<color>ff130165</color>
				<width>4.0</width>
			</LineStyle>
		</Style>
		<Style id="branch_style22">
			<LineStyle>
				<color>ff130165</color>
				<width>4.0</width>
			</LineStyle>
		</Style>
		<Style id="branch_style22">
			<LineStyle>
				<color>ff130165</color>
				<width>4.0</width>
			</LineStyle>
		</Style>
		<Style id="branch_style22">
			<LineStyle>
				<color>ff130165</color>
				<width>4.0</width>
			</LineStyle>
		</Style>
		<Style id="branch_style22">
			<LineStyle>
				<color>ff130165</color>
				<width>4.0</width>
			</LineStyle>
		</Style>
		<Style id="branch_style22">
			<LineStyle>
				<color>ff130165</color>
				<width>4.0</width>
			</LineStyle>
		</Style>
		<Style id="branch_style22">
			<LineStyle>
				<color>ff130165</color>
				<width>4.0</width>
			</LineStyle>
		</Style>
		<Style id="branch_style22">
			<LineStyle>
				<color>ff130165</color>
				<width>4.0</width>
			</LineStyle>
		</Style>
		<Style id="branch_style22">
			<LineStyle>
				<color>ff130165</color>
				<width>4.0</width>
			</LineStyle>
		</Style>
		<Style id="branch_style22">
			<LineStyle>
				<color>ff130165</color>
				<width>4.0</width>
			</LineStyle>
		</Style>
		<Style id="branch_style22">
			<LineStyle>
				<color>ff130165</color>
				<width>4.0</width>
			</LineStyle>
		</Style>
		<Style id="branch_style22">
			<LineStyle>
				<color>ff130165</color>
				<width>4.0</width>
			</LineStyle>
		</Style>
		<Style id="branch_style22">
			<LineStyle>
				<color>ff130165</color>
				<width>4.0</width>
			</LineStyle>
		</Style>
		<Style id="branch_style22">
			<LineStyle>
				<color>ff130165</color>
				<width>4.0</width>
			</LineStyle>
		</Style>
		<Style id="branch_style22">
			<LineStyle>
				<color>ff130165</color>
				<width>4.0</width>
			</LineStyle>
		</Style>
		<Style id="branch_style22">
			<LineStyle>
				<color>ff130165</color>
				<width>4.0</width>
			</LineStyle>
		</Style>
		<Style id="branch_style22">
			<LineStyle>
				<color>ff130165</color>
				<width>4.0</width>
			</LineStyle>
		</Style>
		<Style id="branch_style22">
			<LineStyle>
				<color>ff130165</color>
				<width>4.0</width>
			</LineStyle>
		</Style>
		<Style id="branch_style22">
			<LineStyle>
				<color>ff130165</color>
				<width>4.0</width>
			</LineStyle>
		</Style>
		<Style id="branch_style22">
			<LineStyle>
				<color>ff130165</color>
				<width>4.0</width>
			</LineStyle>
		</Style>
		<Style id="branch_style22">
			<LineStyle>
				<color>ff130165</color>
				<width>4.0</width>
			</LineStyle>
		</Style>
		<Style id="branch_style22">
			<LineStyle>
				<color>ff130165</color>
				<width>4.0</width>
			</LineStyle>
		</Style>
		<Style id="branch_style22">
			<LineStyle>
				<color>ff130165</color>
				<width>4.0</width>
			</LineStyle>
		</Style>
		<Style id="branch_style22">
			<LineStyle>
				<color>ff130165</color>
				<width>4.0</width>
			</LineStyle>
		</Style>
		<Style id="branch_style22">
			<LineStyle>
				<color>ff130165</color>
				<width>4.0</width>
			</LineStyle>
		</Style>
		<Style id="branch_style22">
			<LineStyle>
				<color>ff130165</color>
				<width>4.0</width>
			</LineStyle>
		</Style>
		<Style id="branch_style22">
			<LineStyle>
				<color>ff130165</color>
				<width>4.0</width>
			</LineStyle>
		</Style>
		<Style id="branch_style22">
			<LineStyle>
				<color>ff130165</color>
				<width>4.0</width>
			</LineStyle>
		</Style>
		<Style id="branch_style22">
			<LineStyle>
				<color>ff130165</color>
				<width>4.0</width>
			</LineStyle>
		</Style>
		<Style id="branch_style22">
			<LineStyle>
				<color>ff130165</color>
				<width>4.0</width>
			</LineStyle>
		</Style>
		<Style id="branch_style22">
			<LineStyle>
				<color>ff130165</color>
				<width>4.0</width>
			</LineStyle>
		</Style>
		<Style id="branch_style22">
			<LineStyle>
				<color>ff130165</color>
				<width>4.0</width>
			</LineStyle>
		</Style>
		<Style id="branch_style22">
			<LineStyle>
				<color>ff130165</color>
				<width>4.0</width>
			</LineStyle>
		</Style>
		<Style id="branch_style22">
			<LineStyle>
				<color>ff130165</color>
				<width>4.0</width>
			</LineStyle>
		</Style>
		<Style id="branch_style22">
			<LineStyle>
				<color>ff130165</color>
				<width>4.0</width>
			</LineStyle>
		</Style>
		<Style id="branch_style22">
			<LineStyle>
				<color>ff130165</color>
				<width>4.0</width>
			</LineStyle>
		</Style>
		<Style id="branch_style22">
			<LineStyle>
				<color>ff130165</color>
				<width>4.0</width>
			</LineStyle>
		</Style>
		<Style id="branch_style22">
			<LineStyle>
				<color>ff130165</color>
				<width>4.0</width>
			</LineStyle>
		</Style>
		<Style id="branch_style22">
			<LineStyle>
				<color>ff130165</color>
				<width>4.0</width>
			</LineStyle>
		</Style>
		<Style id="branch_style22">
			<LineStyle>
				<color>ff130165</color>
				<width>4.0</width>
			</LineStyle>
		</Style>
		<Style id="branch_style22">
			<LineStyle>
				<color>ff130165</color>
				<width>4.0</width>
			</LineStyle>
		</Style>
		<Style id="branch_style22">
			<LineStyle>
				<color>ff130165</color>
				<width>4.0</width>
			</LineStyle>
		</Style>
		<Style id="branch_style22">
			<LineStyle>
				<color>ff130165</color>
				<width>4.0</width>
			</LineStyle>
		</Style>
		<Style id="branch_style22">
			<LineStyle>
				<color>ff130165</color>
				<width>4.0</width>
			</LineStyle>
		</Style>
		<Style id="branch_style22">
			<LineStyle>
				<color>ff130165</color>
				<width>4.0</width>
			</LineStyle>
		</Style>
		<Style id="branch_style22">
			<LineStyle>
				<color>ff130165</color>
				<width>4.0</width>
			</LineStyle>
		</Style>
		<Style id="branch_style22">
			<LineStyle>
				<color>ff130165</color>
				<width>4.0</width>
			</LineStyle>
		</Style>
		<Style id="branch_style22">
			<LineStyle>
				<color>ff130165</color>
				<width>4.0</width>
			</LineStyle>
		</Style>
		<Style id="branch_style22">
			<LineStyle>
				<color>ff130165</color>
				<width>4.0</width>
			</LineStyle>
		</Style>
		<Style id="branch_style22">
			<LineStyle>
				<color>ff130165</color>
				<width>4.0</width>
			</LineStyle>
		</Style>
		<Style id="branch_style22">
			<LineStyle>
				<color>ff130165</color>
				<width>4.0</width>
			</LineStyle>
		</Style>
		<Style id="branch_style22">
			<LineStyle>
				<color>ff130165</color>
				<width>4.0</width>
			</LineStyle>
		</Style>
		<Style id="branch_style22">
			<LineStyle>
				<color>ff130165</color>
				<width>4.0</width>
			</LineStyle>
		</Style>
		<Style id="branch_style22">
			<LineStyle>
				<color>ff130165</color>
				<width>4.0</width>
			</LineStyle>
		</Style>
		<Style id="branch_style22">
			<LineStyle>
				<color>ff130165</color>
				<width>4.0</width>
			</LineStyle>
		</Style>
		<Style id="branch_style22">
			<LineStyle>
				<color>ff130165</color>
				<width>4.0</width>
			</LineStyle>
		</Style>
		<Style id="branch_style22">
			<LineStyle>
				<color>ff130165</color>
				<width>4.0</width>
			</LineStyle>
		</Style>
		<Style id="branch_style22">
			<LineStyle>
				<color>ff130165</color>
				<width>4.0</width>
			</LineStyle>
		</Style>
		<Style id="branch_style22">
			<LineStyle>
				<color>ff130165</color>
				<width>4.0</width>
			</LineStyle>
		</Style>
		<Style id="branch_style22">
			<LineStyle>
				<color>ff130165</color>
				<width>4.0</width>
			</LineStyle>
		</Style>
		<Style id="branch_style22">
			<LineStyle>
				<color>ff130165</color>
				<width>4.0</width>
			</LineStyle>
		</Style>
		<Style id="branch_style22">
			<LineStyle>
				<color>ff130165</color>
				<width>4.0</width>
			</LineStyle>
		</Style>
		<Style id="branch_style22">
			<LineStyle>
				<color>ff130165</color>
				<width>4.0</width>
			</LineStyle>
		</Style>
		<Style id="branch_style22">
			<LineStyle>
				<color>ff130165</color>
				<width>4.0</width>
			</LineStyle>
		</Style>
		<Style id="branch_style22">
			<LineStyle>
				<color>ff130165</color>
				<width>4.0</width>
			</LineStyle>
		</Style>
		<Style id="branch_style22">
			<LineStyle>
				<color>ff130165</color>
				<width>4.0</width>
			</LineStyle>
		</Style>
		<Style id="branch_style22">
			<LineStyle>
				<color>ff130165</color>
				<width>4.0</width>
			</LineStyle>
		</Style>
		<Style id="branch_style22">
			<LineStyle>
				<color>ff130165</color>
				<width>4.0</width>
			</LineStyle>
		</Style>
		<Style id="branch_style22">
			<LineStyle>
				<color>ff130165</color>
				<width>4.0</width>
			</LineStyle>
		</Style>
		<Style id="branch_style22">
			<LineStyle>
				<color>ff130165</color>
				<width>4.0</width>
			</LineStyle>
		</Style>
		<Style id="branch_style22">
			<LineStyle>
				<color>ff130165</color>
				<width>4.0</width>
			</LineStyle>
		</Style>
		<Style id="branch_style22">
			<LineStyle>
				<color>ff130165</color>
				<width>4.0</width>
			</LineStyle>
		</Style>
		<Style id="branch_style22">
			<LineStyle>
				<color>ff130165</color>
				<width>4.0</width>
			</LineStyle>
		</Style>
		<Style id="branch_style22">
			<LineStyle>
				<color>ff130165</color>
				<width>4.0</width>
			</LineStyle>
		</Style>
		<Style id="branch_style22">
			<LineStyle>
				<color>ff130165</color>
				<width>4.0</width>
			</LineStyle>
		</Style>
		<Style id="branch_style23">
			<LineStyle>
				<color>ff02000e</color>
				<width>4.0</width>
			</LineStyle>
		</Style>
		<Style id="branch_style23">
			<LineStyle>
				<color>ff02000e</color>
				<width>4.0</width>
			</LineStyle>
		</Style>
		<Style id="branch_style23">
			<LineStyle>
				<color>ff02000e</color>
				<width>4.0</width>
			</LineStyle>
		</Style>
		<Style id="branch_style23">
			<LineStyle>
				<color>ff02000e</color>
				<width>4.0</width>
			</LineStyle>
		</Style>
		<Style id="branch_style23">
			<LineStyle>
				<color>ff02000e</color>
				<width>4.0</width>
			</LineStyle>
		</Style>
		<Style id="branch_style23">
			<LineStyle>
				<color>ff02000e</color>
				<width>4.0</width>
			</LineStyle>
		</Style>
		<Style id="branch_style23">
			<LineStyle>
				<color>ff02000e</color>
				<width>4.0</width>
			</LineStyle>
		</Style>
		<Style id="branch_style23">
			<LineStyle>
				<color>ff02000e</color>
				<width>4.0</width>
			</LineStyle>
		</Style>
		<Style id="branch_style23">
			<LineStyle>
				<color>ff02000e</color>
				<width>4.0</width>
			</LineStyle>
		</Style>
		<Style id="branch_style23">
			<LineStyle>
				<color>ff02000e</color>
				<width>4.0</width>
			</LineStyle>
		</Style>
		<Style id="branch_style23">
			<LineStyle>
				<color>ff02000e</color>
				<width>4.0</width>
			</LineStyle>
		</Style>
		<Style id="branch_style23">
			<LineStyle>
				<color>ff02000e</color>
				<width>4.0</width>
			</LineStyle>
		</Style>
		<Style id="branch_style23">
			<LineStyle>
				<color>ff02000e</color>
				<width>4.0</width>
			</LineStyle>
		</Style>
		<Style id="branch_style23">
			<LineStyle>
				<color>ff02000e</color>
				<width>4.0</width>
			</LineStyle>
		</Style>
		<Style id="branch_style23">
			<LineStyle>
				<color>ff02000e</color>
				<width>4.0</width>
			</LineStyle>
		</Style>
		<Style id="branch_style23">
			<LineStyle>
				<color>ff02000e</color>
				<width>4.0</width>
			</LineStyle>
		</Style>
		<Style id="branch_style23">
			<LineStyle>
				<color>ff02000e</color>
				<width>4.0</width>
			</LineStyle>
		</Style>
		<Style id="branch_style23">
			<LineStyle>
				<color>ff02000e</color>
				<width>4.0</width>
			</LineStyle>
		</Style>
		<Style id="branch_style23">
			<LineStyle>
				<color>ff02000e</color>
				<width>4.0</width>
			</LineStyle>
		</Style>
		<Style id="branch_style23">
			<LineStyle>
				<color>ff02000e</color>
				<width>4.0</width>
			</LineStyle>
		</Style>
		<Style id="branch_style23">
			<LineStyle>
				<color>ff02000e</color>
				<width>4.0</width>
			</LineStyle>
		</Style>
		<Style id="branch_style23">
			<LineStyle>
				<color>ff02000e</color>
				<width>4.0</width>
			</LineStyle>
		</Style>
		<Style id="branch_style23">
			<LineStyle>
				<color>ff02000e</color>
				<width>4.0</width>
			</LineStyle>
		</Style>
		<Style id="branch_style23">
			<LineStyle>
				<color>ff02000e</color>
				<width>4.0</width>
			</LineStyle>
		</Style>
		<Style id="branch_style23">
			<LineStyle>
				<color>ff02000e</color>
				<width>4.0</width>
			</LineStyle>
		</Style>
		<Style id="branch_style23">
			<LineStyle>
				<color>ff02000e</color>
				<width>4.0</width>
			</LineStyle>
		</Style>
		<Style id="branch_style23">
			<LineStyle>
				<color>ff02000e</color>
				<width>4.0</width>
			</LineStyle>
		</Style>
		<Style id="branch_style23">
			<LineStyle>
				<color>ff02000e</color>
				<width>4.0</width>
			</LineStyle>
		</Style>
		<Style id="branch_style23">
			<LineStyle>
				<color>ff02000e</color>
				<width>4.0</width>
			</LineStyle>
		</Style>
		<Style id="branch_style23">
			<LineStyle>
				<color>ff02000e</color>
				<width>4.0</width>
			</LineStyle>
		</Style>
		<Style id="branch_style23">
			<LineStyle>
				<color>ff02000e</color>
				<width>4.0</width>
			</LineStyle>
		</Style>
		<Style id="branch_style23">
			<LineStyle>
				<color>ff02000e</color>
				<width>4.0</width>
			</LineStyle>
		</Style>
		<Style id="branch_style23">
			<LineStyle>
				<color>ff02000e</color>
				<width>4.0</width>
			</LineStyle>
		</Style>
		<Style id="branch_style23">
			<LineStyle>
				<color>ff02000e</color>
				<width>4.0</width>
			</LineStyle>
		</Style>
		<Style id="branch_style23">
			<LineStyle>
				<color>ff02000e</color>
				<width>4.0</width>
			</LineStyle>
		</Style>
		<Style id="branch_style23">
			<LineStyle>
				<color>ff02000e</color>
				<width>4.0</width>
			</LineStyle>
		</Style>
		<Style id="branch_style23">
			<LineStyle>
				<color>ff02000e</color>
				<width>4.0</width>
			</LineStyle>
		</Style>
		<Style id="branch_style23">
			<LineStyle>
				<color>ff02000e</color>
				<width>4.0</width>
			</LineStyle>
		</Style>
		<Style id="branch_style23">
			<LineStyle>
				<color>ff02000e</color>
				<width>4.0</width>
			</LineStyle>
		</Style>
		<Style id="branch_style23">
			<LineStyle>
				<color>ff02000e</color>
				<width>4.0</width>
			</LineStyle>
		</Style>
		<Style id="branch_style23">
			<LineStyle>
				<color>ff02000e</color>
				<width>4.0</width>
			</LineStyle>
		</Style>
		<Style id="branch_style23">
			<LineStyle>
				<color>ff02000e</color>
				<width>4.0</width>
			</LineStyle>
		</Style>
		<Style id="branch_style23">
			<LineStyle>
				<color>ff02000e</color>
				<width>4.0</width>
			</LineStyle>
		</Style>
		<Style id="branch_style23">
			<LineStyle>
				<color>ff02000e</color>
				<width>4.0</width>
			</LineStyle>
		</Style>
		<Style id="branch_style23">
			<LineStyle>
				<color>ff02000e</color>
				<width>4.0</width>
			</LineStyle>
		</Style>
		<Style id="branch_style23">
			<LineStyle>
				<color>ff02000e</color>
				<width>4.0</width>
			</LineStyle>
		</Style>
		<Style id="branch_style23">
			<LineStyle>
				<color>ff02000e</color>
				<width>4.0</width>
			</LineStyle>
		</Style>
		<Style id="branch_style23">
			<LineStyle>
				<color>ff02000e</color>
				<width>4.0</width>
			</LineStyle>
		</Style>
		<Style id="branch_style23">
			<LineStyle>
				<color>ff02000e</color>
				<width>4.0</width>
			</LineStyle>
		</Style>
		<Style id="branch_style23">
			<LineStyle>
				<color>ff02000e</color>
				<width>4.0</width>
			</LineStyle>
		</Style>
		<Style id="branch_style23">
			<LineStyle>
				<color>ff02000e</color>
				<width>4.0</width>
			</LineStyle>
		</Style>
		<Style id="branch_style23">
			<LineStyle>
				<color>ff02000e</color>
				<width>4.0</width>
			</LineStyle>
		</Style>
		<Style id="branch_style23">
			<LineStyle>
				<color>ff02000e</color>
				<width>4.0</width>
			</LineStyle>
		</Style>
		<Style id="branch_style23">
			<LineStyle>
				<color>ff02000e</color>
				<width>4.0</width>
			</LineStyle>
		</Style>
		<Style id="branch_style23">
			<LineStyle>
				<color>ff02000e</color>
				<width>4.0</width>
			</LineStyle>
		</Style>
		<Style id="branch_style23">
			<LineStyle>
				<color>ff02000e</color>
				<width>4.0</width>
			</LineStyle>
		</Style>
		<Style id="branch_style23">
			<LineStyle>
				<color>ff02000e</color>
				<width>4.0</width>
			</LineStyle>
		</Style>
		<Style id="branch_style23">
			<LineStyle>
				<color>ff02000e</color>
				<width>4.0</width>
			</LineStyle>
		</Style>
		<Style id="branch_style23">
			<LineStyle>
				<color>ff02000e</color>
				<width>4.0</width>
			</LineStyle>
		</Style>
		<Style id="branch_style23">
			<LineStyle>
				<color>ff02000e</color>
				<width>4.0</width>
			</LineStyle>
		</Style>
		<Style id="branch_style23">
			<LineStyle>
				<color>ff02000e</color>
				<width>4.0</width>
			</LineStyle>
		</Style>
		<Style id="branch_style23">
			<LineStyle>
				<color>ff02000e</color>
				<width>4.0</width>
			</LineStyle>
		</Style>
		<Style id="branch_style23">
			<LineStyle>
				<color>ff02000e</color>
				<width>4.0</width>
			</LineStyle>
		</Style>
		<Style id="branch_style23">
			<LineStyle>
				<color>ff02000e</color>
				<width>4.0</width>
			</LineStyle>
		</Style>
		<Style id="branch_style23">
			<LineStyle>
				<color>ff02000e</color>
				<width>4.0</width>
			</LineStyle>
		</Style>
		<Style id="branch_style23">
			<LineStyle>
				<color>ff02000e</color>
				<width>4.0</width>
			</LineStyle>
		</Style>
		<Style id="branch_style23">
			<LineStyle>
				<color>ff02000e</color>
				<width>4.0</width>
			</LineStyle>
		</Style>
		<Style id="branch_style23">
			<LineStyle>
				<color>ff02000e</color>
				<width>4.0</width>
			</LineStyle>
		</Style>
		<Style id="branch_style23">
			<LineStyle>
				<color>ff02000e</color>
				<width>4.0</width>
			</LineStyle>
		</Style>
		<Style id="branch_style23">
			<LineStyle>
				<color>ff02000e</color>
				<width>4.0</width>
			</LineStyle>
		</Style>
		<Style id="branch_style23">
			<LineStyle>
				<color>ff02000e</color>
				<width>4.0</width>
			</LineStyle>
		</Style>
		<Style id="branch_style23">
			<LineStyle>
				<color>ff02000e</color>
				<width>4.0</width>
			</LineStyle>
		</Style>
		<Style id="branch_style23">
			<LineStyle>
				<color>ff02000e</color>
				<width>4.0</width>
			</LineStyle>
		</Style>
		<Style id="branch_style23">
			<LineStyle>
				<color>ff02000e</color>
				<width>4.0</width>
			</LineStyle>
		</Style>
		<Style id="branch_style23">
			<LineStyle>
				<color>ff02000e</color>
				<width>4.0</width>
			</LineStyle>
		</Style>
		<Style id="branch_style23">
			<LineStyle>
				<color>ff02000e</color>
				<width>4.0</width>
			</LineStyle>
		</Style>
		<Style id="branch_style23">
			<LineStyle>
				<color>ff02000e</color>
				<width>4.0</width>
			</LineStyle>
		</Style>
		<Style id="branch_style23">
			<LineStyle>
				<color>ff02000e</color>
				<width>4.0</width>
			</LineStyle>
		</Style>
		<Style id="branch_style23">
			<LineStyle>
				<color>ff02000e</color>
				<width>4.0</width>
			</LineStyle>
		</Style>
		<Style id="branch_style23">
			<LineStyle>
				<color>ff02000e</color>
				<width>4.0</width>
			</LineStyle>
		</Style>
		<Style id="branch_style23">
			<LineStyle>
				<color>ff02000e</color>
				<width>4.0</width>
			</LineStyle>
		</Style>
		<Style id="branch_style23">
			<LineStyle>
				<color>ff02000e</color>
				<width>4.0</width>
			</LineStyle>
		</Style>
		<Style id="branch_style23">
			<LineStyle>
				<color>ff02000e</color>
				<width>4.0</width>
			</LineStyle>
		</Style>
		<Style id="branch_style23">
			<LineStyle>
				<color>ff02000e</color>
				<width>4.0</width>
			</LineStyle>
		</Style>
		<Style id="branch_style23">
			<LineStyle>
				<color>ff02000e</color>
				<width>4.0</width>
			</LineStyle>
		</Style>
		<Style id="branch_style23">
			<LineStyle>
				<color>ff02000e</color>
				<width>4.0</width>
			</LineStyle>
		</Style>
		<Style id="branch_style23">
			<LineStyle>
				<color>ff02000e</color>
				<width>4.0</width>
			</LineStyle>
		</Style>
		<Style id="branch_style23">
			<LineStyle>
				<color>ff02000e</color>
				<width>4.0</width>
			</LineStyle>
		</Style>
		<Style id="branch_style23">
			<LineStyle>
				<color>ff02000e</color>
				<width>4.0</width>
			</LineStyle>
		</Style>
		<Style id="branch_style23">
			<LineStyle>
				<color>ff02000e</color>
				<width>4.0</width>
			</LineStyle>
		</Style>
		<Style id="branch_style23">
			<LineStyle>
				<color>ff02000e</color>
				<width>4.0</width>
			</LineStyle>
		</Style>
		<Style id="branch_style23">
			<LineStyle>
				<color>ff02000e</color>
				<width>4.0</width>
			</LineStyle>
		</Style>
		<Style id="branch_style23">
			<LineStyle>
				<color>ff02000e</color>
				<width>4.0</width>
			</LineStyle>
		</Style>
		<Style id="branch_style23">
			<LineStyle>
				<color>ff02000e</color>
				<width>4.0</width>
			</LineStyle>
		</Style>
		<Style id="branch_style23">
			<LineStyle>
				<color>ff02000e</color>
				<width>4.0</width>
			</LineStyle>
		</Style>
		<Style id="branch_style23">
			<LineStyle>
				<color>ff02000e</color>
				<width>4.0</width>
			</LineStyle>
		</Style>
		<Style id="branch_style23">
			<LineStyle>
				<color>ff02000e</color>
				<width>4.0</width>
			</LineStyle>
		</Style>
		<Style id="branch_style23">
			<LineStyle>
				<color>ff02000e</color>
				<width>4.0</width>
			</LineStyle>
		</Style>
		<Style id="branch_style23">
			<LineStyle>
				<color>ff02000e</color>
				<width>4.0</width>
			</LineStyle>
		</Style>
		<Style id="branch_style23">
			<LineStyle>
				<color>ff02000e</color>
				<width>4.0</width>
			</LineStyle>
		</Style>
		<Style id="branch_style24">
			<LineStyle>
				<color>ff060020</color>
				<width>4.0</width>
			</LineStyle>
		</Style>
		<Style id="branch_style24">
			<LineStyle>
				<color>ff060020</color>
				<width>4.0</width>
			</LineStyle>
		</Style>
		<Style id="branch_style24">
			<LineStyle>
				<color>ff060020</color>
				<width>4.0</width>
			</LineStyle>
		</Style>
		<Style id="branch_style24">
			<LineStyle>
				<color>ff060020</color>
				<width>4.0</width>
			</LineStyle>
		</Style>
		<Style id="branch_style24">
			<LineStyle>
				<color>ff060020</color>
				<width>4.0</width>
			</LineStyle>
		</Style>
		<Style id="branch_style24">
			<LineStyle>
				<color>ff060020</color>
				<width>4.0</width>
			</LineStyle>
		</Style>
		<Style id="branch_style24">
			<LineStyle>
				<color>ff060020</color>
				<width>4.0</width>
			</LineStyle>
		</Style>
		<Style id="branch_style24">
			<LineStyle>
				<color>ff060020</color>
				<width>4.0</width>
			</LineStyle>
		</Style>
		<Style id="branch_style24">
			<LineStyle>
				<color>ff060020</color>
				<width>4.0</width>
			</LineStyle>
		</Style>
		<Style id="branch_style24">
			<LineStyle>
				<color>ff060020</color>
				<width>4.0</width>
			</LineStyle>
		</Style>
		<Style id="branch_style24">
			<LineStyle>
				<color>ff060020</color>
				<width>4.0</width>
			</LineStyle>
		</Style>
		<Style id="branch_style24">
			<LineStyle>
				<color>ff060020</color>
				<width>4.0</width>
			</LineStyle>
		</Style>
		<Style id="branch_style24">
			<LineStyle>
				<color>ff060020</color>
				<width>4.0</width>
			</LineStyle>
		</Style>
		<Style id="branch_style24">
			<LineStyle>
				<color>ff060020</color>
				<width>4.0</width>
			</LineStyle>
		</Style>
		<Style id="branch_style24">
			<LineStyle>
				<color>ff060020</color>
				<width>4.0</width>
			</LineStyle>
		</Style>
		<Style id="branch_style24">
			<LineStyle>
				<color>ff060020</color>
				<width>4.0</width>
			</LineStyle>
		</Style>
		<Style id="branch_style24">
			<LineStyle>
				<color>ff060020</color>
				<width>4.0</width>
			</LineStyle>
		</Style>
		<Style id="branch_style24">
			<LineStyle>
				<color>ff060020</color>
				<width>4.0</width>
			</LineStyle>
		</Style>
		<Style id="branch_style24">
			<LineStyle>
				<color>ff060020</color>
				<width>4.0</width>
			</LineStyle>
		</Style>
		<Style id="branch_style24">
			<LineStyle>
				<color>ff060020</color>
				<width>4.0</width>
			</LineStyle>
		</Style>
		<Style id="branch_style24">
			<LineStyle>
				<color>ff060020</color>
				<width>4.0</width>
			</LineStyle>
		</Style>
		<Style id="branch_style24">
			<LineStyle>
				<color>ff060020</color>
				<width>4.0</width>
			</LineStyle>
		</Style>
		<Style id="branch_style24">
			<LineStyle>
				<color>ff060020</color>
				<width>4.0</width>
			</LineStyle>
		</Style>
		<Style id="branch_style24">
			<LineStyle>
				<color>ff060020</color>
				<width>4.0</width>
			</LineStyle>
		</Style>
		<Style id="branch_style24">
			<LineStyle>
				<color>ff060020</color>
				<width>4.0</width>
			</LineStyle>
		</Style>
		<Style id="branch_style24">
			<LineStyle>
				<color>ff060020</color>
				<width>4.0</width>
			</LineStyle>
		</Style>
		<Style id="branch_style24">
			<LineStyle>
				<color>ff060020</color>
				<width>4.0</width>
			</LineStyle>
		</Style>
		<Style id="branch_style24">
			<LineStyle>
				<color>ff060020</color>
				<width>4.0</width>
			</LineStyle>
		</Style>
		<Style id="branch_style24">
			<LineStyle>
				<color>ff060020</color>
				<width>4.0</width>
			</LineStyle>
		</Style>
		<Style id="branch_style24">
			<LineStyle>
				<color>ff060020</color>
				<width>4.0</width>
			</LineStyle>
		</Style>
		<Style id="branch_style24">
			<LineStyle>
				<color>ff060020</color>
				<width>4.0</width>
			</LineStyle>
		</Style>
		<Style id="branch_style24">
			<LineStyle>
				<color>ff060020</color>
				<width>4.0</width>
			</LineStyle>
		</Style>
		<Style id="branch_style24">
			<LineStyle>
				<color>ff060020</color>
				<width>4.0</width>
			</LineStyle>
		</Style>
		<Style id="branch_style24">
			<LineStyle>
				<color>ff060020</color>
				<width>4.0</width>
			</LineStyle>
		</Style>
		<Style id="branch_style24">
			<LineStyle>
				<color>ff060020</color>
				<width>4.0</width>
			</LineStyle>
		</Style>
		<Style id="branch_style24">
			<LineStyle>
				<color>ff060020</color>
				<width>4.0</width>
			</LineStyle>
		</Style>
		<Style id="branch_style24">
			<LineStyle>
				<color>ff060020</color>
				<width>4.0</width>
			</LineStyle>
		</Style>
		<Style id="branch_style24">
			<LineStyle>
				<color>ff060020</color>
				<width>4.0</width>
			</LineStyle>
		</Style>
		<Style id="branch_style24">
			<LineStyle>
				<color>ff060020</color>
				<width>4.0</width>
			</LineStyle>
		</Style>
		<Style id="branch_style24">
			<LineStyle>
				<color>ff060020</color>
				<width>4.0</width>
			</LineStyle>
		</Style>
		<Style id="branch_style24">
			<LineStyle>
				<color>ff060020</color>
				<width>4.0</width>
			</LineStyle>
		</Style>
		<Style id="branch_style24">
			<LineStyle>
				<color>ff060020</color>
				<width>4.0</width>
			</LineStyle>
		</Style>
		<Style id="branch_style24">
			<LineStyle>
				<color>ff060020</color>
				<width>4.0</width>
			</LineStyle>
		</Style>
		<Style id="branch_style24">
			<LineStyle>
				<color>ff060020</color>
				<width>4.0</width>
			</LineStyle>
		</Style>
		<Style id="branch_style24">
			<LineStyle>
				<color>ff060020</color>
				<width>4.0</width>
			</LineStyle>
		</Style>
		<Style id="branch_style24">
			<LineStyle>
				<color>ff060020</color>
				<width>4.0</width>
			</LineStyle>
		</Style>
		<Style id="branch_style24">
			<LineStyle>
				<color>ff060020</color>
				<width>4.0</width>
			</LineStyle>
		</Style>
		<Style id="branch_style24">
			<LineStyle>
				<color>ff060020</color>
				<width>4.0</width>
			</LineStyle>
		</Style>
		<Style id="branch_style24">
			<LineStyle>
				<color>ff060020</color>
				<width>4.0</width>
			</LineStyle>
		</Style>
		<Style id="branch_style24">
			<LineStyle>
				<color>ff060020</color>
				<width>4.0</width>
			</LineStyle>
		</Style>
		<Style id="branch_style24">
			<LineStyle>
				<color>ff060020</color>
				<width>4.0</width>
			</LineStyle>
		</Style>
		<Style id="branch_style24">
			<LineStyle>
				<color>ff060020</color>
				<width>4.0</width>
			</LineStyle>
		</Style>
		<Style id="branch_style24">
			<LineStyle>
				<color>ff060020</color>
				<width>4.0</width>
			</LineStyle>
		</Style>
		<Style id="branch_style24">
			<LineStyle>
				<color>ff060020</color>
				<width>4.0</width>
			</LineStyle>
		</Style>
		<Style id="branch_style24">
			<LineStyle>
				<color>ff060020</color>
				<width>4.0</width>
			</LineStyle>
		</Style>
		<Style id="branch_style24">
			<LineStyle>
				<color>ff060020</color>
				<width>4.0</width>
			</LineStyle>
		</Style>
		<Style id="branch_style24">
			<LineStyle>
				<color>ff060020</color>
				<width>4.0</width>
			</LineStyle>
		</Style>
		<Style id="branch_style24">
			<LineStyle>
				<color>ff060020</color>
				<width>4.0</width>
			</LineStyle>
		</Style>
		<Style id="branch_style24">
			<LineStyle>
				<color>ff060020</color>
				<width>4.0</width>
			</LineStyle>
		</Style>
		<Style id="branch_style24">
			<LineStyle>
				<color>ff060020</color>
				<width>4.0</width>
			</LineStyle>
		</Style>
		<Style id="branch_style24">
			<LineStyle>
				<color>ff060020</color>
				<width>4.0</width>
			</LineStyle>
		</Style>
		<Style id="branch_style24">
			<LineStyle>
				<color>ff060020</color>
				<width>4.0</width>
			</LineStyle>
		</Style>
		<Style id="branch_style24">
			<LineStyle>
				<color>ff060020</color>
				<width>4.0</width>
			</LineStyle>
		</Style>
		<Style id="branch_style24">
			<LineStyle>
				<color>ff060020</color>
				<width>4.0</width>
			</LineStyle>
		</Style>
		<Style id="branch_style24">
			<LineStyle>
				<color>ff060020</color>
				<width>4.0</width>
			</LineStyle>
		</Style>
		<Style id="branch_style24">
			<LineStyle>
				<color>ff060020</color>
				<width>4.0</width>
			</LineStyle>
		</Style>
		<Style id="branch_style24">
			<LineStyle>
				<color>ff060020</color>
				<width>4.0</width>
			</LineStyle>
		</Style>
		<Style id="branch_style24">
			<LineStyle>
				<color>ff060020</color>
				<width>4.0</width>
			</LineStyle>
		</Style>
		<Style id="branch_style24">
			<LineStyle>
				<color>ff060020</color>
				<width>4.0</width>
			</LineStyle>
		</Style>
		<Style id="branch_style24">
			<LineStyle>
				<color>ff060020</color>
				<width>4.0</width>
			</LineStyle>
		</Style>
		<Style id="branch_style24">
			<LineStyle>
				<color>ff060020</color>
				<width>4.0</width>
			</LineStyle>
		</Style>
		<Style id="branch_style24">
			<LineStyle>
				<color>ff060020</color>
				<width>4.0</width>
			</LineStyle>
		</Style>
		<Style id="branch_style24">
			<LineStyle>
				<color>ff060020</color>
				<width>4.0</width>
			</LineStyle>
		</Style>
		<Style id="branch_style24">
			<LineStyle>
				<color>ff060020</color>
				<width>4.0</width>
			</LineStyle>
		</Style>
		<Style id="branch_style24">
			<LineStyle>
				<color>ff060020</color>
				<width>4.0</width>
			</LineStyle>
		</Style>
		<Style id="branch_style24">
			<LineStyle>
				<color>ff060020</color>
				<width>4.0</width>
			</LineStyle>
		</Style>
		<Style id="branch_style24">
			<LineStyle>
				<color>ff060020</color>
				<width>4.0</width>
			</LineStyle>
		</Style>
		<Style id="branch_style24">
			<LineStyle>
				<color>ff060020</color>
				<width>4.0</width>
			</LineStyle>
		</Style>
		<Style id="branch_style24">
			<LineStyle>
				<color>ff060020</color>
				<width>4.0</width>
			</LineStyle>
		</Style>
		<Style id="branch_style24">
			<LineStyle>
				<color>ff060020</color>
				<width>4.0</width>
			</LineStyle>
		</Style>
		<Style id="branch_style24">
			<LineStyle>
				<color>ff060020</color>
				<width>4.0</width>
			</LineStyle>
		</Style>
		<Style id="branch_style24">
			<LineStyle>
				<color>ff060020</color>
				<width>4.0</width>
			</LineStyle>
		</Style>
		<Style id="branch_style24">
			<LineStyle>
				<color>ff060020</color>
				<width>4.0</width>
			</LineStyle>
		</Style>
		<Style id="branch_style24">
			<LineStyle>
				<color>ff060020</color>
				<width>4.0</width>
			</LineStyle>
		</Style>
		<Style id="branch_style24">
			<LineStyle>
				<color>ff060020</color>
				<width>4.0</width>
			</LineStyle>
		</Style>
		<Style id="branch_style24">
			<LineStyle>
				<color>ff060020</color>
				<width>4.0</width>
			</LineStyle>
		</Style>
		<Style id="branch_style24">
			<LineStyle>
				<color>ff060020</color>
				<width>4.0</width>
			</LineStyle>
		</Style>
		<Style id="branch_style24">
			<LineStyle>
				<color>ff060020</color>
				<width>4.0</width>
			</LineStyle>
		</Style>
		<Style id="branch_style24">
			<LineStyle>
				<color>ff060020</color>
				<width>4.0</width>
			</LineStyle>
		</Style>
		<Style id="branch_style24">
			<LineStyle>
				<color>ff060020</color>
				<width>4.0</width>
			</LineStyle>
		</Style>
		<Style id="branch_style24">
			<LineStyle>
				<color>ff060020</color>
				<width>4.0</width>
			</LineStyle>
		</Style>
		<Style id="branch_style24">
			<LineStyle>
				<color>ff060020</color>
				<width>4.0</width>
			</LineStyle>
		</Style>
		<Style id="branch_style24">
			<LineStyle>
				<color>ff060020</color>
				<width>4.0</width>
			</LineStyle>
		</Style>
		<Style id="branch_style24">
			<LineStyle>
				<color>ff060020</color>
				<width>4.0</width>
			</LineStyle>
		</Style>
		<Style id="branch_style24">
			<LineStyle>
				<color>ff060020</color>
				<width>4.0</width>
			</LineStyle>
		</Style>
		<Style id="branch_style24">
			<LineStyle>
				<color>ff060020</color>
				<width>4.0</width>
			</LineStyle>
		</Style>
		<Style id="branch_style24">
			<LineStyle>
				<color>ff060020</color>
				<width>4.0</width>
			</LineStyle>
		</Style>
		<Style id="branch_style24">
			<LineStyle>
				<color>ff060020</color>
				<width>4.0</width>
			</LineStyle>
		</Style>
		<Style id="branch_style24">
			<LineStyle>
				<color>ff060020</color>
				<width>4.0</width>
			</LineStyle>
		</Style>
		<Style id="branch_style24">
			<LineStyle>
				<color>ff060020</color>
				<width>4.0</width>
			</LineStyle>
		</Style>
		<Style id="branch_style25">
			<LineStyle>
				<color>ff190280</color>
				<width>4.0</width>
			</LineStyle>
		</Style>
		<Style id="branch_style26">
			<LineStyle>
				<color>ff190280</color>
				<width>4.0</width>
			</LineStyle>
		</Style>
		<Style id="branch_style26">
			<LineStyle>
				<color>ff190280</color>
				<width>4.0</width>
			</LineStyle>
		</Style>
		<Style id="branch_style26">
			<LineStyle>
				<color>ff190280</color>
				<width>4.0</width>
			</LineStyle>
		</Style>
		<Style id="branch_style26">
			<LineStyle>
				<color>ff190280</color>
				<width>4.0</width>
			</LineStyle>
		</Style>
		<Style id="branch_style26">
			<LineStyle>
				<color>ff190280</color>
				<width>4.0</width>
			</LineStyle>
		</Style>
		<Style id="branch_style26">
			<LineStyle>
				<color>ff190280</color>
				<width>4.0</width>
			</LineStyle>
		</Style>
		<Style id="branch_style26">
			<LineStyle>
				<color>ff190280</color>
				<width>4.0</width>
			</LineStyle>
		</Style>
		<Style id="branch_style26">
			<LineStyle>
				<color>ff190280</color>
				<width>4.0</width>
			</LineStyle>
		</Style>
		<Style id="branch_style26">
			<LineStyle>
				<color>ff190280</color>
				<width>4.0</width>
			</LineStyle>
		</Style>
		<Style id="branch_style26">
			<LineStyle>
				<color>ff190280</color>
				<width>4.0</width>
			</LineStyle>
		</Style>
		<Style id="branch_style26">
			<LineStyle>
				<color>ff190280</color>
				<width>4.0</width>
			</LineStyle>
		</Style>
		<Style id="branch_style26">
			<LineStyle>
				<color>ff190280</color>
				<width>4.0</width>
			</LineStyle>
		</Style>
		<Style id="branch_style26">
			<LineStyle>
				<color>ff190280</color>
				<width>4.0</width>
			</LineStyle>
		</Style>
		<Style id="branch_style26">
			<LineStyle>
				<color>ff190280</color>
				<width>4.0</width>
			</LineStyle>
		</Style>
		<Style id="branch_style26">
			<LineStyle>
				<color>ff190280</color>
				<width>4.0</width>
			</LineStyle>
		</Style>
		<Style id="branch_style26">
			<LineStyle>
				<color>ff190280</color>
				<width>4.0</width>
			</LineStyle>
		</Style>
		<Style id="branch_style26">
			<LineStyle>
				<color>ff190280</color>
				<width>4.0</width>
			</LineStyle>
		</Style>
		<Style id="branch_style26">
			<LineStyle>
				<color>ff190280</color>
				<width>4.0</width>
			</LineStyle>
		</Style>
		<Style id="branch_style26">
			<LineStyle>
				<color>ff190280</color>
				<width>4.0</width>
			</LineStyle>
		</Style>
		<Style id="branch_style26">
			<LineStyle>
				<color>ff190280</color>
				<width>4.0</width>
			</LineStyle>
		</Style>
		<Style id="branch_style26">
			<LineStyle>
				<color>ff190280</color>
				<width>4.0</width>
			</LineStyle>
		</Style>
		<Style id="branch_style26">
			<LineStyle>
				<color>ff190280</color>
				<width>4.0</width>
			</LineStyle>
		</Style>
		<Style id="branch_style26">
			<LineStyle>
				<color>ff190280</color>
				<width>4.0</width>
			</LineStyle>
		</Style>
		<Style id="branch_style26">
			<LineStyle>
				<color>ff190280</color>
				<width>4.0</width>
			</LineStyle>
		</Style>
		<Style id="branch_style26">
			<LineStyle>
				<color>ff190280</color>
				<width>4.0</width>
			</LineStyle>
		</Style>
		<Style id="branch_style26">
			<LineStyle>
				<color>ff190280</color>
				<width>4.0</width>
			</LineStyle>
		</Style>
		<Style id="branch_style26">
			<LineStyle>
				<color>ff190280</color>
				<width>4.0</width>
			</LineStyle>
		</Style>
		<Style id="branch_style26">
			<LineStyle>
				<color>ff190280</color>
				<width>4.0</width>
			</LineStyle>
		</Style>
		<Style id="branch_style26">
			<LineStyle>
				<color>ff190280</color>
				<width>4.0</width>
			</LineStyle>
		</Style>
		<Style id="branch_style26">
			<LineStyle>
				<color>ff190280</color>
				<width>4.0</width>
			</LineStyle>
		</Style>
		<Style id="branch_style26">
			<LineStyle>
				<color>ff190280</color>
				<width>4.0</width>
			</LineStyle>
		</Style>
		<Style id="branch_style26">
			<LineStyle>
				<color>ff190280</color>
				<width>4.0</width>
			</LineStyle>
		</Style>
		<Style id="branch_style26">
			<LineStyle>
				<color>ff190280</color>
				<width>4.0</width>
			</LineStyle>
		</Style>
		<Style id="branch_style26">
			<LineStyle>
				<color>ff190280</color>
				<width>4.0</width>
			</LineStyle>
		</Style>
		<Style id="branch_style26">
			<LineStyle>
				<color>ff190280</color>
				<width>4.0</width>
			</LineStyle>
		</Style>
		<Style id="branch_style26">
			<LineStyle>
				<color>ff190280</color>
				<width>4.0</width>
			</LineStyle>
		</Style>
		<Style id="branch_style26">
			<LineStyle>
				<color>ff190280</color>
				<width>4.0</width>
			</LineStyle>
		</Style>
		<Style id="branch_style26">
			<LineStyle>
				<color>ff190280</color>
				<width>4.0</width>
			</LineStyle>
		</Style>
		<Style id="branch_style26">
			<LineStyle>
				<color>ff190280</color>
				<width>4.0</width>
			</LineStyle>
		</Style>
		<Style id="branch_style26">
			<LineStyle>
				<color>ff190280</color>
				<width>4.0</width>
			</LineStyle>
		</Style>
		<Style id="branch_style26">
			<LineStyle>
				<color>ff190280</color>
				<width>4.0</width>
			</LineStyle>
		</Style>
		<Style id="branch_style26">
			<LineStyle>
				<color>ff190280</color>
				<width>4.0</width>
			</LineStyle>
		</Style>
		<Style id="branch_style26">
			<LineStyle>
				<color>ff190280</color>
				<width>4.0</width>
			</LineStyle>
		</Style>
		<Style id="branch_style26">
			<LineStyle>
				<color>ff190280</color>
				<width>4.0</width>
			</LineStyle>
		</Style>
		<Style id="branch_style26">
			<LineStyle>
				<color>ff190280</color>
				<width>4.0</width>
			</LineStyle>
		</Style>
		<Style id="branch_style26">
			<LineStyle>
				<color>ff190280</color>
				<width>4.0</width>
			</LineStyle>
		</Style>
		<Style id="branch_style26">
			<LineStyle>
				<color>ff190280</color>
				<width>4.0</width>
			</LineStyle>
		</Style>
		<Style id="branch_style26">
			<LineStyle>
				<color>ff190280</color>
				<width>4.0</width>
			</LineStyle>
		</Style>
		<Style id="branch_style26">
			<LineStyle>
				<color>ff190280</color>
				<width>4.0</width>
			</LineStyle>
		</Style>
		<Style id="branch_style26">
			<LineStyle>
				<color>ff190280</color>
				<width>4.0</width>
			</LineStyle>
		</Style>
		<Style id="branch_style26">
			<LineStyle>
				<color>ff190280</color>
				<width>4.0</width>
			</LineStyle>
		</Style>
		<Style id="branch_style26">
			<LineStyle>
				<color>ff190280</color>
				<width>4.0</width>
			</LineStyle>
		</Style>
		<Style id="branch_style26">
			<LineStyle>
				<color>ff190280</color>
				<width>4.0</width>
			</LineStyle>
		</Style>
		<Style id="branch_style26">
			<LineStyle>
				<color>ff190280</color>
				<width>4.0</width>
			</LineStyle>
		</Style>
		<Style id="branch_style26">
			<LineStyle>
				<color>ff190280</color>
				<width>4.0</width>
			</LineStyle>
		</Style>
		<Style id="branch_style26">
			<LineStyle>
				<color>ff190280</color>
				<width>4.0</width>
			</LineStyle>
		</Style>
		<Style id="branch_style26">
			<LineStyle>
				<color>ff190280</color>
				<width>4.0</width>
			</LineStyle>
		</Style>
		<Style id="branch_style26">
			<LineStyle>
				<color>ff190280</color>
				<width>4.0</width>
			</LineStyle>
		</Style>
		<Style id="branch_style26">
			<LineStyle>
				<color>ff190280</color>
				<width>4.0</width>
			</LineStyle>
		</Style>
		<Style id="branch_style26">
			<LineStyle>
				<color>ff190280</color>
				<width>4.0</width>
			</LineStyle>
		</Style>
		<Style id="branch_style26">
			<LineStyle>
				<color>ff190280</color>
				<width>4.0</width>
			</LineStyle>
		</Style>
		<Style id="branch_style26">
			<LineStyle>
				<color>ff190280</color>
				<width>4.0</width>
			</LineStyle>
		</Style>
		<Style id="branch_style26">
			<LineStyle>
				<color>ff190280</color>
				<width>4.0</width>
			</LineStyle>
		</Style>
		<Style id="branch_style26">
			<LineStyle>
				<color>ff190280</color>
				<width>4.0</width>
			</LineStyle>
		</Style>
		<Style id="branch_style26">
			<LineStyle>
				<color>ff190280</color>
				<width>4.0</width>
			</LineStyle>
		</Style>
		<Style id="branch_style26">
			<LineStyle>
				<color>ff190280</color>
				<width>4.0</width>
			</LineStyle>
		</Style>
		<Style id="branch_style26">
			<LineStyle>
				<color>ff190280</color>
				<width>4.0</width>
			</LineStyle>
		</Style>
		<Style id="branch_style26">
			<LineStyle>
				<color>ff190280</color>
				<width>4.0</width>
			</LineStyle>
		</Style>
		<Style id="branch_style26">
			<LineStyle>
				<color>ff190280</color>
				<width>4.0</width>
			</LineStyle>
		</Style>
		<Style id="branch_style26">
			<LineStyle>
				<color>ff190280</color>
				<width>4.0</width>
			</LineStyle>
		</Style>
		<Style id="branch_style26">
			<LineStyle>
				<color>ff190280</color>
				<width>4.0</width>
			</LineStyle>
		</Style>
		<Style id="branch_style26">
			<LineStyle>
				<color>ff190280</color>
				<width>4.0</width>
			</LineStyle>
		</Style>
		<Style id="branch_style26">
			<LineStyle>
				<color>ff190280</color>
				<width>4.0</width>
			</LineStyle>
		</Style>
		<Style id="branch_style26">
			<LineStyle>
				<color>ff190280</color>
				<width>4.0</width>
			</LineStyle>
		</Style>
		<Style id="branch_style26">
			<LineStyle>
				<color>ff190280</color>
				<width>4.0</width>
			</LineStyle>
		</Style>
		<Style id="branch_style26">
			<LineStyle>
				<color>ff190280</color>
				<width>4.0</width>
			</LineStyle>
		</Style>
		<Style id="branch_style26">
			<LineStyle>
				<color>ff190280</color>
				<width>4.0</width>
			</LineStyle>
		</Style>
		<Style id="branch_style26">
			<LineStyle>
				<color>ff190280</color>
				<width>4.0</width>
			</LineStyle>
		</Style>
		<Style id="branch_style26">
			<LineStyle>
				<color>ff190280</color>
				<width>4.0</width>
			</LineStyle>
		</Style>
		<Style id="branch_style26">
			<LineStyle>
				<color>ff190280</color>
				<width>4.0</width>
			</LineStyle>
		</Style>
		<Style id="branch_style26">
			<LineStyle>
				<color>ff190280</color>
				<width>4.0</width>
			</LineStyle>
		</Style>
		<Style id="branch_style26">
			<LineStyle>
				<color>ff190280</color>
				<width>4.0</width>
			</LineStyle>
		</Style>
		<Style id="branch_style26">
			<LineStyle>
				<color>ff190280</color>
				<width>4.0</width>
			</LineStyle>
		</Style>
		<Style id="branch_style26">
			<LineStyle>
				<color>ff190280</color>
				<width>4.0</width>
			</LineStyle>
		</Style>
		<Style id="branch_style26">
			<LineStyle>
				<color>ff190280</color>
				<width>4.0</width>
			</LineStyle>
		</Style>
		<Style id="branch_style26">
			<LineStyle>
				<color>ff190280</color>
				<width>4.0</width>
			</LineStyle>
		</Style>
		<Style id="branch_style26">
			<LineStyle>
				<color>ff190280</color>
				<width>4.0</width>
			</LineStyle>
		</Style>
		<Style id="branch_style26">
			<LineStyle>
				<color>ff190280</color>
				<width>4.0</width>
			</LineStyle>
		</Style>
		<Style id="branch_style26">
			<LineStyle>
				<color>ff190280</color>
				<width>4.0</width>
			</LineStyle>
		</Style>
		<Style id="branch_style26">
			<LineStyle>
				<color>ff190280</color>
				<width>4.0</width>
			</LineStyle>
		</Style>
		<Style id="branch_style26">
			<LineStyle>
				<color>ff190280</color>
				<width>4.0</width>
			</LineStyle>
		</Style>
		<Style id="branch_style26">
			<LineStyle>
				<color>ff190280</color>
				<width>4.0</width>
			</LineStyle>
		</Style>
		<Style id="branch_style26">
			<LineStyle>
				<color>ff190280</color>
				<width>4.0</width>
			</LineStyle>
		</Style>
		<Style id="branch_style26">
			<LineStyle>
				<color>ff190280</color>
				<width>4.0</width>
			</LineStyle>
		</Style>
		<Style id="branch_style26">
			<LineStyle>
				<color>ff190280</color>
				<width>4.0</width>
			</LineStyle>
		</Style>
		<Style id="branch_style26">
			<LineStyle>
				<color>ff190280</color>
				<width>4.0</width>
			</LineStyle>
		</Style>
		<Style id="branch_style26">
			<LineStyle>
				<color>ff190280</color>
				<width>4.0</width>
			</LineStyle>
		</Style>
		<Style id="branch_style26">
			<LineStyle>
				<color>ff190280</color>
				<width>4.0</width>
			</LineStyle>
		</Style>
		<Style id="branch_style26">
			<LineStyle>
				<color>ff190280</color>
				<width>4.0</width>
			</LineStyle>
		</Style>
		<Style id="branch_style26">
			<LineStyle>
				<color>ff190280</color>
				<width>4.0</width>
			</LineStyle>
		</Style>
		<Style id="branch_style27">
			<LineStyle>
				<color>ff030012</color>
				<width>4.0</width>
			</LineStyle>
		</Style>
		<Style id="branch_style27">
			<LineStyle>
				<color>ff030012</color>
				<width>4.0</width>
			</LineStyle>
		</Style>
		<Style id="branch_style27">
			<LineStyle>
				<color>ff030012</color>
				<width>4.0</width>
			</LineStyle>
		</Style>
		<Style id="branch_style27">
			<LineStyle>
				<color>ff030012</color>
				<width>4.0</width>
			</LineStyle>
		</Style>
		<Style id="branch_style27">
			<LineStyle>
				<color>ff030012</color>
				<width>4.0</width>
			</LineStyle>
		</Style>
		<Style id="branch_style27">
			<LineStyle>
				<color>ff030012</color>
				<width>4.0</width>
			</LineStyle>
		</Style>
		<Style id="branch_style27">
			<LineStyle>
				<color>ff030012</color>
				<width>4.0</width>
			</LineStyle>
		</Style>
		<Style id="branch_style27">
			<LineStyle>
				<color>ff030012</color>
				<width>4.0</width>
			</LineStyle>
		</Style>
		<Style id="branch_style27">
			<LineStyle>
				<color>ff030012</color>
				<width>4.0</width>
			</LineStyle>
		</Style>
		<Style id="branch_style27">
			<LineStyle>
				<color>ff030012</color>
				<width>4.0</width>
			</LineStyle>
		</Style>
		<Style id="branch_style27">
			<LineStyle>
				<color>ff030012</color>
				<width>4.0</width>
			</LineStyle>
		</Style>
		<Style id="branch_style27">
			<LineStyle>
				<color>ff030012</color>
				<width>4.0</width>
			</LineStyle>
		</Style>
		<Style id="branch_style27">
			<LineStyle>
				<color>ff030012</color>
				<width>4.0</width>
			</LineStyle>
		</Style>
		<Style id="branch_style27">
			<LineStyle>
				<color>ff030012</color>
				<width>4.0</width>
			</LineStyle>
		</Style>
		<Style id="branch_style27">
			<LineStyle>
				<color>ff030012</color>
				<width>4.0</width>
			</LineStyle>
		</Style>
		<Style id="branch_style27">
			<LineStyle>
				<color>ff030012</color>
				<width>4.0</width>
			</LineStyle>
		</Style>
		<Style id="branch_style27">
			<LineStyle>
				<color>ff030012</color>
				<width>4.0</width>
			</LineStyle>
		</Style>
		<Style id="branch_style27">
			<LineStyle>
				<color>ff030012</color>
				<width>4.0</width>
			</LineStyle>
		</Style>
		<Style id="branch_style27">
			<LineStyle>
				<color>ff030012</color>
				<width>4.0</width>
			</LineStyle>
		</Style>
		<Style id="branch_style27">
			<LineStyle>
				<color>ff030012</color>
				<width>4.0</width>
			</LineStyle>
		</Style>
		<Style id="branch_style27">
			<LineStyle>
				<color>ff030012</color>
				<width>4.0</width>
			</LineStyle>
		</Style>
		<Style id="branch_style27">
			<LineStyle>
				<color>ff030012</color>
				<width>4.0</width>
			</LineStyle>
		</Style>
		<Style id="branch_style27">
			<LineStyle>
				<color>ff030012</color>
				<width>4.0</width>
			</LineStyle>
		</Style>
		<Style id="branch_style27">
			<LineStyle>
				<color>ff030012</color>
				<width>4.0</width>
			</LineStyle>
		</Style>
		<Style id="branch_style27">
			<LineStyle>
				<color>ff030012</color>
				<width>4.0</width>
			</LineStyle>
		</Style>
		<Style id="branch_style27">
			<LineStyle>
				<color>ff030012</color>
				<width>4.0</width>
			</LineStyle>
		</Style>
		<Style id="branch_style27">
			<LineStyle>
				<color>ff030012</color>
				<width>4.0</width>
			</LineStyle>
		</Style>
		<Style id="branch_style27">
			<LineStyle>
				<color>ff030012</color>
				<width>4.0</width>
			</LineStyle>
		</Style>
		<Style id="branch_style27">
			<LineStyle>
				<color>ff030012</color>
				<width>4.0</width>
			</LineStyle>
		</Style>
		<Style id="branch_style27">
			<LineStyle>
				<color>ff030012</color>
				<width>4.0</width>
			</LineStyle>
		</Style>
		<Style id="branch_style27">
			<LineStyle>
				<color>ff030012</color>
				<width>4.0</width>
			</LineStyle>
		</Style>
		<Style id="branch_style27">
			<LineStyle>
				<color>ff030012</color>
				<width>4.0</width>
			</LineStyle>
		</Style>
		<Style id="branch_style27">
			<LineStyle>
				<color>ff030012</color>
				<width>4.0</width>
			</LineStyle>
		</Style>
		<Style id="branch_style27">
			<LineStyle>
				<color>ff030012</color>
				<width>4.0</width>
			</LineStyle>
		</Style>
		<Style id="branch_style27">
			<LineStyle>
				<color>ff030012</color>
				<width>4.0</width>
			</LineStyle>
		</Style>
		<Style id="branch_style27">
			<LineStyle>
				<color>ff030012</color>
				<width>4.0</width>
			</LineStyle>
		</Style>
		<Style id="branch_style27">
			<LineStyle>
				<color>ff030012</color>
				<width>4.0</width>
			</LineStyle>
		</Style>
		<Style id="branch_style27">
			<LineStyle>
				<color>ff030012</color>
				<width>4.0</width>
			</LineStyle>
		</Style>
		<Style id="branch_style27">
			<LineStyle>
				<color>ff030012</color>
				<width>4.0</width>
			</LineStyle>
		</Style>
		<Style id="branch_style27">
			<LineStyle>
				<color>ff030012</color>
				<width>4.0</width>
			</LineStyle>
		</Style>
		<Style id="branch_style27">
			<LineStyle>
				<color>ff030012</color>
				<width>4.0</width>
			</LineStyle>
		</Style>
		<Style id="branch_style27">
			<LineStyle>
				<color>ff030012</color>
				<width>4.0</width>
			</LineStyle>
		</Style>
		<Style id="branch_style27">
			<LineStyle>
				<color>ff030012</color>
				<width>4.0</width>
			</LineStyle>
		</Style>
		<Style id="branch_style27">
			<LineStyle>
				<color>ff030012</color>
				<width>4.0</width>
			</LineStyle>
		</Style>
		<Style id="branch_style27">
			<LineStyle>
				<color>ff030012</color>
				<width>4.0</width>
			</LineStyle>
		</Style>
		<Style id="branch_style27">
			<LineStyle>
				<color>ff030012</color>
				<width>4.0</width>
			</LineStyle>
		</Style>
		<Style id="branch_style27">
			<LineStyle>
				<color>ff030012</color>
				<width>4.0</width>
			</LineStyle>
		</Style>
		<Style id="branch_style27">
			<LineStyle>
				<color>ff030012</color>
				<width>4.0</width>
			</LineStyle>
		</Style>
		<Style id="branch_style27">
			<LineStyle>
				<color>ff030012</color>
				<width>4.0</width>
			</LineStyle>
		</Style>
		<Style id="branch_style27">
			<LineStyle>
				<color>ff030012</color>
				<width>4.0</width>
			</LineStyle>
		</Style>
		<Style id="branch_style27">
			<LineStyle>
				<color>ff030012</color>
				<width>4.0</width>
			</LineStyle>
		</Style>
		<Style id="branch_style27">
			<LineStyle>
				<color>ff030012</color>
				<width>4.0</width>
			</LineStyle>
		</Style>
		<Style id="branch_style27">
			<LineStyle>
				<color>ff030012</color>
				<width>4.0</width>
			</LineStyle>
		</Style>
		<Style id="branch_style27">
			<LineStyle>
				<color>ff030012</color>
				<width>4.0</width>
			</LineStyle>
		</Style>
		<Style id="branch_style27">
			<LineStyle>
				<color>ff030012</color>
				<width>4.0</width>
			</LineStyle>
		</Style>
		<Style id="branch_style27">
			<LineStyle>
				<color>ff030012</color>
				<width>4.0</width>
			</LineStyle>
		</Style>
		<Style id="branch_style27">
			<LineStyle>
				<color>ff030012</color>
				<width>4.0</width>
			</LineStyle>
		</Style>
		<Style id="branch_style27">
			<LineStyle>
				<color>ff030012</color>
				<width>4.0</width>
			</LineStyle>
		</Style>
		<Style id="branch_style27">
			<LineStyle>
				<color>ff030012</color>
				<width>4.0</width>
			</LineStyle>
		</Style>
		<Style id="branch_style27">
			<LineStyle>
				<color>ff030012</color>
				<width>4.0</width>
			</LineStyle>
		</Style>
		<Style id="branch_style27">
			<LineStyle>
				<color>ff030012</color>
				<width>4.0</width>
			</LineStyle>
		</Style>
		<Style id="branch_style27">
			<LineStyle>
				<color>ff030012</color>
				<width>4.0</width>
			</LineStyle>
		</Style>
		<Style id="branch_style27">
			<LineStyle>
				<color>ff030012</color>
				<width>4.0</width>
			</LineStyle>
		</Style>
		<Style id="branch_style27">
			<LineStyle>
				<color>ff030012</color>
				<width>4.0</width>
			</LineStyle>
		</Style>
		<Style id="branch_style27">
			<LineStyle>
				<color>ff030012</color>
				<width>4.0</width>
			</LineStyle>
		</Style>
		<Style id="branch_style27">
			<LineStyle>
				<color>ff030012</color>
				<width>4.0</width>
			</LineStyle>
		</Style>
		<Style id="branch_style27">
			<LineStyle>
				<color>ff030012</color>
				<width>4.0</width>
			</LineStyle>
		</Style>
		<Style id="branch_style27">
			<LineStyle>
				<color>ff030012</color>
				<width>4.0</width>
			</LineStyle>
		</Style>
		<Style id="branch_style27">
			<LineStyle>
				<color>ff030012</color>
				<width>4.0</width>
			</LineStyle>
		</Style>
		<Style id="branch_style27">
			<LineStyle>
				<color>ff030012</color>
				<width>4.0</width>
			</LineStyle>
		</Style>
		<Style id="branch_style27">
			<LineStyle>
				<color>ff030012</color>
				<width>4.0</width>
			</LineStyle>
		</Style>
		<Style id="branch_style27">
			<LineStyle>
				<color>ff030012</color>
				<width>4.0</width>
			</LineStyle>
		</Style>
		<Style id="branch_style27">
			<LineStyle>
				<color>ff030012</color>
				<width>4.0</width>
			</LineStyle>
		</Style>
		<Style id="branch_style27">
			<LineStyle>
				<color>ff030012</color>
				<width>4.0</width>
			</LineStyle>
		</Style>
		<Style id="branch_style27">
			<LineStyle>
				<color>ff030012</color>
				<width>4.0</width>
			</LineStyle>
		</Style>
		<Style id="branch_style27">
			<LineStyle>
				<color>ff030012</color>
				<width>4.0</width>
			</LineStyle>
		</Style>
		<Style id="branch_style27">
			<LineStyle>
				<color>ff030012</color>
				<width>4.0</width>
			</LineStyle>
		</Style>
		<Style id="branch_style27">
			<LineStyle>
				<color>ff030012</color>
				<width>4.0</width>
			</LineStyle>
		</Style>
		<Style id="branch_style27">
			<LineStyle>
				<color>ff030012</color>
				<width>4.0</width>
			</LineStyle>
		</Style>
		<Style id="branch_style27">
			<LineStyle>
				<color>ff030012</color>
				<width>4.0</width>
			</LineStyle>
		</Style>
		<Style id="branch_style27">
			<LineStyle>
				<color>ff030012</color>
				<width>4.0</width>
			</LineStyle>
		</Style>
		<Style id="branch_style27">
			<LineStyle>
				<color>ff030012</color>
				<width>4.0</width>
			</LineStyle>
		</Style>
		<Style id="branch_style27">
			<LineStyle>
				<color>ff030012</color>
				<width>4.0</width>
			</LineStyle>
		</Style>
		<Style id="branch_style27">
			<LineStyle>
				<color>ff030012</color>
				<width>4.0</width>
			</LineStyle>
		</Style>
		<Style id="branch_style27">
			<LineStyle>
				<color>ff030012</color>
				<width>4.0</width>
			</LineStyle>
		</Style>
		<Style id="branch_style27">
			<LineStyle>
				<color>ff030012</color>
				<width>4.0</width>
			</LineStyle>
		</Style>
		<Style id="branch_style27">
			<LineStyle>
				<color>ff030012</color>
				<width>4.0</width>
			</LineStyle>
		</Style>
		<Style id="branch_style27">
			<LineStyle>
				<color>ff030012</color>
				<width>4.0</width>
			</LineStyle>
		</Style>
		<Style id="branch_style27">
			<LineStyle>
				<color>ff030012</color>
				<width>4.0</width>
			</LineStyle>
		</Style>
		<Style id="branch_style27">
			<LineStyle>
				<color>ff030012</color>
				<width>4.0</width>
			</LineStyle>
		</Style>
		<Style id="branch_style27">
			<LineStyle>
				<color>ff030012</color>
				<width>4.0</width>
			</LineStyle>
		</Style>
		<Style id="branch_style27">
			<LineStyle>
				<color>ff030012</color>
				<width>4.0</width>
			</LineStyle>
		</Style>
		<Style id="branch_style27">
			<LineStyle>
				<color>ff030012</color>
				<width>4.0</width>
			</LineStyle>
		</Style>
		<Style id="branch_style27">
			<LineStyle>
				<color>ff030012</color>
				<width>4.0</width>
			</LineStyle>
		</Style>
		<Style id="branch_style27">
			<LineStyle>
				<color>ff030012</color>
				<width>4.0</width>
			</LineStyle>
		</Style>
		<Style id="branch_style27">
			<LineStyle>
				<color>ff030012</color>
				<width>4.0</width>
			</LineStyle>
		</Style>
		<Style id="branch_style27">
			<LineStyle>
				<color>ff030012</color>
				<width>4.0</width>
			</LineStyle>
		</Style>
		<Style id="branch_style27">
			<LineStyle>
				<color>ff030012</color>
				<width>4.0</width>
			</LineStyle>
		</Style>
		<Style id="branch_style27">
			<LineStyle>
				<color>ff030012</color>
				<width>4.0</width>
			</LineStyle>
		</Style>
		<Style id="branch_style27">
			<LineStyle>
				<color>ff030012</color>
				<width>4.0</width>
			</LineStyle>
		</Style>
		<Style id="branch_style28">
			<LineStyle>
				<color>ff0a0135</color>
				<width>4.0</width>
			</LineStyle>
		</Style>
		<Style id="branch_style28">
			<LineStyle>
				<color>ff0a0135</color>
				<width>4.0</width>
			</LineStyle>
		</Style>
		<Style id="branch_style28">
			<LineStyle>
				<color>ff0a0135</color>
				<width>4.0</width>
			</LineStyle>
		</Style>
		<Style id="branch_style28">
			<LineStyle>
				<color>ff0a0135</color>
				<width>4.0</width>
			</LineStyle>
		</Style>
		<Style id="branch_style28">
			<LineStyle>
				<color>ff0a0135</color>
				<width>4.0</width>
			</LineStyle>
		</Style>
		<Style id="branch_style28">
			<LineStyle>
				<color>ff0a0135</color>
				<width>4.0</width>
			</LineStyle>
		</Style>
		<Style id="branch_style28">
			<LineStyle>
				<color>ff0a0135</color>
				<width>4.0</width>
			</LineStyle>
		</Style>
		<Style id="branch_style28">
			<LineStyle>
				<color>ff0a0135</color>
				<width>4.0</width>
			</LineStyle>
		</Style>
		<Style id="branch_style28">
			<LineStyle>
				<color>ff0a0135</color>
				<width>4.0</width>
			</LineStyle>
		</Style>
		<Style id="branch_style28">
			<LineStyle>
				<color>ff0a0135</color>
				<width>4.0</width>
			</LineStyle>
		</Style>
		<Style id="branch_style28">
			<LineStyle>
				<color>ff0a0135</color>
				<width>4.0</width>
			</LineStyle>
		</Style>
		<Style id="branch_style28">
			<LineStyle>
				<color>ff0a0135</color>
				<width>4.0</width>
			</LineStyle>
		</Style>
		<Style id="branch_style28">
			<LineStyle>
				<color>ff0a0135</color>
				<width>4.0</width>
			</LineStyle>
		</Style>
		<Style id="branch_style28">
			<LineStyle>
				<color>ff0a0135</color>
				<width>4.0</width>
			</LineStyle>
		</Style>
		<Style id="branch_style28">
			<LineStyle>
				<color>ff0a0135</color>
				<width>4.0</width>
			</LineStyle>
		</Style>
		<Style id="branch_style28">
			<LineStyle>
				<color>ff0a0135</color>
				<width>4.0</width>
			</LineStyle>
		</Style>
		<Style id="branch_style28">
			<LineStyle>
				<color>ff0a0135</color>
				<width>4.0</width>
			</LineStyle>
		</Style>
		<Style id="branch_style28">
			<LineStyle>
				<color>ff0a0135</color>
				<width>4.0</width>
			</LineStyle>
		</Style>
		<Style id="branch_style28">
			<LineStyle>
				<color>ff0a0135</color>
				<width>4.0</width>
			</LineStyle>
		</Style>
		<Style id="branch_style28">
			<LineStyle>
				<color>ff0a0135</color>
				<width>4.0</width>
			</LineStyle>
		</Style>
		<Style id="branch_style28">
			<LineStyle>
				<color>ff0a0135</color>
				<width>4.0</width>
			</LineStyle>
		</Style>
		<Style id="branch_style28">
			<LineStyle>
				<color>ff0a0135</color>
				<width>4.0</width>
			</LineStyle>
		</Style>
		<Style id="branch_style28">
			<LineStyle>
				<color>ff0a0135</color>
				<width>4.0</width>
			</LineStyle>
		</Style>
		<Style id="branch_style28">
			<LineStyle>
				<color>ff0a0135</color>
				<width>4.0</width>
			</LineStyle>
		</Style>
		<Style id="branch_style28">
			<LineStyle>
				<color>ff0a0135</color>
				<width>4.0</width>
			</LineStyle>
		</Style>
		<Style id="branch_style28">
			<LineStyle>
				<color>ff0a0135</color>
				<width>4.0</width>
			</LineStyle>
		</Style>
		<Style id="branch_style28">
			<LineStyle>
				<color>ff0a0135</color>
				<width>4.0</width>
			</LineStyle>
		</Style>
		<Style id="branch_style28">
			<LineStyle>
				<color>ff0a0135</color>
				<width>4.0</width>
			</LineStyle>
		</Style>
		<Style id="branch_style28">
			<LineStyle>
				<color>ff0a0135</color>
				<width>4.0</width>
			</LineStyle>
		</Style>
		<Style id="branch_style28">
			<LineStyle>
				<color>ff0a0135</color>
				<width>4.0</width>
			</LineStyle>
		</Style>
		<Style id="branch_style28">
			<LineStyle>
				<color>ff0a0135</color>
				<width>4.0</width>
			</LineStyle>
		</Style>
		<Style id="branch_style28">
			<LineStyle>
				<color>ff0a0135</color>
				<width>4.0</width>
			</LineStyle>
		</Style>
		<Style id="branch_style28">
			<LineStyle>
				<color>ff0a0135</color>
				<width>4.0</width>
			</LineStyle>
		</Style>
		<Style id="branch_style28">
			<LineStyle>
				<color>ff0a0135</color>
				<width>4.0</width>
			</LineStyle>
		</Style>
		<Style id="branch_style28">
			<LineStyle>
				<color>ff0a0135</color>
				<width>4.0</width>
			</LineStyle>
		</Style>
		<Style id="branch_style28">
			<LineStyle>
				<color>ff0a0135</color>
				<width>4.0</width>
			</LineStyle>
		</Style>
		<Style id="branch_style28">
			<LineStyle>
				<color>ff0a0135</color>
				<width>4.0</width>
			</LineStyle>
		</Style>
		<Style id="branch_style28">
			<LineStyle>
				<color>ff0a0135</color>
				<width>4.0</width>
			</LineStyle>
		</Style>
		<Style id="branch_style28">
			<LineStyle>
				<color>ff0a0135</color>
				<width>4.0</width>
			</LineStyle>
		</Style>
		<Style id="branch_style28">
			<LineStyle>
				<color>ff0a0135</color>
				<width>4.0</width>
			</LineStyle>
		</Style>
		<Style id="branch_style28">
			<LineStyle>
				<color>ff0a0135</color>
				<width>4.0</width>
			</LineStyle>
		</Style>
		<Style id="branch_style28">
			<LineStyle>
				<color>ff0a0135</color>
				<width>4.0</width>
			</LineStyle>
		</Style>
		<Style id="branch_style28">
			<LineStyle>
				<color>ff0a0135</color>
				<width>4.0</width>
			</LineStyle>
		</Style>
		<Style id="branch_style28">
			<LineStyle>
				<color>ff0a0135</color>
				<width>4.0</width>
			</LineStyle>
		</Style>
		<Style id="branch_style28">
			<LineStyle>
				<color>ff0a0135</color>
				<width>4.0</width>
			</LineStyle>
		</Style>
		<Style id="branch_style28">
			<LineStyle>
				<color>ff0a0135</color>
				<width>4.0</width>
			</LineStyle>
		</Style>
		<Style id="branch_style28">
			<LineStyle>
				<color>ff0a0135</color>
				<width>4.0</width>
			</LineStyle>
		</Style>
		<Style id="branch_style28">
			<LineStyle>
				<color>ff0a0135</color>
				<width>4.0</width>
			</LineStyle>
		</Style>
		<Style id="branch_style28">
			<LineStyle>
				<color>ff0a0135</color>
				<width>4.0</width>
			</LineStyle>
		</Style>
		<Style id="branch_style28">
			<LineStyle>
				<color>ff0a0135</color>
				<width>4.0</width>
			</LineStyle>
		</Style>
		<Style id="branch_style28">
			<LineStyle>
				<color>ff0a0135</color>
				<width>4.0</width>
			</LineStyle>
		</Style>
		<Style id="branch_style28">
			<LineStyle>
				<color>ff0a0135</color>
				<width>4.0</width>
			</LineStyle>
		</Style>
		<Style id="branch_style28">
			<LineStyle>
				<color>ff0a0135</color>
				<width>4.0</width>
			</LineStyle>
		</Style>
		<Style id="branch_style28">
			<LineStyle>
				<color>ff0a0135</color>
				<width>4.0</width>
			</LineStyle>
		</Style>
		<Style id="branch_style28">
			<LineStyle>
				<color>ff0a0135</color>
				<width>4.0</width>
			</LineStyle>
		</Style>
		<Style id="branch_style28">
			<LineStyle>
				<color>ff0a0135</color>
				<width>4.0</width>
			</LineStyle>
		</Style>
		<Style id="branch_style28">
			<LineStyle>
				<color>ff0a0135</color>
				<width>4.0</width>
			</LineStyle>
		</Style>
		<Style id="branch_style28">
			<LineStyle>
				<color>ff0a0135</color>
				<width>4.0</width>
			</LineStyle>
		</Style>
		<Style id="branch_style28">
			<LineStyle>
				<color>ff0a0135</color>
				<width>4.0</width>
			</LineStyle>
		</Style>
		<Style id="branch_style28">
			<LineStyle>
				<color>ff0a0135</color>
				<width>4.0</width>
			</LineStyle>
		</Style>
		<Style id="branch_style28">
			<LineStyle>
				<color>ff0a0135</color>
				<width>4.0</width>
			</LineStyle>
		</Style>
		<Style id="branch_style28">
			<LineStyle>
				<color>ff0a0135</color>
				<width>4.0</width>
			</LineStyle>
		</Style>
		<Style id="branch_style28">
			<LineStyle>
				<color>ff0a0135</color>
				<width>4.0</width>
			</LineStyle>
		</Style>
		<Style id="branch_style28">
			<LineStyle>
				<color>ff0a0135</color>
				<width>4.0</width>
			</LineStyle>
		</Style>
		<Style id="branch_style28">
			<LineStyle>
				<color>ff0a0135</color>
				<width>4.0</width>
			</LineStyle>
		</Style>
		<Style id="branch_style28">
			<LineStyle>
				<color>ff0a0135</color>
				<width>4.0</width>
			</LineStyle>
		</Style>
		<Style id="branch_style28">
			<LineStyle>
				<color>ff0a0135</color>
				<width>4.0</width>
			</LineStyle>
		</Style>
		<Style id="branch_style28">
			<LineStyle>
				<color>ff0a0135</color>
				<width>4.0</width>
			</LineStyle>
		</Style>
		<Style id="branch_style28">
			<LineStyle>
				<color>ff0a0135</color>
				<width>4.0</width>
			</LineStyle>
		</Style>
		<Style id="branch_style28">
			<LineStyle>
				<color>ff0a0135</color>
				<width>4.0</width>
			</LineStyle>
		</Style>
		<Style id="branch_style28">
			<LineStyle>
				<color>ff0a0135</color>
				<width>4.0</width>
			</LineStyle>
		</Style>
		<Style id="branch_style28">
			<LineStyle>
				<color>ff0a0135</color>
				<width>4.0</width>
			</LineStyle>
		</Style>
		<Style id="branch_style28">
			<LineStyle>
				<color>ff0a0135</color>
				<width>4.0</width>
			</LineStyle>
		</Style>
		<Style id="branch_style28">
			<LineStyle>
				<color>ff0a0135</color>
				<width>4.0</width>
			</LineStyle>
		</Style>
		<Style id="branch_style28">
			<LineStyle>
				<color>ff0a0135</color>
				<width>4.0</width>
			</LineStyle>
		</Style>
		<Style id="branch_style28">
			<LineStyle>
				<color>ff0a0135</color>
				<width>4.0</width>
			</LineStyle>
		</Style>
		<Style id="branch_style28">
			<LineStyle>
				<color>ff0a0135</color>
				<width>4.0</width>
			</LineStyle>
		</Style>
		<Style id="branch_style28">
			<LineStyle>
				<color>ff0a0135</color>
				<width>4.0</width>
			</LineStyle>
		</Style>
		<Style id="branch_style28">
			<LineStyle>
				<color>ff0a0135</color>
				<width>4.0</width>
			</LineStyle>
		</Style>
		<Style id="branch_style28">
			<LineStyle>
				<color>ff0a0135</color>
				<width>4.0</width>
			</LineStyle>
		</Style>
		<Style id="branch_style28">
			<LineStyle>
				<color>ff0a0135</color>
				<width>4.0</width>
			</LineStyle>
		</Style>
		<Style id="branch_style28">
			<LineStyle>
				<color>ff0a0135</color>
				<width>4.0</width>
			</LineStyle>
		</Style>
		<Style id="branch_style28">
			<LineStyle>
				<color>ff0a0135</color>
				<width>4.0</width>
			</LineStyle>
		</Style>
		<Style id="branch_style28">
			<LineStyle>
				<color>ff0a0135</color>
				<width>4.0</width>
			</LineStyle>
		</Style>
		<Style id="branch_style28">
			<LineStyle>
				<color>ff0a0135</color>
				<width>4.0</width>
			</LineStyle>
		</Style>
		<Style id="branch_style28">
			<LineStyle>
				<color>ff0a0135</color>
				<width>4.0</width>
			</LineStyle>
		</Style>
		<Style id="branch_style28">
			<LineStyle>
				<color>ff0a0135</color>
				<width>4.0</width>
			</LineStyle>
		</Style>
		<Style id="branch_style28">
			<LineStyle>
				<color>ff0a0135</color>
				<width>4.0</width>
			</LineStyle>
		</Style>
		<Style id="branch_style28">
			<LineStyle>
				<color>ff0a0135</color>
				<width>4.0</width>
			</LineStyle>
		</Style>
		<Style id="branch_style28">
			<LineStyle>
				<color>ff0a0135</color>
				<width>4.0</width>
			</LineStyle>
		</Style>
		<Style id="branch_style28">
			<LineStyle>
				<color>ff0a0135</color>
				<width>4.0</width>
			</LineStyle>
		</Style>
		<Style id="branch_style28">
			<LineStyle>
				<color>ff0a0135</color>
				<width>4.0</width>
			</LineStyle>
		</Style>
		<Style id="branch_style28">
			<LineStyle>
				<color>ff0a0135</color>
				<width>4.0</width>
			</LineStyle>
		</Style>
		<Style id="branch_style28">
			<LineStyle>
				<color>ff0a0135</color>
				<width>4.0</width>
			</LineStyle>
		</Style>
		<Style id="branch_style28">
			<LineStyle>
				<color>ff0a0135</color>
				<width>4.0</width>
			</LineStyle>
		</Style>
		<Style id="branch_style28">
			<LineStyle>
				<color>ff0a0135</color>
				<width>4.0</width>
			</LineStyle>
		</Style>
		<Style id="branch_style28">
			<LineStyle>
				<color>ff0a0135</color>
				<width>4.0</width>
			</LineStyle>
		</Style>
		<Style id="branch_style28">
			<LineStyle>
				<color>ff0a0135</color>
				<width>4.0</width>
			</LineStyle>
		</Style>
		<Style id="branch_style28">
			<LineStyle>
				<color>ff0a0135</color>
				<width>4.0</width>
			</LineStyle>
		</Style>
		<Style id="branch_style28">
			<LineStyle>
				<color>ff0a0135</color>
				<width>4.0</width>
			</LineStyle>
		</Style>
		<Style id="branch_style29">
			<LineStyle>
				<color>ff0a0134</color>
				<width>4.0</width>
			</LineStyle>
		</Style>
		<Style id="branch_style29">
			<LineStyle>
				<color>ff0a0134</color>
				<width>4.0</width>
			</LineStyle>
		</Style>
		<Style id="branch_style29">
			<LineStyle>
				<color>ff0a0134</color>
				<width>4.0</width>
			</LineStyle>
		</Style>
		<Style id="branch_style29">
			<LineStyle>
				<color>ff0a0134</color>
				<width>4.0</width>
			</LineStyle>
		</Style>
		<Style id="branch_style29">
			<LineStyle>
				<color>ff0a0134</color>
				<width>4.0</width>
			</LineStyle>
		</Style>
		<Style id="branch_style29">
			<LineStyle>
				<color>ff0a0134</color>
				<width>4.0</width>
			</LineStyle>
		</Style>
		<Style id="branch_style29">
			<LineStyle>
				<color>ff0a0134</color>
				<width>4.0</width>
			</LineStyle>
		</Style>
		<Style id="branch_style29">
			<LineStyle>
				<color>ff0a0134</color>
				<width>4.0</width>
			</LineStyle>
		</Style>
		<Style id="branch_style29">
			<LineStyle>
				<color>ff0a0134</color>
				<width>4.0</width>
			</LineStyle>
		</Style>
		<Style id="branch_style29">
			<LineStyle>
				<color>ff0a0134</color>
				<width>4.0</width>
			</LineStyle>
		</Style>
		<Style id="branch_style29">
			<LineStyle>
				<color>ff0a0134</color>
				<width>4.0</width>
			</LineStyle>
		</Style>
		<Style id="branch_style29">
			<LineStyle>
				<color>ff0a0134</color>
				<width>4.0</width>
			</LineStyle>
		</Style>
		<Style id="branch_style29">
			<LineStyle>
				<color>ff0a0134</color>
				<width>4.0</width>
			</LineStyle>
		</Style>
		<Style id="branch_style29">
			<LineStyle>
				<color>ff0a0134</color>
				<width>4.0</width>
			</LineStyle>
		</Style>
		<Style id="branch_style29">
			<LineStyle>
				<color>ff0a0134</color>
				<width>4.0</width>
			</LineStyle>
		</Style>
		<Style id="branch_style29">
			<LineStyle>
				<color>ff0a0134</color>
				<width>4.0</width>
			</LineStyle>
		</Style>
		<Style id="branch_style29">
			<LineStyle>
				<color>ff0a0134</color>
				<width>4.0</width>
			</LineStyle>
		</Style>
		<Style id="branch_style29">
			<LineStyle>
				<color>ff0a0134</color>
				<width>4.0</width>
			</LineStyle>
		</Style>
		<Style id="branch_style29">
			<LineStyle>
				<color>ff0a0134</color>
				<width>4.0</width>
			</LineStyle>
		</Style>
		<Style id="branch_style29">
			<LineStyle>
				<color>ff0a0134</color>
				<width>4.0</width>
			</LineStyle>
		</Style>
		<Style id="branch_style29">
			<LineStyle>
				<color>ff0a0134</color>
				<width>4.0</width>
			</LineStyle>
		</Style>
		<Style id="branch_style29">
			<LineStyle>
				<color>ff0a0134</color>
				<width>4.0</width>
			</LineStyle>
		</Style>
		<Style id="branch_style29">
			<LineStyle>
				<color>ff0a0134</color>
				<width>4.0</width>
			</LineStyle>
		</Style>
		<Style id="branch_style29">
			<LineStyle>
				<color>ff0a0134</color>
				<width>4.0</width>
			</LineStyle>
		</Style>
		<Style id="branch_style29">
			<LineStyle>
				<color>ff0a0134</color>
				<width>4.0</width>
			</LineStyle>
		</Style>
		<Style id="branch_style29">
			<LineStyle>
				<color>ff0a0134</color>
				<width>4.0</width>
			</LineStyle>
		</Style>
		<Style id="branch_style29">
			<LineStyle>
				<color>ff0a0134</color>
				<width>4.0</width>
			</LineStyle>
		</Style>
		<Style id="branch_style29">
			<LineStyle>
				<color>ff0a0134</color>
				<width>4.0</width>
			</LineStyle>
		</Style>
		<Style id="branch_style29">
			<LineStyle>
				<color>ff0a0134</color>
				<width>4.0</width>
			</LineStyle>
		</Style>
		<Style id="branch_style29">
			<LineStyle>
				<color>ff0a0134</color>
				<width>4.0</width>
			</LineStyle>
		</Style>
		<Style id="branch_style29">
			<LineStyle>
				<color>ff0a0134</color>
				<width>4.0</width>
			</LineStyle>
		</Style>
		<Style id="branch_style29">
			<LineStyle>
				<color>ff0a0134</color>
				<width>4.0</width>
			</LineStyle>
		</Style>
		<Style id="branch_style29">
			<LineStyle>
				<color>ff0a0134</color>
				<width>4.0</width>
			</LineStyle>
		</Style>
		<Style id="branch_style29">
			<LineStyle>
				<color>ff0a0134</color>
				<width>4.0</width>
			</LineStyle>
		</Style>
		<Style id="branch_style29">
			<LineStyle>
				<color>ff0a0134</color>
				<width>4.0</width>
			</LineStyle>
		</Style>
		<Style id="branch_style29">
			<LineStyle>
				<color>ff0a0134</color>
				<width>4.0</width>
			</LineStyle>
		</Style>
		<Style id="branch_style29">
			<LineStyle>
				<color>ff0a0134</color>
				<width>4.0</width>
			</LineStyle>
		</Style>
		<Style id="branch_style29">
			<LineStyle>
				<color>ff0a0134</color>
				<width>4.0</width>
			</LineStyle>
		</Style>
		<Style id="branch_style29">
			<LineStyle>
				<color>ff0a0134</color>
				<width>4.0</width>
			</LineStyle>
		</Style>
		<Style id="branch_style29">
			<LineStyle>
				<color>ff0a0134</color>
				<width>4.0</width>
			</LineStyle>
		</Style>
		<Style id="branch_style29">
			<LineStyle>
				<color>ff0a0134</color>
				<width>4.0</width>
			</LineStyle>
		</Style>
		<Style id="branch_style29">
			<LineStyle>
				<color>ff0a0134</color>
				<width>4.0</width>
			</LineStyle>
		</Style>
		<Style id="branch_style29">
			<LineStyle>
				<color>ff0a0134</color>
				<width>4.0</width>
			</LineStyle>
		</Style>
		<Style id="branch_style29">
			<LineStyle>
				<color>ff0a0134</color>
				<width>4.0</width>
			</LineStyle>
		</Style>
		<Style id="branch_style29">
			<LineStyle>
				<color>ff0a0134</color>
				<width>4.0</width>
			</LineStyle>
		</Style>
		<Style id="branch_style29">
			<LineStyle>
				<color>ff0a0134</color>
				<width>4.0</width>
			</LineStyle>
		</Style>
		<Style id="branch_style29">
			<LineStyle>
				<color>ff0a0134</color>
				<width>4.0</width>
			</LineStyle>
		</Style>
		<Style id="branch_style29">
			<LineStyle>
				<color>ff0a0134</color>
				<width>4.0</width>
			</LineStyle>
		</Style>
		<Style id="branch_style29">
			<LineStyle>
				<color>ff0a0134</color>
				<width>4.0</width>
			</LineStyle>
		</Style>
		<Style id="branch_style29">
			<LineStyle>
				<color>ff0a0134</color>
				<width>4.0</width>
			</LineStyle>
		</Style>
		<Style id="branch_style29">
			<LineStyle>
				<color>ff0a0134</color>
				<width>4.0</width>
			</LineStyle>
		</Style>
		<Style id="branch_style29">
			<LineStyle>
				<color>ff0a0134</color>
				<width>4.0</width>
			</LineStyle>
		</Style>
		<Style id="branch_style29">
			<LineStyle>
				<color>ff0a0134</color>
				<width>4.0</width>
			</LineStyle>
		</Style>
		<Style id="branch_style29">
			<LineStyle>
				<color>ff0a0134</color>
				<width>4.0</width>
			</LineStyle>
		</Style>
		<Style id="branch_style29">
			<LineStyle>
				<color>ff0a0134</color>
				<width>4.0</width>
			</LineStyle>
		</Style>
		<Style id="branch_style29">
			<LineStyle>
				<color>ff0a0134</color>
				<width>4.0</width>
			</LineStyle>
		</Style>
		<Style id="branch_style29">
			<LineStyle>
				<color>ff0a0134</color>
				<width>4.0</width>
			</LineStyle>
		</Style>
		<Style id="branch_style29">
			<LineStyle>
				<color>ff0a0134</color>
				<width>4.0</width>
			</LineStyle>
		</Style>
		<Style id="branch_style29">
			<LineStyle>
				<color>ff0a0134</color>
				<width>4.0</width>
			</LineStyle>
		</Style>
		<Style id="branch_style29">
			<LineStyle>
				<color>ff0a0134</color>
				<width>4.0</width>
			</LineStyle>
		</Style>
		<Style id="branch_style29">
			<LineStyle>
				<color>ff0a0134</color>
				<width>4.0</width>
			</LineStyle>
		</Style>
		<Style id="branch_style29">
			<LineStyle>
				<color>ff0a0134</color>
				<width>4.0</width>
			</LineStyle>
		</Style>
		<Style id="branch_style29">
			<LineStyle>
				<color>ff0a0134</color>
				<width>4.0</width>
			</LineStyle>
		</Style>
		<Style id="branch_style29">
			<LineStyle>
				<color>ff0a0134</color>
				<width>4.0</width>
			</LineStyle>
		</Style>
		<Style id="branch_style29">
			<LineStyle>
				<color>ff0a0134</color>
				<width>4.0</width>
			</LineStyle>
		</Style>
		<Style id="branch_style29">
			<LineStyle>
				<color>ff0a0134</color>
				<width>4.0</width>
			</LineStyle>
		</Style>
		<Style id="branch_style29">
			<LineStyle>
				<color>ff0a0134</color>
				<width>4.0</width>
			</LineStyle>
		</Style>
		<Style id="branch_style29">
			<LineStyle>
				<color>ff0a0134</color>
				<width>4.0</width>
			</LineStyle>
		</Style>
		<Style id="branch_style29">
			<LineStyle>
				<color>ff0a0134</color>
				<width>4.0</width>
			</LineStyle>
		</Style>
		<Style id="branch_style29">
			<LineStyle>
				<color>ff0a0134</color>
				<width>4.0</width>
			</LineStyle>
		</Style>
		<Style id="branch_style29">
			<LineStyle>
				<color>ff0a0134</color>
				<width>4.0</width>
			</LineStyle>
		</Style>
		<Style id="branch_style29">
			<LineStyle>
				<color>ff0a0134</color>
				<width>4.0</width>
			</LineStyle>
		</Style>
		<Style id="branch_style29">
			<LineStyle>
				<color>ff0a0134</color>
				<width>4.0</width>
			</LineStyle>
		</Style>
		<Style id="branch_style29">
			<LineStyle>
				<color>ff0a0134</color>
				<width>4.0</width>
			</LineStyle>
		</Style>
		<Style id="branch_style29">
			<LineStyle>
				<color>ff0a0134</color>
				<width>4.0</width>
			</LineStyle>
		</Style>
		<Style id="branch_style29">
			<LineStyle>
				<color>ff0a0134</color>
				<width>4.0</width>
			</LineStyle>
		</Style>
		<Style id="branch_style29">
			<LineStyle>
				<color>ff0a0134</color>
				<width>4.0</width>
			</LineStyle>
		</Style>
		<Style id="branch_style29">
			<LineStyle>
				<color>ff0a0134</color>
				<width>4.0</width>
			</LineStyle>
		</Style>
		<Style id="branch_style29">
			<LineStyle>
				<color>ff0a0134</color>
				<width>4.0</width>
			</LineStyle>
		</Style>
		<Style id="branch_style29">
			<LineStyle>
				<color>ff0a0134</color>
				<width>4.0</width>
			</LineStyle>
		</Style>
		<Style id="branch_style29">
			<LineStyle>
				<color>ff0a0134</color>
				<width>4.0</width>
			</LineStyle>
		</Style>
		<Style id="branch_style29">
			<LineStyle>
				<color>ff0a0134</color>
				<width>4.0</width>
			</LineStyle>
		</Style>
		<Style id="branch_style29">
			<LineStyle>
				<color>ff0a0134</color>
				<width>4.0</width>
			</LineStyle>
		</Style>
		<Style id="branch_style29">
			<LineStyle>
				<color>ff0a0134</color>
				<width>4.0</width>
			</LineStyle>
		</Style>
		<Style id="branch_style29">
			<LineStyle>
				<color>ff0a0134</color>
				<width>4.0</width>
			</LineStyle>
		</Style>
		<Style id="branch_style29">
			<LineStyle>
				<color>ff0a0134</color>
				<width>4.0</width>
			</LineStyle>
		</Style>
		<Style id="branch_style29">
			<LineStyle>
				<color>ff0a0134</color>
				<width>4.0</width>
			</LineStyle>
		</Style>
		<Style id="branch_style29">
			<LineStyle>
				<color>ff0a0134</color>
				<width>4.0</width>
			</LineStyle>
		</Style>
		<Style id="branch_style29">
			<LineStyle>
				<color>ff0a0134</color>
				<width>4.0</width>
			</LineStyle>
		</Style>
		<Style id="branch_style29">
			<LineStyle>
				<color>ff0a0134</color>
				<width>4.0</width>
			</LineStyle>
		</Style>
		<Style id="branch_style29">
			<LineStyle>
				<color>ff0a0134</color>
				<width>4.0</width>
			</LineStyle>
		</Style>
		<Style id="branch_style29">
			<LineStyle>
				<color>ff0a0134</color>
				<width>4.0</width>
			</LineStyle>
		</Style>
		<Style id="branch_style29">
			<LineStyle>
				<color>ff0a0134</color>
				<width>4.0</width>
			</LineStyle>
		</Style>
		<Style id="branch_style29">
			<LineStyle>
				<color>ff0a0134</color>
				<width>4.0</width>
			</LineStyle>
		</Style>
		<Style id="branch_style29">
			<LineStyle>
				<color>ff0a0134</color>
				<width>4.0</width>
			</LineStyle>
		</Style>
		<Style id="branch_style29">
			<LineStyle>
				<color>ff0a0134</color>
				<width>4.0</width>
			</LineStyle>
		</Style>
		<Style id="branch_style29">
			<LineStyle>
				<color>ff0a0134</color>
				<width>4.0</width>
			</LineStyle>
		</Style>
		<Style id="branch_style29">
			<LineStyle>
				<color>ff0a0134</color>
				<width>4.0</width>
			</LineStyle>
		</Style>
		<Style id="branch_style29">
			<LineStyle>
				<color>ff0a0134</color>
				<width>4.0</width>
			</LineStyle>
		</Style>
		<Style id="branch_style29">
			<LineStyle>
				<color>ff0a0134</color>
				<width>4.0</width>
			</LineStyle>
		</Style>
		<Style id="branch_style30">
			<LineStyle>
				<color>ff0c013f</color>
				<width>4.0</width>
			</LineStyle>
		</Style>
		<Style id="branch_style30">
			<LineStyle>
				<color>ff0c013f</color>
				<width>4.0</width>
			</LineStyle>
		</Style>
		<Style id="branch_style30">
			<LineStyle>
				<color>ff0c013f</color>
				<width>4.0</width>
			</LineStyle>
		</Style>
		<Style id="branch_style30">
			<LineStyle>
				<color>ff0c013f</color>
				<width>4.0</width>
			</LineStyle>
		</Style>
		<Style id="branch_style30">
			<LineStyle>
				<color>ff0c013f</color>
				<width>4.0</width>
			</LineStyle>
		</Style>
		<Style id="branch_style30">
			<LineStyle>
				<color>ff0c013f</color>
				<width>4.0</width>
			</LineStyle>
		</Style>
		<Style id="branch_style30">
			<LineStyle>
				<color>ff0c013f</color>
				<width>4.0</width>
			</LineStyle>
		</Style>
		<Style id="branch_style30">
			<LineStyle>
				<color>ff0c013f</color>
				<width>4.0</width>
			</LineStyle>
		</Style>
		<Style id="branch_style30">
			<LineStyle>
				<color>ff0c013f</color>
				<width>4.0</width>
			</LineStyle>
		</Style>
		<Style id="branch_style30">
			<LineStyle>
				<color>ff0c013f</color>
				<width>4.0</width>
			</LineStyle>
		</Style>
		<Style id="branch_style30">
			<LineStyle>
				<color>ff0c013f</color>
				<width>4.0</width>
			</LineStyle>
		</Style>
		<Style id="branch_style30">
			<LineStyle>
				<color>ff0c013f</color>
				<width>4.0</width>
			</LineStyle>
		</Style>
		<Style id="branch_style30">
			<LineStyle>
				<color>ff0c013f</color>
				<width>4.0</width>
			</LineStyle>
		</Style>
		<Style id="branch_style30">
			<LineStyle>
				<color>ff0c013f</color>
				<width>4.0</width>
			</LineStyle>
		</Style>
		<Style id="branch_style30">
			<LineStyle>
				<color>ff0c013f</color>
				<width>4.0</width>
			</LineStyle>
		</Style>
		<Style id="branch_style30">
			<LineStyle>
				<color>ff0c013f</color>
				<width>4.0</width>
			</LineStyle>
		</Style>
		<Style id="branch_style30">
			<LineStyle>
				<color>ff0c013f</color>
				<width>4.0</width>
			</LineStyle>
		</Style>
		<Style id="branch_style30">
			<LineStyle>
				<color>ff0c013f</color>
				<width>4.0</width>
			</LineStyle>
		</Style>
		<Style id="branch_style30">
			<LineStyle>
				<color>ff0c013f</color>
				<width>4.0</width>
			</LineStyle>
		</Style>
		<Style id="branch_style30">
			<LineStyle>
				<color>ff0c013f</color>
				<width>4.0</width>
			</LineStyle>
		</Style>
		<Style id="branch_style30">
			<LineStyle>
				<color>ff0c013f</color>
				<width>4.0</width>
			</LineStyle>
		</Style>
		<Style id="branch_style30">
			<LineStyle>
				<color>ff0c013f</color>
				<width>4.0</width>
			</LineStyle>
		</Style>
		<Style id="branch_style30">
			<LineStyle>
				<color>ff0c013f</color>
				<width>4.0</width>
			</LineStyle>
		</Style>
		<Style id="branch_style30">
			<LineStyle>
				<color>ff0c013f</color>
				<width>4.0</width>
			</LineStyle>
		</Style>
		<Style id="branch_style30">
			<LineStyle>
				<color>ff0c013f</color>
				<width>4.0</width>
			</LineStyle>
		</Style>
		<Style id="branch_style30">
			<LineStyle>
				<color>ff0c013f</color>
				<width>4.0</width>
			</LineStyle>
		</Style>
		<Style id="branch_style30">
			<LineStyle>
				<color>ff0c013f</color>
				<width>4.0</width>
			</LineStyle>
		</Style>
		<Style id="branch_style30">
			<LineStyle>
				<color>ff0c013f</color>
				<width>4.0</width>
			</LineStyle>
		</Style>
		<Style id="branch_style30">
			<LineStyle>
				<color>ff0c013f</color>
				<width>4.0</width>
			</LineStyle>
		</Style>
		<Style id="branch_style30">
			<LineStyle>
				<color>ff0c013f</color>
				<width>4.0</width>
			</LineStyle>
		</Style>
		<Style id="branch_style30">
			<LineStyle>
				<color>ff0c013f</color>
				<width>4.0</width>
			</LineStyle>
		</Style>
		<Style id="branch_style30">
			<LineStyle>
				<color>ff0c013f</color>
				<width>4.0</width>
			</LineStyle>
		</Style>
		<Style id="branch_style30">
			<LineStyle>
				<color>ff0c013f</color>
				<width>4.0</width>
			</LineStyle>
		</Style>
		<Style id="branch_style30">
			<LineStyle>
				<color>ff0c013f</color>
				<width>4.0</width>
			</LineStyle>
		</Style>
		<Style id="branch_style30">
			<LineStyle>
				<color>ff0c013f</color>
				<width>4.0</width>
			</LineStyle>
		</Style>
		<Style id="branch_style30">
			<LineStyle>
				<color>ff0c013f</color>
				<width>4.0</width>
			</LineStyle>
		</Style>
		<Style id="branch_style30">
			<LineStyle>
				<color>ff0c013f</color>
				<width>4.0</width>
			</LineStyle>
		</Style>
		<Style id="branch_style30">
			<LineStyle>
				<color>ff0c013f</color>
				<width>4.0</width>
			</LineStyle>
		</Style>
		<Style id="branch_style30">
			<LineStyle>
				<color>ff0c013f</color>
				<width>4.0</width>
			</LineStyle>
		</Style>
		<Style id="branch_style30">
			<LineStyle>
				<color>ff0c013f</color>
				<width>4.0</width>
			</LineStyle>
		</Style>
		<Style id="branch_style30">
			<LineStyle>
				<color>ff0c013f</color>
				<width>4.0</width>
			</LineStyle>
		</Style>
		<Style id="branch_style30">
			<LineStyle>
				<color>ff0c013f</color>
				<width>4.0</width>
			</LineStyle>
		</Style>
		<Style id="branch_style30">
			<LineStyle>
				<color>ff0c013f</color>
				<width>4.0</width>
			</LineStyle>
		</Style>
		<Style id="branch_style30">
			<LineStyle>
				<color>ff0c013f</color>
				<width>4.0</width>
			</LineStyle>
		</Style>
		<Style id="branch_style30">
			<LineStyle>
				<color>ff0c013f</color>
				<width>4.0</width>
			</LineStyle>
		</Style>
		<Style id="branch_style30">
			<LineStyle>
				<color>ff0c013f</color>
				<width>4.0</width>
			</LineStyle>
		</Style>
		<Style id="branch_style30">
			<LineStyle>
				<color>ff0c013f</color>
				<width>4.0</width>
			</LineStyle>
		</Style>
		<Style id="branch_style30">
			<LineStyle>
				<color>ff0c013f</color>
				<width>4.0</width>
			</LineStyle>
		</Style>
		<Style id="branch_style30">
			<LineStyle>
				<color>ff0c013f</color>
				<width>4.0</width>
			</LineStyle>
		</Style>
		<Style id="branch_style30">
			<LineStyle>
				<color>ff0c013f</color>
				<width>4.0</width>
			</LineStyle>
		</Style>
		<Style id="branch_style30">
			<LineStyle>
				<color>ff0c013f</color>
				<width>4.0</width>
			</LineStyle>
		</Style>
		<Style id="branch_style30">
			<LineStyle>
				<color>ff0c013f</color>
				<width>4.0</width>
			</LineStyle>
		</Style>
		<Style id="branch_style30">
			<LineStyle>
				<color>ff0c013f</color>
				<width>4.0</width>
			</LineStyle>
		</Style>
		<Style id="branch_style30">
			<LineStyle>
				<color>ff0c013f</color>
				<width>4.0</width>
			</LineStyle>
		</Style>
		<Style id="branch_style30">
			<LineStyle>
				<color>ff0c013f</color>
				<width>4.0</width>
			</LineStyle>
		</Style>
		<Style id="branch_style30">
			<LineStyle>
				<color>ff0c013f</color>
				<width>4.0</width>
			</LineStyle>
		</Style>
		<Style id="branch_style30">
			<LineStyle>
				<color>ff0c013f</color>
				<width>4.0</width>
			</LineStyle>
		</Style>
		<Style id="branch_style30">
			<LineStyle>
				<color>ff0c013f</color>
				<width>4.0</width>
			</LineStyle>
		</Style>
		<Style id="branch_style30">
			<LineStyle>
				<color>ff0c013f</color>
				<width>4.0</width>
			</LineStyle>
		</Style>
		<Style id="branch_style30">
			<LineStyle>
				<color>ff0c013f</color>
				<width>4.0</width>
			</LineStyle>
		</Style>
		<Style id="branch_style30">
			<LineStyle>
				<color>ff0c013f</color>
				<width>4.0</width>
			</LineStyle>
		</Style>
		<Style id="branch_style30">
			<LineStyle>
				<color>ff0c013f</color>
				<width>4.0</width>
			</LineStyle>
		</Style>
		<Style id="branch_style30">
			<LineStyle>
				<color>ff0c013f</color>
				<width>4.0</width>
			</LineStyle>
		</Style>
		<Style id="branch_style30">
			<LineStyle>
				<color>ff0c013f</color>
				<width>4.0</width>
			</LineStyle>
		</Style>
		<Style id="branch_style30">
			<LineStyle>
				<color>ff0c013f</color>
				<width>4.0</width>
			</LineStyle>
		</Style>
		<Style id="branch_style30">
			<LineStyle>
				<color>ff0c013f</color>
				<width>4.0</width>
			</LineStyle>
		</Style>
		<Style id="branch_style30">
			<LineStyle>
				<color>ff0c013f</color>
				<width>4.0</width>
			</LineStyle>
		</Style>
		<Style id="branch_style30">
			<LineStyle>
				<color>ff0c013f</color>
				<width>4.0</width>
			</LineStyle>
		</Style>
		<Style id="branch_style30">
			<LineStyle>
				<color>ff0c013f</color>
				<width>4.0</width>
			</LineStyle>
		</Style>
		<Style id="branch_style30">
			<LineStyle>
				<color>ff0c013f</color>
				<width>4.0</width>
			</LineStyle>
		</Style>
		<Style id="branch_style30">
			<LineStyle>
				<color>ff0c013f</color>
				<width>4.0</width>
			</LineStyle>
		</Style>
		<Style id="branch_style30">
			<LineStyle>
				<color>ff0c013f</color>
				<width>4.0</width>
			</LineStyle>
		</Style>
		<Style id="branch_style30">
			<LineStyle>
				<color>ff0c013f</color>
				<width>4.0</width>
			</LineStyle>
		</Style>
		<Style id="branch_style30">
			<LineStyle>
				<color>ff0c013f</color>
				<width>4.0</width>
			</LineStyle>
		</Style>
		<Style id="branch_style30">
			<LineStyle>
				<color>ff0c013f</color>
				<width>4.0</width>
			</LineStyle>
		</Style>
		<Style id="branch_style30">
			<LineStyle>
				<color>ff0c013f</color>
				<width>4.0</width>
			</LineStyle>
		</Style>
		<Style id="branch_style30">
			<LineStyle>
				<color>ff0c013f</color>
				<width>4.0</width>
			</LineStyle>
		</Style>
		<Style id="branch_style30">
			<LineStyle>
				<color>ff0c013f</color>
				<width>4.0</width>
			</LineStyle>
		</Style>
		<Style id="branch_style30">
			<LineStyle>
				<color>ff0c013f</color>
				<width>4.0</width>
			</LineStyle>
		</Style>
		<Style id="branch_style30">
			<LineStyle>
				<color>ff0c013f</color>
				<width>4.0</width>
			</LineStyle>
		</Style>
		<Style id="branch_style30">
			<LineStyle>
				<color>ff0c013f</color>
				<width>4.0</width>
			</LineStyle>
		</Style>
		<Style id="branch_style30">
			<LineStyle>
				<color>ff0c013f</color>
				<width>4.0</width>
			</LineStyle>
		</Style>
		<Style id="branch_style30">
			<LineStyle>
				<color>ff0c013f</color>
				<width>4.0</width>
			</LineStyle>
		</Style>
		<Style id="branch_style30">
			<LineStyle>
				<color>ff0c013f</color>
				<width>4.0</width>
			</LineStyle>
		</Style>
		<Style id="branch_style30">
			<LineStyle>
				<color>ff0c013f</color>
				<width>4.0</width>
			</LineStyle>
		</Style>
		<Style id="branch_style30">
			<LineStyle>
				<color>ff0c013f</color>
				<width>4.0</width>
			</LineStyle>
		</Style>
		<Style id="branch_style30">
			<LineStyle>
				<color>ff0c013f</color>
				<width>4.0</width>
			</LineStyle>
		</Style>
		<Style id="branch_style30">
			<LineStyle>
				<color>ff0c013f</color>
				<width>4.0</width>
			</LineStyle>
		</Style>
		<Style id="branch_style30">
			<LineStyle>
				<color>ff0c013f</color>
				<width>4.0</width>
			</LineStyle>
		</Style>
		<Style id="branch_style30">
			<LineStyle>
				<color>ff0c013f</color>
				<width>4.0</width>
			</LineStyle>
		</Style>
		<Style id="branch_style30">
			<LineStyle>
				<color>ff0c013f</color>
				<width>4.0</width>
			</LineStyle>
		</Style>
		<Style id="branch_style30">
			<LineStyle>
				<color>ff0c013f</color>
				<width>4.0</width>
			</LineStyle>
		</Style>
		<Style id="branch_style30">
			<LineStyle>
				<color>ff0c013f</color>
				<width>4.0</width>
			</LineStyle>
		</Style>
		<Style id="branch_style30">
			<LineStyle>
				<color>ff0c013f</color>
				<width>4.0</width>
			</LineStyle>
		</Style>
		<Style id="branch_style30">
			<LineStyle>
				<color>ff0c013f</color>
				<width>4.0</width>
			</LineStyle>
		</Style>
		<Style id="branch_style30">
			<LineStyle>
				<color>ff0c013f</color>
				<width>4.0</width>
			</LineStyle>
		</Style>
		<Style id="branch_style30">
			<LineStyle>
				<color>ff0c013f</color>
				<width>4.0</width>
			</LineStyle>
		</Style>
		<Style id="branch_style30">
			<LineStyle>
				<color>ff0c013f</color>
				<width>4.0</width>
			</LineStyle>
		</Style>
		<Style id="branch_style30">
			<LineStyle>
				<color>ff0c013f</color>
				<width>4.0</width>
			</LineStyle>
		</Style>
		<Style id="branch_style30">
			<LineStyle>
				<color>ff0c013f</color>
				<width>4.0</width>
			</LineStyle>
		</Style>
		<Style id="branch_style31">
			<LineStyle>
				<color>ff1d0295</color>
				<width>4.0</width>
			</LineStyle>
		</Style>
		<Style id="branch_style31">
			<LineStyle>
				<color>ff1d0295</color>
				<width>4.0</width>
			</LineStyle>
		</Style>
		<Style id="branch_style31">
			<LineStyle>
				<color>ff1d0295</color>
				<width>4.0</width>
			</LineStyle>
		</Style>
		<Style id="branch_style31">
			<LineStyle>
				<color>ff1d0295</color>
				<width>4.0</width>
			</LineStyle>
		</Style>
		<Style id="branch_style31">
			<LineStyle>
				<color>ff1d0295</color>
				<width>4.0</width>
			</LineStyle>
		</Style>
		<Style id="branch_style31">
			<LineStyle>
				<color>ff1d0295</color>
				<width>4.0</width>
			</LineStyle>
		</Style>
		<Style id="branch_style31">
			<LineStyle>
				<color>ff1d0295</color>
				<width>4.0</width>
			</LineStyle>
		</Style>
		<Style id="branch_style31">
			<LineStyle>
				<color>ff1d0295</color>
				<width>4.0</width>
			</LineStyle>
		</Style>
		<Style id="branch_style31">
			<LineStyle>
				<color>ff1d0295</color>
				<width>4.0</width>
			</LineStyle>
		</Style>
		<Style id="branch_style31">
			<LineStyle>
				<color>ff1d0295</color>
				<width>4.0</width>
			</LineStyle>
		</Style>
		<Style id="branch_style31">
			<LineStyle>
				<color>ff1d0295</color>
				<width>4.0</width>
			</LineStyle>
		</Style>
		<Style id="branch_style31">
			<LineStyle>
				<color>ff1d0295</color>
				<width>4.0</width>
			</LineStyle>
		</Style>
		<Style id="branch_style31">
			<LineStyle>
				<color>ff1d0295</color>
				<width>4.0</width>
			</LineStyle>
		</Style>
		<Style id="branch_style31">
			<LineStyle>
				<color>ff1d0295</color>
				<width>4.0</width>
			</LineStyle>
		</Style>
		<Style id="branch_style31">
			<LineStyle>
				<color>ff1d0295</color>
				<width>4.0</width>
			</LineStyle>
		</Style>
		<Style id="branch_style31">
			<LineStyle>
				<color>ff1d0295</color>
				<width>4.0</width>
			</LineStyle>
		</Style>
		<Style id="branch_style31">
			<LineStyle>
				<color>ff1d0295</color>
				<width>4.0</width>
			</LineStyle>
		</Style>
		<Style id="branch_style31">
			<LineStyle>
				<color>ff1d0295</color>
				<width>4.0</width>
			</LineStyle>
		</Style>
		<Style id="branch_style31">
			<LineStyle>
				<color>ff1d0295</color>
				<width>4.0</width>
			</LineStyle>
		</Style>
		<Style id="branch_style31">
			<LineStyle>
				<color>ff1d0295</color>
				<width>4.0</width>
			</LineStyle>
		</Style>
		<Style id="branch_style31">
			<LineStyle>
				<color>ff1d0295</color>
				<width>4.0</width>
			</LineStyle>
		</Style>
		<Style id="branch_style31">
			<LineStyle>
				<color>ff1d0295</color>
				<width>4.0</width>
			</LineStyle>
		</Style>
		<Style id="branch_style31">
			<LineStyle>
				<color>ff1d0295</color>
				<width>4.0</width>
			</LineStyle>
		</Style>
		<Style id="branch_style31">
			<LineStyle>
				<color>ff1d0295</color>
				<width>4.0</width>
			</LineStyle>
		</Style>
		<Style id="branch_style31">
			<LineStyle>
				<color>ff1d0295</color>
				<width>4.0</width>
			</LineStyle>
		</Style>
		<Style id="branch_style31">
			<LineStyle>
				<color>ff1d0295</color>
				<width>4.0</width>
			</LineStyle>
		</Style>
		<Style id="branch_style31">
			<LineStyle>
				<color>ff1d0295</color>
				<width>4.0</width>
			</LineStyle>
		</Style>
		<Style id="branch_style31">
			<LineStyle>
				<color>ff1d0295</color>
				<width>4.0</width>
			</LineStyle>
		</Style>
		<Style id="branch_style31">
			<LineStyle>
				<color>ff1d0295</color>
				<width>4.0</width>
			</LineStyle>
		</Style>
		<Style id="branch_style31">
			<LineStyle>
				<color>ff1d0295</color>
				<width>4.0</width>
			</LineStyle>
		</Style>
		<Style id="branch_style31">
			<LineStyle>
				<color>ff1d0295</color>
				<width>4.0</width>
			</LineStyle>
		</Style>
		<Style id="branch_style31">
			<LineStyle>
				<color>ff1d0295</color>
				<width>4.0</width>
			</LineStyle>
		</Style>
		<Style id="branch_style31">
			<LineStyle>
				<color>ff1d0295</color>
				<width>4.0</width>
			</LineStyle>
		</Style>
		<Style id="branch_style31">
			<LineStyle>
				<color>ff1d0295</color>
				<width>4.0</width>
			</LineStyle>
		</Style>
		<Style id="branch_style31">
			<LineStyle>
				<color>ff1d0295</color>
				<width>4.0</width>
			</LineStyle>
		</Style>
		<Style id="branch_style31">
			<LineStyle>
				<color>ff1d0295</color>
				<width>4.0</width>
			</LineStyle>
		</Style>
		<Style id="branch_style31">
			<LineStyle>
				<color>ff1d0295</color>
				<width>4.0</width>
			</LineStyle>
		</Style>
		<Style id="branch_style31">
			<LineStyle>
				<color>ff1d0295</color>
				<width>4.0</width>
			</LineStyle>
		</Style>
		<Style id="branch_style31">
			<LineStyle>
				<color>ff1d0295</color>
				<width>4.0</width>
			</LineStyle>
		</Style>
		<Style id="branch_style31">
			<LineStyle>
				<color>ff1d0295</color>
				<width>4.0</width>
			</LineStyle>
		</Style>
		<Style id="branch_style31">
			<LineStyle>
				<color>ff1d0295</color>
				<width>4.0</width>
			</LineStyle>
		</Style>
		<Style id="branch_style31">
			<LineStyle>
				<color>ff1d0295</color>
				<width>4.0</width>
			</LineStyle>
		</Style>
		<Style id="branch_style31">
			<LineStyle>
				<color>ff1d0295</color>
				<width>4.0</width>
			</LineStyle>
		</Style>
		<Style id="branch_style31">
			<LineStyle>
				<color>ff1d0295</color>
				<width>4.0</width>
			</LineStyle>
		</Style>
		<Style id="branch_style31">
			<LineStyle>
				<color>ff1d0295</color>
				<width>4.0</width>
			</LineStyle>
		</Style>
		<Style id="branch_style31">
			<LineStyle>
				<color>ff1d0295</color>
				<width>4.0</width>
			</LineStyle>
		</Style>
		<Style id="branch_style31">
			<LineStyle>
				<color>ff1d0295</color>
				<width>4.0</width>
			</LineStyle>
		</Style>
		<Style id="branch_style31">
			<LineStyle>
				<color>ff1d0295</color>
				<width>4.0</width>
			</LineStyle>
		</Style>
		<Style id="branch_style31">
			<LineStyle>
				<color>ff1d0295</color>
				<width>4.0</width>
			</LineStyle>
		</Style>
		<Style id="branch_style31">
			<LineStyle>
				<color>ff1d0295</color>
				<width>4.0</width>
			</LineStyle>
		</Style>
		<Style id="branch_style31">
			<LineStyle>
				<color>ff1d0295</color>
				<width>4.0</width>
			</LineStyle>
		</Style>
		<Style id="branch_style31">
			<LineStyle>
				<color>ff1d0295</color>
				<width>4.0</width>
			</LineStyle>
		</Style>
		<Style id="branch_style31">
			<LineStyle>
				<color>ff1d0295</color>
				<width>4.0</width>
			</LineStyle>
		</Style>
		<Style id="branch_style31">
			<LineStyle>
				<color>ff1d0295</color>
				<width>4.0</width>
			</LineStyle>
		</Style>
		<Style id="branch_style31">
			<LineStyle>
				<color>ff1d0295</color>
				<width>4.0</width>
			</LineStyle>
		</Style>
		<Style id="branch_style31">
			<LineStyle>
				<color>ff1d0295</color>
				<width>4.0</width>
			</LineStyle>
		</Style>
		<Style id="branch_style31">
			<LineStyle>
				<color>ff1d0295</color>
				<width>4.0</width>
			</LineStyle>
		</Style>
		<Style id="branch_style31">
			<LineStyle>
				<color>ff1d0295</color>
				<width>4.0</width>
			</LineStyle>
		</Style>
		<Style id="branch_style31">
			<LineStyle>
				<color>ff1d0295</color>
				<width>4.0</width>
			</LineStyle>
		</Style>
		<Style id="branch_style31">
			<LineStyle>
				<color>ff1d0295</color>
				<width>4.0</width>
			</LineStyle>
		</Style>
		<Style id="branch_style31">
			<LineStyle>
				<color>ff1d0295</color>
				<width>4.0</width>
			</LineStyle>
		</Style>
		<Style id="branch_style31">
			<LineStyle>
				<color>ff1d0295</color>
				<width>4.0</width>
			</LineStyle>
		</Style>
		<Style id="branch_style31">
			<LineStyle>
				<color>ff1d0295</color>
				<width>4.0</width>
			</LineStyle>
		</Style>
		<Style id="branch_style31">
			<LineStyle>
				<color>ff1d0295</color>
				<width>4.0</width>
			</LineStyle>
		</Style>
		<Style id="branch_style31">
			<LineStyle>
				<color>ff1d0295</color>
				<width>4.0</width>
			</LineStyle>
		</Style>
		<Style id="branch_style31">
			<LineStyle>
				<color>ff1d0295</color>
				<width>4.0</width>
			</LineStyle>
		</Style>
		<Style id="branch_style31">
			<LineStyle>
				<color>ff1d0295</color>
				<width>4.0</width>
			</LineStyle>
		</Style>
		<Style id="branch_style31">
			<LineStyle>
				<color>ff1d0295</color>
				<width>4.0</width>
			</LineStyle>
		</Style>
		<Style id="branch_style31">
			<LineStyle>
				<color>ff1d0295</color>
				<width>4.0</width>
			</LineStyle>
		</Style>
		<Style id="branch_style31">
			<LineStyle>
				<color>ff1d0295</color>
				<width>4.0</width>
			</LineStyle>
		</Style>
		<Style id="branch_style31">
			<LineStyle>
				<color>ff1d0295</color>
				<width>4.0</width>
			</LineStyle>
		</Style>
		<Style id="branch_style31">
			<LineStyle>
				<color>ff1d0295</color>
				<width>4.0</width>
			</LineStyle>
		</Style>
		<Style id="branch_style31">
			<LineStyle>
				<color>ff1d0295</color>
				<width>4.0</width>
			</LineStyle>
		</Style>
		<Style id="branch_style31">
			<LineStyle>
				<color>ff1d0295</color>
				<width>4.0</width>
			</LineStyle>
		</Style>
		<Style id="branch_style31">
			<LineStyle>
				<color>ff1d0295</color>
				<width>4.0</width>
			</LineStyle>
		</Style>
		<Style id="branch_style31">
			<LineStyle>
				<color>ff1d0295</color>
				<width>4.0</width>
			</LineStyle>
		</Style>
		<Style id="branch_style31">
			<LineStyle>
				<color>ff1d0295</color>
				<width>4.0</width>
			</LineStyle>
		</Style>
		<Style id="branch_style31">
			<LineStyle>
				<color>ff1d0295</color>
				<width>4.0</width>
			</LineStyle>
		</Style>
		<Style id="branch_style31">
			<LineStyle>
				<color>ff1d0295</color>
				<width>4.0</width>
			</LineStyle>
		</Style>
		<Style id="branch_style31">
			<LineStyle>
				<color>ff1d0295</color>
				<width>4.0</width>
			</LineStyle>
		</Style>
		<Style id="branch_style31">
			<LineStyle>
				<color>ff1d0295</color>
				<width>4.0</width>
			</LineStyle>
		</Style>
		<Style id="branch_style31">
			<LineStyle>
				<color>ff1d0295</color>
				<width>4.0</width>
			</LineStyle>
		</Style>
		<Style id="branch_style31">
			<LineStyle>
				<color>ff1d0295</color>
				<width>4.0</width>
			</LineStyle>
		</Style>
		<Style id="branch_style31">
			<LineStyle>
				<color>ff1d0295</color>
				<width>4.0</width>
			</LineStyle>
		</Style>
		<Style id="branch_style31">
			<LineStyle>
				<color>ff1d0295</color>
				<width>4.0</width>
			</LineStyle>
		</Style>
		<Style id="branch_style31">
			<LineStyle>
				<color>ff1d0295</color>
				<width>4.0</width>
			</LineStyle>
		</Style>
		<Style id="branch_style31">
			<LineStyle>
				<color>ff1d0295</color>
				<width>4.0</width>
			</LineStyle>
		</Style>
		<Style id="branch_style31">
			<LineStyle>
				<color>ff1d0295</color>
				<width>4.0</width>
			</LineStyle>
		</Style>
		<Style id="branch_style31">
			<LineStyle>
				<color>ff1d0295</color>
				<width>4.0</width>
			</LineStyle>
		</Style>
		<Style id="branch_style31">
			<LineStyle>
				<color>ff1d0295</color>
				<width>4.0</width>
			</LineStyle>
		</Style>
		<Style id="branch_style31">
			<LineStyle>
				<color>ff1d0295</color>
				<width>4.0</width>
			</LineStyle>
		</Style>
		<Style id="branch_style31">
			<LineStyle>
				<color>ff1d0295</color>
				<width>4.0</width>
			</LineStyle>
		</Style>
		<Style id="branch_style31">
			<LineStyle>
				<color>ff1d0295</color>
				<width>4.0</width>
			</LineStyle>
		</Style>
		<Style id="branch_style31">
			<LineStyle>
				<color>ff1d0295</color>
				<width>4.0</width>
			</LineStyle>
		</Style>
		<Style id="branch_style31">
			<LineStyle>
				<color>ff1d0295</color>
				<width>4.0</width>
			</LineStyle>
		</Style>
		<Style id="branch_style31">
			<LineStyle>
				<color>ff1d0295</color>
				<width>4.0</width>
			</LineStyle>
		</Style>
		<Style id="branch_style31">
			<LineStyle>
				<color>ff1d0295</color>
				<width>4.0</width>
			</LineStyle>
		</Style>
		<Style id="branch_style31">
			<LineStyle>
				<color>ff1d0295</color>
				<width>4.0</width>
			</LineStyle>
		</Style>
		<Style id="branch_style31">
			<LineStyle>
				<color>ff1d0295</color>
				<width>4.0</width>
			</LineStyle>
		</Style>
		<Style id="branch_style31">
			<LineStyle>
				<color>ff1d0295</color>
				<width>4.0</width>
			</LineStyle>
		</Style>
		<Style id="branch_style32">
			<LineStyle>
				<color>ff2103ab</color>
				<width>4.0</width>
			</LineStyle>
		</Style>
		<Style id="branch_style32">
			<LineStyle>
				<color>ff2103ab</color>
				<width>4.0</width>
			</LineStyle>
		</Style>
		<Style id="branch_style32">
			<LineStyle>
				<color>ff2103ab</color>
				<width>4.0</width>
			</LineStyle>
		</Style>
		<Style id="branch_style32">
			<LineStyle>
				<color>ff2103ab</color>
				<width>4.0</width>
			</LineStyle>
		</Style>
		<Style id="branch_style32">
			<LineStyle>
				<color>ff2103ab</color>
				<width>4.0</width>
			</LineStyle>
		</Style>
		<Style id="branch_style32">
			<LineStyle>
				<color>ff2103ab</color>
				<width>4.0</width>
			</LineStyle>
		</Style>
		<Style id="branch_style32">
			<LineStyle>
				<color>ff2103ab</color>
				<width>4.0</width>
			</LineStyle>
		</Style>
		<Style id="branch_style32">
			<LineStyle>
				<color>ff2103ab</color>
				<width>4.0</width>
			</LineStyle>
		</Style>
		<Style id="branch_style32">
			<LineStyle>
				<color>ff2103ab</color>
				<width>4.0</width>
			</LineStyle>
		</Style>
		<Style id="branch_style32">
			<LineStyle>
				<color>ff2103ab</color>
				<width>4.0</width>
			</LineStyle>
		</Style>
		<Style id="branch_style32">
			<LineStyle>
				<color>ff2103ab</color>
				<width>4.0</width>
			</LineStyle>
		</Style>
		<Style id="branch_style32">
			<LineStyle>
				<color>ff2103ab</color>
				<width>4.0</width>
			</LineStyle>
		</Style>
		<Style id="branch_style32">
			<LineStyle>
				<color>ff2103ab</color>
				<width>4.0</width>
			</LineStyle>
		</Style>
		<Style id="branch_style32">
			<LineStyle>
				<color>ff2103ab</color>
				<width>4.0</width>
			</LineStyle>
		</Style>
		<Style id="branch_style32">
			<LineStyle>
				<color>ff2103ab</color>
				<width>4.0</width>
			</LineStyle>
		</Style>
		<Style id="branch_style32">
			<LineStyle>
				<color>ff2103ab</color>
				<width>4.0</width>
			</LineStyle>
		</Style>
		<Style id="branch_style32">
			<LineStyle>
				<color>ff2103ab</color>
				<width>4.0</width>
			</LineStyle>
		</Style>
		<Style id="branch_style32">
			<LineStyle>
				<color>ff2103ab</color>
				<width>4.0</width>
			</LineStyle>
		</Style>
		<Style id="branch_style32">
			<LineStyle>
				<color>ff2103ab</color>
				<width>4.0</width>
			</LineStyle>
		</Style>
		<Style id="branch_style32">
			<LineStyle>
				<color>ff2103ab</color>
				<width>4.0</width>
			</LineStyle>
		</Style>
		<Style id="branch_style32">
			<LineStyle>
				<color>ff2103ab</color>
				<width>4.0</width>
			</LineStyle>
		</Style>
		<Style id="branch_style32">
			<LineStyle>
				<color>ff2103ab</color>
				<width>4.0</width>
			</LineStyle>
		</Style>
		<Style id="branch_style32">
			<LineStyle>
				<color>ff2103ab</color>
				<width>4.0</width>
			</LineStyle>
		</Style>
		<Style id="branch_style32">
			<LineStyle>
				<color>ff2103ab</color>
				<width>4.0</width>
			</LineStyle>
		</Style>
		<Style id="branch_style32">
			<LineStyle>
				<color>ff2103ab</color>
				<width>4.0</width>
			</LineStyle>
		</Style>
		<Style id="branch_style32">
			<LineStyle>
				<color>ff2103ab</color>
				<width>4.0</width>
			</LineStyle>
		</Style>
		<Style id="branch_style32">
			<LineStyle>
				<color>ff2103ab</color>
				<width>4.0</width>
			</LineStyle>
		</Style>
		<Style id="branch_style32">
			<LineStyle>
				<color>ff2103ab</color>
				<width>4.0</width>
			</LineStyle>
		</Style>
		<Style id="branch_style32">
			<LineStyle>
				<color>ff2103ab</color>
				<width>4.0</width>
			</LineStyle>
		</Style>
		<Style id="branch_style32">
			<LineStyle>
				<color>ff2103ab</color>
				<width>4.0</width>
			</LineStyle>
		</Style>
		<Style id="branch_style32">
			<LineStyle>
				<color>ff2103ab</color>
				<width>4.0</width>
			</LineStyle>
		</Style>
		<Style id="branch_style32">
			<LineStyle>
				<color>ff2103ab</color>
				<width>4.0</width>
			</LineStyle>
		</Style>
		<Style id="branch_style32">
			<LineStyle>
				<color>ff2103ab</color>
				<width>4.0</width>
			</LineStyle>
		</Style>
		<Style id="branch_style32">
			<LineStyle>
				<color>ff2103ab</color>
				<width>4.0</width>
			</LineStyle>
		</Style>
		<Style id="branch_style32">
			<LineStyle>
				<color>ff2103ab</color>
				<width>4.0</width>
			</LineStyle>
		</Style>
		<Style id="branch_style32">
			<LineStyle>
				<color>ff2103ab</color>
				<width>4.0</width>
			</LineStyle>
		</Style>
		<Style id="branch_style32">
			<LineStyle>
				<color>ff2103ab</color>
				<width>4.0</width>
			</LineStyle>
		</Style>
		<Style id="branch_style32">
			<LineStyle>
				<color>ff2103ab</color>
				<width>4.0</width>
			</LineStyle>
		</Style>
		<Style id="branch_style32">
			<LineStyle>
				<color>ff2103ab</color>
				<width>4.0</width>
			</LineStyle>
		</Style>
		<Style id="branch_style32">
			<LineStyle>
				<color>ff2103ab</color>
				<width>4.0</width>
			</LineStyle>
		</Style>
		<Style id="branch_style32">
			<LineStyle>
				<color>ff2103ab</color>
				<width>4.0</width>
			</LineStyle>
		</Style>
		<Style id="branch_style32">
			<LineStyle>
				<color>ff2103ab</color>
				<width>4.0</width>
			</LineStyle>
		</Style>
		<Style id="branch_style32">
			<LineStyle>
				<color>ff2103ab</color>
				<width>4.0</width>
			</LineStyle>
		</Style>
		<Style id="branch_style32">
			<LineStyle>
				<color>ff2103ab</color>
				<width>4.0</width>
			</LineStyle>
		</Style>
		<Style id="branch_style32">
			<LineStyle>
				<color>ff2103ab</color>
				<width>4.0</width>
			</LineStyle>
		</Style>
		<Style id="branch_style32">
			<LineStyle>
				<color>ff2103ab</color>
				<width>4.0</width>
			</LineStyle>
		</Style>
		<Style id="branch_style32">
			<LineStyle>
				<color>ff2103ab</color>
				<width>4.0</width>
			</LineStyle>
		</Style>
		<Style id="branch_style32">
			<LineStyle>
				<color>ff2103ab</color>
				<width>4.0</width>
			</LineStyle>
		</Style>
		<Style id="branch_style32">
			<LineStyle>
				<color>ff2103ab</color>
				<width>4.0</width>
			</LineStyle>
		</Style>
		<Style id="branch_style32">
			<LineStyle>
				<color>ff2103ab</color>
				<width>4.0</width>
			</LineStyle>
		</Style>
		<Style id="branch_style32">
			<LineStyle>
				<color>ff2103ab</color>
				<width>4.0</width>
			</LineStyle>
		</Style>
		<Style id="branch_style32">
			<LineStyle>
				<color>ff2103ab</color>
				<width>4.0</width>
			</LineStyle>
		</Style>
		<Style id="branch_style32">
			<LineStyle>
				<color>ff2103ab</color>
				<width>4.0</width>
			</LineStyle>
		</Style>
		<Style id="branch_style32">
			<LineStyle>
				<color>ff2103ab</color>
				<width>4.0</width>
			</LineStyle>
		</Style>
		<Style id="branch_style32">
			<LineStyle>
				<color>ff2103ab</color>
				<width>4.0</width>
			</LineStyle>
		</Style>
		<Style id="branch_style32">
			<LineStyle>
				<color>ff2103ab</color>
				<width>4.0</width>
			</LineStyle>
		</Style>
		<Style id="branch_style32">
			<LineStyle>
				<color>ff2103ab</color>
				<width>4.0</width>
			</LineStyle>
		</Style>
		<Style id="branch_style32">
			<LineStyle>
				<color>ff2103ab</color>
				<width>4.0</width>
			</LineStyle>
		</Style>
		<Style id="branch_style32">
			<LineStyle>
				<color>ff2103ab</color>
				<width>4.0</width>
			</LineStyle>
		</Style>
		<Style id="branch_style32">
			<LineStyle>
				<color>ff2103ab</color>
				<width>4.0</width>
			</LineStyle>
		</Style>
		<Style id="branch_style32">
			<LineStyle>
				<color>ff2103ab</color>
				<width>4.0</width>
			</LineStyle>
		</Style>
		<Style id="branch_style32">
			<LineStyle>
				<color>ff2103ab</color>
				<width>4.0</width>
			</LineStyle>
		</Style>
		<Style id="branch_style32">
			<LineStyle>
				<color>ff2103ab</color>
				<width>4.0</width>
			</LineStyle>
		</Style>
		<Style id="branch_style32">
			<LineStyle>
				<color>ff2103ab</color>
				<width>4.0</width>
			</LineStyle>
		</Style>
		<Style id="branch_style32">
			<LineStyle>
				<color>ff2103ab</color>
				<width>4.0</width>
			</LineStyle>
		</Style>
		<Style id="branch_style32">
			<LineStyle>
				<color>ff2103ab</color>
				<width>4.0</width>
			</LineStyle>
		</Style>
		<Style id="branch_style32">
			<LineStyle>
				<color>ff2103ab</color>
				<width>4.0</width>
			</LineStyle>
		</Style>
		<Style id="branch_style32">
			<LineStyle>
				<color>ff2103ab</color>
				<width>4.0</width>
			</LineStyle>
		</Style>
		<Style id="branch_style32">
			<LineStyle>
				<color>ff2103ab</color>
				<width>4.0</width>
			</LineStyle>
		</Style>
		<Style id="branch_style32">
			<LineStyle>
				<color>ff2103ab</color>
				<width>4.0</width>
			</LineStyle>
		</Style>
		<Style id="branch_style32">
			<LineStyle>
				<color>ff2103ab</color>
				<width>4.0</width>
			</LineStyle>
		</Style>
		<Style id="branch_style32">
			<LineStyle>
				<color>ff2103ab</color>
				<width>4.0</width>
			</LineStyle>
		</Style>
		<Style id="branch_style32">
			<LineStyle>
				<color>ff2103ab</color>
				<width>4.0</width>
			</LineStyle>
		</Style>
		<Style id="branch_style32">
			<LineStyle>
				<color>ff2103ab</color>
				<width>4.0</width>
			</LineStyle>
		</Style>
		<Style id="branch_style32">
			<LineStyle>
				<color>ff2103ab</color>
				<width>4.0</width>
			</LineStyle>
		</Style>
		<Style id="branch_style32">
			<LineStyle>
				<color>ff2103ab</color>
				<width>4.0</width>
			</LineStyle>
		</Style>
		<Style id="branch_style32">
			<LineStyle>
				<color>ff2103ab</color>
				<width>4.0</width>
			</LineStyle>
		</Style>
		<Style id="branch_style32">
			<LineStyle>
				<color>ff2103ab</color>
				<width>4.0</width>
			</LineStyle>
		</Style>
		<Style id="branch_style32">
			<LineStyle>
				<color>ff2103ab</color>
				<width>4.0</width>
			</LineStyle>
		</Style>
		<Style id="branch_style32">
			<LineStyle>
				<color>ff2103ab</color>
				<width>4.0</width>
			</LineStyle>
		</Style>
		<Style id="branch_style32">
			<LineStyle>
				<color>ff2103ab</color>
				<width>4.0</width>
			</LineStyle>
		</Style>
		<Style id="branch_style32">
			<LineStyle>
				<color>ff2103ab</color>
				<width>4.0</width>
			</LineStyle>
		</Style>
		<Style id="branch_style32">
			<LineStyle>
				<color>ff2103ab</color>
				<width>4.0</width>
			</LineStyle>
		</Style>
		<Style id="branch_style32">
			<LineStyle>
				<color>ff2103ab</color>
				<width>4.0</width>
			</LineStyle>
		</Style>
		<Style id="branch_style32">
			<LineStyle>
				<color>ff2103ab</color>
				<width>4.0</width>
			</LineStyle>
		</Style>
		<Style id="branch_style32">
			<LineStyle>
				<color>ff2103ab</color>
				<width>4.0</width>
			</LineStyle>
		</Style>
		<Style id="branch_style32">
			<LineStyle>
				<color>ff2103ab</color>
				<width>4.0</width>
			</LineStyle>
		</Style>
		<Style id="branch_style32">
			<LineStyle>
				<color>ff2103ab</color>
				<width>4.0</width>
			</LineStyle>
		</Style>
		<Style id="branch_style32">
			<LineStyle>
				<color>ff2103ab</color>
				<width>4.0</width>
			</LineStyle>
		</Style>
		<Style id="branch_style32">
			<LineStyle>
				<color>ff2103ab</color>
				<width>4.0</width>
			</LineStyle>
		</Style>
		<Style id="branch_style32">
			<LineStyle>
				<color>ff2103ab</color>
				<width>4.0</width>
			</LineStyle>
		</Style>
		<Style id="branch_style32">
			<LineStyle>
				<color>ff2103ab</color>
				<width>4.0</width>
			</LineStyle>
		</Style>
		<Style id="branch_style32">
			<LineStyle>
				<color>ff2103ab</color>
				<width>4.0</width>
			</LineStyle>
		</Style>
		<Style id="branch_style32">
			<LineStyle>
				<color>ff2103ab</color>
				<width>4.0</width>
			</LineStyle>
		</Style>
		<Style id="branch_style32">
			<LineStyle>
				<color>ff2103ab</color>
				<width>4.0</width>
			</LineStyle>
		</Style>
		<Style id="branch_style32">
			<LineStyle>
				<color>ff2103ab</color>
				<width>4.0</width>
			</LineStyle>
		</Style>
		<Style id="branch_style32">
			<LineStyle>
				<color>ff2103ab</color>
				<width>4.0</width>
			</LineStyle>
		</Style>
		<Style id="branch_style32">
			<LineStyle>
				<color>ff2103ab</color>
				<width>4.0</width>
			</LineStyle>
		</Style>
		<Style id="branch_style32">
			<LineStyle>
				<color>ff2103ab</color>
				<width>4.0</width>
			</LineStyle>
		</Style>
		<Style id="branch_style32">
			<LineStyle>
				<color>ff2103ab</color>
				<width>4.0</width>
			</LineStyle>
		</Style>
		<Style id="branch_style33">
			<LineStyle>
				<color>ff070024</color>
				<width>4.0</width>
			</LineStyle>
		</Style>
		<Style id="branch_style33">
			<LineStyle>
				<color>ff070024</color>
				<width>4.0</width>
			</LineStyle>
		</Style>
		<Style id="branch_style33">
			<LineStyle>
				<color>ff070024</color>
				<width>4.0</width>
			</LineStyle>
		</Style>
		<Style id="branch_style33">
			<LineStyle>
				<color>ff070024</color>
				<width>4.0</width>
			</LineStyle>
		</Style>
		<Style id="branch_style33">
			<LineStyle>
				<color>ff070024</color>
				<width>4.0</width>
			</LineStyle>
		</Style>
		<Style id="branch_style33">
			<LineStyle>
				<color>ff070024</color>
				<width>4.0</width>
			</LineStyle>
		</Style>
		<Style id="branch_style33">
			<LineStyle>
				<color>ff070024</color>
				<width>4.0</width>
			</LineStyle>
		</Style>
		<Style id="branch_style33">
			<LineStyle>
				<color>ff070024</color>
				<width>4.0</width>
			</LineStyle>
		</Style>
		<Style id="branch_style33">
			<LineStyle>
				<color>ff070024</color>
				<width>4.0</width>
			</LineStyle>
		</Style>
		<Style id="branch_style33">
			<LineStyle>
				<color>ff070024</color>
				<width>4.0</width>
			</LineStyle>
		</Style>
		<Style id="branch_style33">
			<LineStyle>
				<color>ff070024</color>
				<width>4.0</width>
			</LineStyle>
		</Style>
		<Style id="branch_style33">
			<LineStyle>
				<color>ff070024</color>
				<width>4.0</width>
			</LineStyle>
		</Style>
		<Style id="branch_style33">
			<LineStyle>
				<color>ff070024</color>
				<width>4.0</width>
			</LineStyle>
		</Style>
		<Style id="branch_style33">
			<LineStyle>
				<color>ff070024</color>
				<width>4.0</width>
			</LineStyle>
		</Style>
		<Style id="branch_style33">
			<LineStyle>
				<color>ff070024</color>
				<width>4.0</width>
			</LineStyle>
		</Style>
		<Style id="branch_style33">
			<LineStyle>
				<color>ff070024</color>
				<width>4.0</width>
			</LineStyle>
		</Style>
		<Style id="branch_style33">
			<LineStyle>
				<color>ff070024</color>
				<width>4.0</width>
			</LineStyle>
		</Style>
		<Style id="branch_style33">
			<LineStyle>
				<color>ff070024</color>
				<width>4.0</width>
			</LineStyle>
		</Style>
		<Style id="branch_style33">
			<LineStyle>
				<color>ff070024</color>
				<width>4.0</width>
			</LineStyle>
		</Style>
		<Style id="branch_style33">
			<LineStyle>
				<color>ff070024</color>
				<width>4.0</width>
			</LineStyle>
		</Style>
		<Style id="branch_style33">
			<LineStyle>
				<color>ff070024</color>
				<width>4.0</width>
			</LineStyle>
		</Style>
		<Style id="branch_style33">
			<LineStyle>
				<color>ff070024</color>
				<width>4.0</width>
			</LineStyle>
		</Style>
		<Style id="branch_style33">
			<LineStyle>
				<color>ff070024</color>
				<width>4.0</width>
			</LineStyle>
		</Style>
		<Style id="branch_style33">
			<LineStyle>
				<color>ff070024</color>
				<width>4.0</width>
			</LineStyle>
		</Style>
		<Style id="branch_style33">
			<LineStyle>
				<color>ff070024</color>
				<width>4.0</width>
			</LineStyle>
		</Style>
		<Style id="branch_style33">
			<LineStyle>
				<color>ff070024</color>
				<width>4.0</width>
			</LineStyle>
		</Style>
		<Style id="branch_style33">
			<LineStyle>
				<color>ff070024</color>
				<width>4.0</width>
			</LineStyle>
		</Style>
		<Style id="branch_style33">
			<LineStyle>
				<color>ff070024</color>
				<width>4.0</width>
			</LineStyle>
		</Style>
		<Style id="branch_style33">
			<LineStyle>
				<color>ff070024</color>
				<width>4.0</width>
			</LineStyle>
		</Style>
		<Style id="branch_style33">
			<LineStyle>
				<color>ff070024</color>
				<width>4.0</width>
			</LineStyle>
		</Style>
		<Style id="branch_style33">
			<LineStyle>
				<color>ff070024</color>
				<width>4.0</width>
			</LineStyle>
		</Style>
		<Style id="branch_style33">
			<LineStyle>
				<color>ff070024</color>
				<width>4.0</width>
			</LineStyle>
		</Style>
		<Style id="branch_style33">
			<LineStyle>
				<color>ff070024</color>
				<width>4.0</width>
			</LineStyle>
		</Style>
		<Style id="branch_style33">
			<LineStyle>
				<color>ff070024</color>
				<width>4.0</width>
			</LineStyle>
		</Style>
		<Style id="branch_style33">
			<LineStyle>
				<color>ff070024</color>
				<width>4.0</width>
			</LineStyle>
		</Style>
		<Style id="branch_style33">
			<LineStyle>
				<color>ff070024</color>
				<width>4.0</width>
			</LineStyle>
		</Style>
		<Style id="branch_style33">
			<LineStyle>
				<color>ff070024</color>
				<width>4.0</width>
			</LineStyle>
		</Style>
		<Style id="branch_style33">
			<LineStyle>
				<color>ff070024</color>
				<width>4.0</width>
			</LineStyle>
		</Style>
		<Style id="branch_style33">
			<LineStyle>
				<color>ff070024</color>
				<width>4.0</width>
			</LineStyle>
		</Style>
		<Style id="branch_style33">
			<LineStyle>
				<color>ff070024</color>
				<width>4.0</width>
			</LineStyle>
		</Style>
		<Style id="branch_style33">
			<LineStyle>
				<color>ff070024</color>
				<width>4.0</width>
			</LineStyle>
		</Style>
		<Style id="branch_style33">
			<LineStyle>
				<color>ff070024</color>
				<width>4.0</width>
			</LineStyle>
		</Style>
		<Style id="branch_style33">
			<LineStyle>
				<color>ff070024</color>
				<width>4.0</width>
			</LineStyle>
		</Style>
		<Style id="branch_style33">
			<LineStyle>
				<color>ff070024</color>
				<width>4.0</width>
			</LineStyle>
		</Style>
		<Style id="branch_style33">
			<LineStyle>
				<color>ff070024</color>
				<width>4.0</width>
			</LineStyle>
		</Style>
		<Style id="branch_style33">
			<LineStyle>
				<color>ff070024</color>
				<width>4.0</width>
			</LineStyle>
		</Style>
		<Style id="branch_style33">
			<LineStyle>
				<color>ff070024</color>
				<width>4.0</width>
			</LineStyle>
		</Style>
		<Style id="branch_style33">
			<LineStyle>
				<color>ff070024</color>
				<width>4.0</width>
			</LineStyle>
		</Style>
		<Style id="branch_style33">
			<LineStyle>
				<color>ff070024</color>
				<width>4.0</width>
			</LineStyle>
		</Style>
		<Style id="branch_style33">
			<LineStyle>
				<color>ff070024</color>
				<width>4.0</width>
			</LineStyle>
		</Style>
		<Style id="branch_style33">
			<LineStyle>
				<color>ff070024</color>
				<width>4.0</width>
			</LineStyle>
		</Style>
		<Style id="branch_style33">
			<LineStyle>
				<color>ff070024</color>
				<width>4.0</width>
			</LineStyle>
		</Style>
		<Style id="branch_style33">
			<LineStyle>
				<color>ff070024</color>
				<width>4.0</width>
			</LineStyle>
		</Style>
		<Style id="branch_style33">
			<LineStyle>
				<color>ff070024</color>
				<width>4.0</width>
			</LineStyle>
		</Style>
		<Style id="branch_style33">
			<LineStyle>
				<color>ff070024</color>
				<width>4.0</width>
			</LineStyle>
		</Style>
		<Style id="branch_style33">
			<LineStyle>
				<color>ff070024</color>
				<width>4.0</width>
			</LineStyle>
		</Style>
		<Style id="branch_style33">
			<LineStyle>
				<color>ff070024</color>
				<width>4.0</width>
			</LineStyle>
		</Style>
		<Style id="branch_style33">
			<LineStyle>
				<color>ff070024</color>
				<width>4.0</width>
			</LineStyle>
		</Style>
		<Style id="branch_style33">
			<LineStyle>
				<color>ff070024</color>
				<width>4.0</width>
			</LineStyle>
		</Style>
		<Style id="branch_style33">
			<LineStyle>
				<color>ff070024</color>
				<width>4.0</width>
			</LineStyle>
		</Style>
		<Style id="branch_style33">
			<LineStyle>
				<color>ff070024</color>
				<width>4.0</width>
			</LineStyle>
		</Style>
		<Style id="branch_style33">
			<LineStyle>
				<color>ff070024</color>
				<width>4.0</width>
			</LineStyle>
		</Style>
		<Style id="branch_style33">
			<LineStyle>
				<color>ff070024</color>
				<width>4.0</width>
			</LineStyle>
		</Style>
		<Style id="branch_style33">
			<LineStyle>
				<color>ff070024</color>
				<width>4.0</width>
			</LineStyle>
		</Style>
		<Style id="branch_style33">
			<LineStyle>
				<color>ff070024</color>
				<width>4.0</width>
			</LineStyle>
		</Style>
		<Style id="branch_style33">
			<LineStyle>
				<color>ff070024</color>
				<width>4.0</width>
			</LineStyle>
		</Style>
		<Style id="branch_style33">
			<LineStyle>
				<color>ff070024</color>
				<width>4.0</width>
			</LineStyle>
		</Style>
		<Style id="branch_style33">
			<LineStyle>
				<color>ff070024</color>
				<width>4.0</width>
			</LineStyle>
		</Style>
		<Style id="branch_style33">
			<LineStyle>
				<color>ff070024</color>
				<width>4.0</width>
			</LineStyle>
		</Style>
		<Style id="branch_style33">
			<LineStyle>
				<color>ff070024</color>
				<width>4.0</width>
			</LineStyle>
		</Style>
		<Style id="branch_style33">
			<LineStyle>
				<color>ff070024</color>
				<width>4.0</width>
			</LineStyle>
		</Style>
		<Style id="branch_style33">
			<LineStyle>
				<color>ff070024</color>
				<width>4.0</width>
			</LineStyle>
		</Style>
		<Style id="branch_style33">
			<LineStyle>
				<color>ff070024</color>
				<width>4.0</width>
			</LineStyle>
		</Style>
		<Style id="branch_style33">
			<LineStyle>
				<color>ff070024</color>
				<width>4.0</width>
			</LineStyle>
		</Style>
		<Style id="branch_style33">
			<LineStyle>
				<color>ff070024</color>
				<width>4.0</width>
			</LineStyle>
		</Style>
		<Style id="branch_style33">
			<LineStyle>
				<color>ff070024</color>
				<width>4.0</width>
			</LineStyle>
		</Style>
		<Style id="branch_style33">
			<LineStyle>
				<color>ff070024</color>
				<width>4.0</width>
			</LineStyle>
		</Style>
		<Style id="branch_style33">
			<LineStyle>
				<color>ff070024</color>
				<width>4.0</width>
			</LineStyle>
		</Style>
		<Style id="branch_style33">
			<LineStyle>
				<color>ff070024</color>
				<width>4.0</width>
			</LineStyle>
		</Style>
		<Style id="branch_style33">
			<LineStyle>
				<color>ff070024</color>
				<width>4.0</width>
			</LineStyle>
		</Style>
		<Style id="branch_style33">
			<LineStyle>
				<color>ff070024</color>
				<width>4.0</width>
			</LineStyle>
		</Style>
		<Style id="branch_style33">
			<LineStyle>
				<color>ff070024</color>
				<width>4.0</width>
			</LineStyle>
		</Style>
		<Style id="branch_style33">
			<LineStyle>
				<color>ff070024</color>
				<width>4.0</width>
			</LineStyle>
		</Style>
		<Style id="branch_style33">
			<LineStyle>
				<color>ff070024</color>
				<width>4.0</width>
			</LineStyle>
		</Style>
		<Style id="branch_style33">
			<LineStyle>
				<color>ff070024</color>
				<width>4.0</width>
			</LineStyle>
		</Style>
		<Style id="branch_style33">
			<LineStyle>
				<color>ff070024</color>
				<width>4.0</width>
			</LineStyle>
		</Style>
		<Style id="branch_style33">
			<LineStyle>
				<color>ff070024</color>
				<width>4.0</width>
			</LineStyle>
		</Style>
		<Style id="branch_style33">
			<LineStyle>
				<color>ff070024</color>
				<width>4.0</width>
			</LineStyle>
		</Style>
		<Style id="branch_style33">
			<LineStyle>
				<color>ff070024</color>
				<width>4.0</width>
			</LineStyle>
		</Style>
		<Style id="branch_style33">
			<LineStyle>
				<color>ff070024</color>
				<width>4.0</width>
			</LineStyle>
		</Style>
		<Style id="branch_style33">
			<LineStyle>
				<color>ff070024</color>
				<width>4.0</width>
			</LineStyle>
		</Style>
		<Style id="branch_style33">
			<LineStyle>
				<color>ff070024</color>
				<width>4.0</width>
			</LineStyle>
		</Style>
		<Style id="branch_style33">
			<LineStyle>
				<color>ff070024</color>
				<width>4.0</width>
			</LineStyle>
		</Style>
		<Style id="branch_style33">
			<LineStyle>
				<color>ff070024</color>
				<width>4.0</width>
			</LineStyle>
		</Style>
		<Style id="branch_style33">
			<LineStyle>
				<color>ff070024</color>
				<width>4.0</width>
			</LineStyle>
		</Style>
		<Style id="branch_style33">
			<LineStyle>
				<color>ff070024</color>
				<width>4.0</width>
			</LineStyle>
		</Style>
		<Style id="branch_style33">
			<LineStyle>
				<color>ff070024</color>
				<width>4.0</width>
			</LineStyle>
		</Style>
		<Style id="branch_style33">
			<LineStyle>
				<color>ff070024</color>
				<width>4.0</width>
			</LineStyle>
		</Style>
		<Style id="branch_style33">
			<LineStyle>
				<color>ff070024</color>
				<width>4.0</width>
			</LineStyle>
		</Style>
		<Style id="branch_style33">
			<LineStyle>
				<color>ff070024</color>
				<width>4.0</width>
			</LineStyle>
		</Style>
		<Style id="branch_style34">
			<LineStyle>
				<color>ff0f014f</color>
				<width>4.0</width>
			</LineStyle>
		</Style>
		<Style id="branch_style35">
			<LineStyle>
				<color>ff0a0137</color>
				<width>4.0</width>
			</LineStyle>
		</Style>
		<Style id="branch_style35">
			<LineStyle>
				<color>ff0a0137</color>
				<width>4.0</width>
			</LineStyle>
		</Style>
		<Style id="branch_style35">
			<LineStyle>
				<color>ff0a0137</color>
				<width>4.0</width>
			</LineStyle>
		</Style>
		<Style id="branch_style35">
			<LineStyle>
				<color>ff0a0137</color>
				<width>4.0</width>
			</LineStyle>
		</Style>
		<Style id="branch_style35">
			<LineStyle>
				<color>ff0a0137</color>
				<width>4.0</width>
			</LineStyle>
		</Style>
		<Style id="branch_style35">
			<LineStyle>
				<color>ff0a0137</color>
				<width>4.0</width>
			</LineStyle>
		</Style>
		<Style id="branch_style35">
			<LineStyle>
				<color>ff0a0137</color>
				<width>4.0</width>
			</LineStyle>
		</Style>
		<Style id="branch_style35">
			<LineStyle>
				<color>ff0a0137</color>
				<width>4.0</width>
			</LineStyle>
		</Style>
		<Style id="branch_style35">
			<LineStyle>
				<color>ff0a0137</color>
				<width>4.0</width>
			</LineStyle>
		</Style>
		<Style id="branch_style35">
			<LineStyle>
				<color>ff0a0137</color>
				<width>4.0</width>
			</LineStyle>
		</Style>
		<Style id="branch_style35">
			<LineStyle>
				<color>ff0a0137</color>
				<width>4.0</width>
			</LineStyle>
		</Style>
		<Style id="branch_style35">
			<LineStyle>
				<color>ff0a0137</color>
				<width>4.0</width>
			</LineStyle>
		</Style>
		<Style id="branch_style35">
			<LineStyle>
				<color>ff0a0137</color>
				<width>4.0</width>
			</LineStyle>
		</Style>
		<Style id="branch_style35">
			<LineStyle>
				<color>ff0a0137</color>
				<width>4.0</width>
			</LineStyle>
		</Style>
		<Style id="branch_style35">
			<LineStyle>
				<color>ff0a0137</color>
				<width>4.0</width>
			</LineStyle>
		</Style>
		<Style id="branch_style35">
			<LineStyle>
				<color>ff0a0137</color>
				<width>4.0</width>
			</LineStyle>
		</Style>
		<Style id="branch_style35">
			<LineStyle>
				<color>ff0a0137</color>
				<width>4.0</width>
			</LineStyle>
		</Style>
		<Style id="branch_style35">
			<LineStyle>
				<color>ff0a0137</color>
				<width>4.0</width>
			</LineStyle>
		</Style>
		<Style id="branch_style35">
			<LineStyle>
				<color>ff0a0137</color>
				<width>4.0</width>
			</LineStyle>
		</Style>
		<Style id="branch_style35">
			<LineStyle>
				<color>ff0a0137</color>
				<width>4.0</width>
			</LineStyle>
		</Style>
		<Style id="branch_style35">
			<LineStyle>
				<color>ff0a0137</color>
				<width>4.0</width>
			</LineStyle>
		</Style>
		<Style id="branch_style35">
			<LineStyle>
				<color>ff0a0137</color>
				<width>4.0</width>
			</LineStyle>
		</Style>
		<Style id="branch_style35">
			<LineStyle>
				<color>ff0a0137</color>
				<width>4.0</width>
			</LineStyle>
		</Style>
		<Style id="branch_style35">
			<LineStyle>
				<color>ff0a0137</color>
				<width>4.0</width>
			</LineStyle>
		</Style>
		<Style id="branch_style35">
			<LineStyle>
				<color>ff0a0137</color>
				<width>4.0</width>
			</LineStyle>
		</Style>
		<Style id="branch_style35">
			<LineStyle>
				<color>ff0a0137</color>
				<width>4.0</width>
			</LineStyle>
		</Style>
		<Style id="branch_style35">
			<LineStyle>
				<color>ff0a0137</color>
				<width>4.0</width>
			</LineStyle>
		</Style>
		<Style id="branch_style35">
			<LineStyle>
				<color>ff0a0137</color>
				<width>4.0</width>
			</LineStyle>
		</Style>
		<Style id="branch_style35">
			<LineStyle>
				<color>ff0a0137</color>
				<width>4.0</width>
			</LineStyle>
		</Style>
		<Style id="branch_style35">
			<LineStyle>
				<color>ff0a0137</color>
				<width>4.0</width>
			</LineStyle>
		</Style>
		<Style id="branch_style35">
			<LineStyle>
				<color>ff0a0137</color>
				<width>4.0</width>
			</LineStyle>
		</Style>
		<Style id="branch_style35">
			<LineStyle>
				<color>ff0a0137</color>
				<width>4.0</width>
			</LineStyle>
		</Style>
		<Style id="branch_style35">
			<LineStyle>
				<color>ff0a0137</color>
				<width>4.0</width>
			</LineStyle>
		</Style>
		<Style id="branch_style35">
			<LineStyle>
				<color>ff0a0137</color>
				<width>4.0</width>
			</LineStyle>
		</Style>
		<Style id="branch_style35">
			<LineStyle>
				<color>ff0a0137</color>
				<width>4.0</width>
			</LineStyle>
		</Style>
		<Style id="branch_style35">
			<LineStyle>
				<color>ff0a0137</color>
				<width>4.0</width>
			</LineStyle>
		</Style>
		<Style id="branch_style35">
			<LineStyle>
				<color>ff0a0137</color>
				<width>4.0</width>
			</LineStyle>
		</Style>
		<Style id="branch_style35">
			<LineStyle>
				<color>ff0a0137</color>
				<width>4.0</width>
			</LineStyle>
		</Style>
		<Style id="branch_style35">
			<LineStyle>
				<color>ff0a0137</color>
				<width>4.0</width>
			</LineStyle>
		</Style>
		<Style id="branch_style35">
			<LineStyle>
				<color>ff0a0137</color>
				<width>4.0</width>
			</LineStyle>
		</Style>
		<Style id="branch_style35">
			<LineStyle>
				<color>ff0a0137</color>
				<width>4.0</width>
			</LineStyle>
		</Style>
		<Style id="branch_style35">
			<LineStyle>
				<color>ff0a0137</color>
				<width>4.0</width>
			</LineStyle>
		</Style>
		<Style id="branch_style35">
			<LineStyle>
				<color>ff0a0137</color>
				<width>4.0</width>
			</LineStyle>
		</Style>
		<Style id="branch_style35">
			<LineStyle>
				<color>ff0a0137</color>
				<width>4.0</width>
			</LineStyle>
		</Style>
		<Style id="branch_style35">
			<LineStyle>
				<color>ff0a0137</color>
				<width>4.0</width>
			</LineStyle>
		</Style>
		<Style id="branch_style35">
			<LineStyle>
				<color>ff0a0137</color>
				<width>4.0</width>
			</LineStyle>
		</Style>
		<Style id="branch_style35">
			<LineStyle>
				<color>ff0a0137</color>
				<width>4.0</width>
			</LineStyle>
		</Style>
		<Style id="branch_style35">
			<LineStyle>
				<color>ff0a0137</color>
				<width>4.0</width>
			</LineStyle>
		</Style>
		<Style id="branch_style35">
			<LineStyle>
				<color>ff0a0137</color>
				<width>4.0</width>
			</LineStyle>
		</Style>
		<Style id="branch_style35">
			<LineStyle>
				<color>ff0a0137</color>
				<width>4.0</width>
			</LineStyle>
		</Style>
		<Style id="branch_style35">
			<LineStyle>
				<color>ff0a0137</color>
				<width>4.0</width>
			</LineStyle>
		</Style>
		<Style id="branch_style35">
			<LineStyle>
				<color>ff0a0137</color>
				<width>4.0</width>
			</LineStyle>
		</Style>
		<Style id="branch_style35">
			<LineStyle>
				<color>ff0a0137</color>
				<width>4.0</width>
			</LineStyle>
		</Style>
		<Style id="branch_style35">
			<LineStyle>
				<color>ff0a0137</color>
				<width>4.0</width>
			</LineStyle>
		</Style>
		<Style id="branch_style35">
			<LineStyle>
				<color>ff0a0137</color>
				<width>4.0</width>
			</LineStyle>
		</Style>
		<Style id="branch_style35">
			<LineStyle>
				<color>ff0a0137</color>
				<width>4.0</width>
			</LineStyle>
		</Style>
		<Style id="branch_style35">
			<LineStyle>
				<color>ff0a0137</color>
				<width>4.0</width>
			</LineStyle>
		</Style>
		<Style id="branch_style35">
			<LineStyle>
				<color>ff0a0137</color>
				<width>4.0</width>
			</LineStyle>
		</Style>
		<Style id="branch_style35">
			<LineStyle>
				<color>ff0a0137</color>
				<width>4.0</width>
			</LineStyle>
		</Style>
		<Style id="branch_style35">
			<LineStyle>
				<color>ff0a0137</color>
				<width>4.0</width>
			</LineStyle>
		</Style>
		<Style id="branch_style35">
			<LineStyle>
				<color>ff0a0137</color>
				<width>4.0</width>
			</LineStyle>
		</Style>
		<Style id="branch_style35">
			<LineStyle>
				<color>ff0a0137</color>
				<width>4.0</width>
			</LineStyle>
		</Style>
		<Style id="branch_style35">
			<LineStyle>
				<color>ff0a0137</color>
				<width>4.0</width>
			</LineStyle>
		</Style>
		<Style id="branch_style35">
			<LineStyle>
				<color>ff0a0137</color>
				<width>4.0</width>
			</LineStyle>
		</Style>
		<Style id="branch_style35">
			<LineStyle>
				<color>ff0a0137</color>
				<width>4.0</width>
			</LineStyle>
		</Style>
		<Style id="branch_style35">
			<LineStyle>
				<color>ff0a0137</color>
				<width>4.0</width>
			</LineStyle>
		</Style>
		<Style id="branch_style35">
			<LineStyle>
				<color>ff0a0137</color>
				<width>4.0</width>
			</LineStyle>
		</Style>
		<Style id="branch_style35">
			<LineStyle>
				<color>ff0a0137</color>
				<width>4.0</width>
			</LineStyle>
		</Style>
		<Style id="branch_style35">
			<LineStyle>
				<color>ff0a0137</color>
				<width>4.0</width>
			</LineStyle>
		</Style>
		<Style id="branch_style35">
			<LineStyle>
				<color>ff0a0137</color>
				<width>4.0</width>
			</LineStyle>
		</Style>
		<Style id="branch_style35">
			<LineStyle>
				<color>ff0a0137</color>
				<width>4.0</width>
			</LineStyle>
		</Style>
		<Style id="branch_style35">
			<LineStyle>
				<color>ff0a0137</color>
				<width>4.0</width>
			</LineStyle>
		</Style>
		<Style id="branch_style35">
			<LineStyle>
				<color>ff0a0137</color>
				<width>4.0</width>
			</LineStyle>
		</Style>
		<Style id="branch_style35">
			<LineStyle>
				<color>ff0a0137</color>
				<width>4.0</width>
			</LineStyle>
		</Style>
		<Style id="branch_style35">
			<LineStyle>
				<color>ff0a0137</color>
				<width>4.0</width>
			</LineStyle>
		</Style>
		<Style id="branch_style35">
			<LineStyle>
				<color>ff0a0137</color>
				<width>4.0</width>
			</LineStyle>
		</Style>
		<Style id="branch_style35">
			<LineStyle>
				<color>ff0a0137</color>
				<width>4.0</width>
			</LineStyle>
		</Style>
		<Style id="branch_style35">
			<LineStyle>
				<color>ff0a0137</color>
				<width>4.0</width>
			</LineStyle>
		</Style>
		<Style id="branch_style35">
			<LineStyle>
				<color>ff0a0137</color>
				<width>4.0</width>
			</LineStyle>
		</Style>
		<Style id="branch_style35">
			<LineStyle>
				<color>ff0a0137</color>
				<width>4.0</width>
			</LineStyle>
		</Style>
		<Style id="branch_style35">
			<LineStyle>
				<color>ff0a0137</color>
				<width>4.0</width>
			</LineStyle>
		</Style>
		<Style id="branch_style35">
			<LineStyle>
				<color>ff0a0137</color>
				<width>4.0</width>
			</LineStyle>
		</Style>
		<Style id="branch_style35">
			<LineStyle>
				<color>ff0a0137</color>
				<width>4.0</width>
			</LineStyle>
		</Style>
		<Style id="branch_style35">
			<LineStyle>
				<color>ff0a0137</color>
				<width>4.0</width>
			</LineStyle>
		</Style>
		<Style id="branch_style35">
			<LineStyle>
				<color>ff0a0137</color>
				<width>4.0</width>
			</LineStyle>
		</Style>
		<Style id="branch_style35">
			<LineStyle>
				<color>ff0a0137</color>
				<width>4.0</width>
			</LineStyle>
		</Style>
		<Style id="branch_style35">
			<LineStyle>
				<color>ff0a0137</color>
				<width>4.0</width>
			</LineStyle>
		</Style>
		<Style id="branch_style35">
			<LineStyle>
				<color>ff0a0137</color>
				<width>4.0</width>
			</LineStyle>
		</Style>
		<Style id="branch_style35">
			<LineStyle>
				<color>ff0a0137</color>
				<width>4.0</width>
			</LineStyle>
		</Style>
		<Style id="branch_style35">
			<LineStyle>
				<color>ff0a0137</color>
				<width>4.0</width>
			</LineStyle>
		</Style>
		<Style id="branch_style35">
			<LineStyle>
				<color>ff0a0137</color>
				<width>4.0</width>
			</LineStyle>
		</Style>
		<Style id="branch_style35">
			<LineStyle>
				<color>ff0a0137</color>
				<width>4.0</width>
			</LineStyle>
		</Style>
		<Style id="branch_style35">
			<LineStyle>
				<color>ff0a0137</color>
				<width>4.0</width>
			</LineStyle>
		</Style>
		<Style id="branch_style35">
			<LineStyle>
				<color>ff0a0137</color>
				<width>4.0</width>
			</LineStyle>
		</Style>
		<Style id="branch_style35">
			<LineStyle>
				<color>ff0a0137</color>
				<width>4.0</width>
			</LineStyle>
		</Style>
		<Style id="branch_style35">
			<LineStyle>
				<color>ff0a0137</color>
				<width>4.0</width>
			</LineStyle>
		</Style>
		<Style id="branch_style35">
			<LineStyle>
				<color>ff0a0137</color>
				<width>4.0</width>
			</LineStyle>
		</Style>
		<Style id="branch_style35">
			<LineStyle>
				<color>ff0a0137</color>
				<width>4.0</width>
			</LineStyle>
		</Style>
		<Style id="branch_style35">
			<LineStyle>
				<color>ff0a0137</color>
				<width>4.0</width>
			</LineStyle>
		</Style>
		<Style id="branch_style35">
			<LineStyle>
				<color>ff0a0137</color>
				<width>4.0</width>
			</LineStyle>
		</Style>
		<Style id="branch_style36">
			<LineStyle>
				<color>ff0c013e</color>
				<width>4.0</width>
			</LineStyle>
		</Style>
		<Style id="branch_style36">
			<LineStyle>
				<color>ff0c013e</color>
				<width>4.0</width>
			</LineStyle>
		</Style>
		<Style id="branch_style36">
			<LineStyle>
				<color>ff0c013e</color>
				<width>4.0</width>
			</LineStyle>
		</Style>
		<Style id="branch_style36">
			<LineStyle>
				<color>ff0c013e</color>
				<width>4.0</width>
			</LineStyle>
		</Style>
		<Style id="branch_style36">
			<LineStyle>
				<color>ff0c013e</color>
				<width>4.0</width>
			</LineStyle>
		</Style>
		<Style id="branch_style36">
			<LineStyle>
				<color>ff0c013e</color>
				<width>4.0</width>
			</LineStyle>
		</Style>
		<Style id="branch_style36">
			<LineStyle>
				<color>ff0c013e</color>
				<width>4.0</width>
			</LineStyle>
		</Style>
		<Style id="branch_style36">
			<LineStyle>
				<color>ff0c013e</color>
				<width>4.0</width>
			</LineStyle>
		</Style>
		<Style id="branch_style36">
			<LineStyle>
				<color>ff0c013e</color>
				<width>4.0</width>
			</LineStyle>
		</Style>
		<Style id="branch_style36">
			<LineStyle>
				<color>ff0c013e</color>
				<width>4.0</width>
			</LineStyle>
		</Style>
		<Style id="branch_style36">
			<LineStyle>
				<color>ff0c013e</color>
				<width>4.0</width>
			</LineStyle>
		</Style>
		<Style id="branch_style36">
			<LineStyle>
				<color>ff0c013e</color>
				<width>4.0</width>
			</LineStyle>
		</Style>
		<Style id="branch_style36">
			<LineStyle>
				<color>ff0c013e</color>
				<width>4.0</width>
			</LineStyle>
		</Style>
		<Style id="branch_style36">
			<LineStyle>
				<color>ff0c013e</color>
				<width>4.0</width>
			</LineStyle>
		</Style>
		<Style id="branch_style36">
			<LineStyle>
				<color>ff0c013e</color>
				<width>4.0</width>
			</LineStyle>
		</Style>
		<Style id="branch_style36">
			<LineStyle>
				<color>ff0c013e</color>
				<width>4.0</width>
			</LineStyle>
		</Style>
		<Style id="branch_style36">
			<LineStyle>
				<color>ff0c013e</color>
				<width>4.0</width>
			</LineStyle>
		</Style>
		<Style id="branch_style36">
			<LineStyle>
				<color>ff0c013e</color>
				<width>4.0</width>
			</LineStyle>
		</Style>
		<Style id="branch_style36">
			<LineStyle>
				<color>ff0c013e</color>
				<width>4.0</width>
			</LineStyle>
		</Style>
		<Style id="branch_style36">
			<LineStyle>
				<color>ff0c013e</color>
				<width>4.0</width>
			</LineStyle>
		</Style>
		<Style id="branch_style36">
			<LineStyle>
				<color>ff0c013e</color>
				<width>4.0</width>
			</LineStyle>
		</Style>
		<Style id="branch_style36">
			<LineStyle>
				<color>ff0c013e</color>
				<width>4.0</width>
			</LineStyle>
		</Style>
		<Style id="branch_style36">
			<LineStyle>
				<color>ff0c013e</color>
				<width>4.0</width>
			</LineStyle>
		</Style>
		<Style id="branch_style36">
			<LineStyle>
				<color>ff0c013e</color>
				<width>4.0</width>
			</LineStyle>
		</Style>
		<Style id="branch_style36">
			<LineStyle>
				<color>ff0c013e</color>
				<width>4.0</width>
			</LineStyle>
		</Style>
		<Style id="branch_style36">
			<LineStyle>
				<color>ff0c013e</color>
				<width>4.0</width>
			</LineStyle>
		</Style>
		<Style id="branch_style36">
			<LineStyle>
				<color>ff0c013e</color>
				<width>4.0</width>
			</LineStyle>
		</Style>
		<Style id="branch_style36">
			<LineStyle>
				<color>ff0c013e</color>
				<width>4.0</width>
			</LineStyle>
		</Style>
		<Style id="branch_style36">
			<LineStyle>
				<color>ff0c013e</color>
				<width>4.0</width>
			</LineStyle>
		</Style>
		<Style id="branch_style36">
			<LineStyle>
				<color>ff0c013e</color>
				<width>4.0</width>
			</LineStyle>
		</Style>
		<Style id="branch_style36">
			<LineStyle>
				<color>ff0c013e</color>
				<width>4.0</width>
			</LineStyle>
		</Style>
		<Style id="branch_style36">
			<LineStyle>
				<color>ff0c013e</color>
				<width>4.0</width>
			</LineStyle>
		</Style>
		<Style id="branch_style36">
			<LineStyle>
				<color>ff0c013e</color>
				<width>4.0</width>
			</LineStyle>
		</Style>
		<Style id="branch_style36">
			<LineStyle>
				<color>ff0c013e</color>
				<width>4.0</width>
			</LineStyle>
		</Style>
		<Style id="branch_style36">
			<LineStyle>
				<color>ff0c013e</color>
				<width>4.0</width>
			</LineStyle>
		</Style>
		<Style id="branch_style36">
			<LineStyle>
				<color>ff0c013e</color>
				<width>4.0</width>
			</LineStyle>
		</Style>
		<Style id="branch_style36">
			<LineStyle>
				<color>ff0c013e</color>
				<width>4.0</width>
			</LineStyle>
		</Style>
		<Style id="branch_style36">
			<LineStyle>
				<color>ff0c013e</color>
				<width>4.0</width>
			</LineStyle>
		</Style>
		<Style id="branch_style36">
			<LineStyle>
				<color>ff0c013e</color>
				<width>4.0</width>
			</LineStyle>
		</Style>
		<Style id="branch_style36">
			<LineStyle>
				<color>ff0c013e</color>
				<width>4.0</width>
			</LineStyle>
		</Style>
		<Style id="branch_style36">
			<LineStyle>
				<color>ff0c013e</color>
				<width>4.0</width>
			</LineStyle>
		</Style>
		<Style id="branch_style36">
			<LineStyle>
				<color>ff0c013e</color>
				<width>4.0</width>
			</LineStyle>
		</Style>
		<Style id="branch_style36">
			<LineStyle>
				<color>ff0c013e</color>
				<width>4.0</width>
			</LineStyle>
		</Style>
		<Style id="branch_style36">
			<LineStyle>
				<color>ff0c013e</color>
				<width>4.0</width>
			</LineStyle>
		</Style>
		<Style id="branch_style36">
			<LineStyle>
				<color>ff0c013e</color>
				<width>4.0</width>
			</LineStyle>
		</Style>
		<Style id="branch_style36">
			<LineStyle>
				<color>ff0c013e</color>
				<width>4.0</width>
			</LineStyle>
		</Style>
		<Style id="branch_style36">
			<LineStyle>
				<color>ff0c013e</color>
				<width>4.0</width>
			</LineStyle>
		</Style>
		<Style id="branch_style36">
			<LineStyle>
				<color>ff0c013e</color>
				<width>4.0</width>
			</LineStyle>
		</Style>
		<Style id="branch_style36">
			<LineStyle>
				<color>ff0c013e</color>
				<width>4.0</width>
			</LineStyle>
		</Style>
		<Style id="branch_style36">
			<LineStyle>
				<color>ff0c013e</color>
				<width>4.0</width>
			</LineStyle>
		</Style>
		<Style id="branch_style36">
			<LineStyle>
				<color>ff0c013e</color>
				<width>4.0</width>
			</LineStyle>
		</Style>
		<Style id="branch_style36">
			<LineStyle>
				<color>ff0c013e</color>
				<width>4.0</width>
			</LineStyle>
		</Style>
		<Style id="branch_style36">
			<LineStyle>
				<color>ff0c013e</color>
				<width>4.0</width>
			</LineStyle>
		</Style>
		<Style id="branch_style36">
			<LineStyle>
				<color>ff0c013e</color>
				<width>4.0</width>
			</LineStyle>
		</Style>
		<Style id="branch_style36">
			<LineStyle>
				<color>ff0c013e</color>
				<width>4.0</width>
			</LineStyle>
		</Style>
		<Style id="branch_style36">
			<LineStyle>
				<color>ff0c013e</color>
				<width>4.0</width>
			</LineStyle>
		</Style>
		<Style id="branch_style36">
			<LineStyle>
				<color>ff0c013e</color>
				<width>4.0</width>
			</LineStyle>
		</Style>
		<Style id="branch_style36">
			<LineStyle>
				<color>ff0c013e</color>
				<width>4.0</width>
			</LineStyle>
		</Style>
		<Style id="branch_style36">
			<LineStyle>
				<color>ff0c013e</color>
				<width>4.0</width>
			</LineStyle>
		</Style>
		<Style id="branch_style36">
			<LineStyle>
				<color>ff0c013e</color>
				<width>4.0</width>
			</LineStyle>
		</Style>
		<Style id="branch_style36">
			<LineStyle>
				<color>ff0c013e</color>
				<width>4.0</width>
			</LineStyle>
		</Style>
		<Style id="branch_style36">
			<LineStyle>
				<color>ff0c013e</color>
				<width>4.0</width>
			</LineStyle>
		</Style>
		<Style id="branch_style36">
			<LineStyle>
				<color>ff0c013e</color>
				<width>4.0</width>
			</LineStyle>
		</Style>
		<Style id="branch_style36">
			<LineStyle>
				<color>ff0c013e</color>
				<width>4.0</width>
			</LineStyle>
		</Style>
		<Style id="branch_style36">
			<LineStyle>
				<color>ff0c013e</color>
				<width>4.0</width>
			</LineStyle>
		</Style>
		<Style id="branch_style36">
			<LineStyle>
				<color>ff0c013e</color>
				<width>4.0</width>
			</LineStyle>
		</Style>
		<Style id="branch_style36">
			<LineStyle>
				<color>ff0c013e</color>
				<width>4.0</width>
			</LineStyle>
		</Style>
		<Style id="branch_style36">
			<LineStyle>
				<color>ff0c013e</color>
				<width>4.0</width>
			</LineStyle>
		</Style>
		<Style id="branch_style36">
			<LineStyle>
				<color>ff0c013e</color>
				<width>4.0</width>
			</LineStyle>
		</Style>
		<Style id="branch_style36">
			<LineStyle>
				<color>ff0c013e</color>
				<width>4.0</width>
			</LineStyle>
		</Style>
		<Style id="branch_style36">
			<LineStyle>
				<color>ff0c013e</color>
				<width>4.0</width>
			</LineStyle>
		</Style>
		<Style id="branch_style36">
			<LineStyle>
				<color>ff0c013e</color>
				<width>4.0</width>
			</LineStyle>
		</Style>
		<Style id="branch_style36">
			<LineStyle>
				<color>ff0c013e</color>
				<width>4.0</width>
			</LineStyle>
		</Style>
		<Style id="branch_style36">
			<LineStyle>
				<color>ff0c013e</color>
				<width>4.0</width>
			</LineStyle>
		</Style>
		<Style id="branch_style36">
			<LineStyle>
				<color>ff0c013e</color>
				<width>4.0</width>
			</LineStyle>
		</Style>
		<Style id="branch_style36">
			<LineStyle>
				<color>ff0c013e</color>
				<width>4.0</width>
			</LineStyle>
		</Style>
		<Style id="branch_style36">
			<LineStyle>
				<color>ff0c013e</color>
				<width>4.0</width>
			</LineStyle>
		</Style>
		<Style id="branch_style36">
			<LineStyle>
				<color>ff0c013e</color>
				<width>4.0</width>
			</LineStyle>
		</Style>
		<Style id="branch_style36">
			<LineStyle>
				<color>ff0c013e</color>
				<width>4.0</width>
			</LineStyle>
		</Style>
		<Style id="branch_style36">
			<LineStyle>
				<color>ff0c013e</color>
				<width>4.0</width>
			</LineStyle>
		</Style>
		<Style id="branch_style36">
			<LineStyle>
				<color>ff0c013e</color>
				<width>4.0</width>
			</LineStyle>
		</Style>
		<Style id="branch_style36">
			<LineStyle>
				<color>ff0c013e</color>
				<width>4.0</width>
			</LineStyle>
		</Style>
		<Style id="branch_style36">
			<LineStyle>
				<color>ff0c013e</color>
				<width>4.0</width>
			</LineStyle>
		</Style>
		<Style id="branch_style36">
			<LineStyle>
				<color>ff0c013e</color>
				<width>4.0</width>
			</LineStyle>
		</Style>
		<Style id="branch_style36">
			<LineStyle>
				<color>ff0c013e</color>
				<width>4.0</width>
			</LineStyle>
		</Style>
		<Style id="branch_style36">
			<LineStyle>
				<color>ff0c013e</color>
				<width>4.0</width>
			</LineStyle>
		</Style>
		<Style id="branch_style36">
			<LineStyle>
				<color>ff0c013e</color>
				<width>4.0</width>
			</LineStyle>
		</Style>
		<Style id="branch_style36">
			<LineStyle>
				<color>ff0c013e</color>
				<width>4.0</width>
			</LineStyle>
		</Style>
		<Style id="branch_style36">
			<LineStyle>
				<color>ff0c013e</color>
				<width>4.0</width>
			</LineStyle>
		</Style>
		<Style id="branch_style36">
			<LineStyle>
				<color>ff0c013e</color>
				<width>4.0</width>
			</LineStyle>
		</Style>
		<Style id="branch_style36">
			<LineStyle>
				<color>ff0c013e</color>
				<width>4.0</width>
			</LineStyle>
		</Style>
		<Style id="branch_style36">
			<LineStyle>
				<color>ff0c013e</color>
				<width>4.0</width>
			</LineStyle>
		</Style>
		<Style id="branch_style36">
			<LineStyle>
				<color>ff0c013e</color>
				<width>4.0</width>
			</LineStyle>
		</Style>
		<Style id="branch_style36">
			<LineStyle>
				<color>ff0c013e</color>
				<width>4.0</width>
			</LineStyle>
		</Style>
		<Style id="branch_style36">
			<LineStyle>
				<color>ff0c013e</color>
				<width>4.0</width>
			</LineStyle>
		</Style>
		<Style id="branch_style36">
			<LineStyle>
				<color>ff0c013e</color>
				<width>4.0</width>
			</LineStyle>
		</Style>
		<Style id="branch_style36">
			<LineStyle>
				<color>ff0c013e</color>
				<width>4.0</width>
			</LineStyle>
		</Style>
		<Style id="branch_style36">
			<LineStyle>
				<color>ff0c013e</color>
				<width>4.0</width>
			</LineStyle>
		</Style>
		<Style id="branch_style36">
			<LineStyle>
				<color>ff0c013e</color>
				<width>4.0</width>
			</LineStyle>
		</Style>
		<Style id="branch_style36">
			<LineStyle>
				<color>ff0c013e</color>
				<width>4.0</width>
			</LineStyle>
		</Style>
		<Style id="branch_style37">
			<LineStyle>
				<color>ff0f014f</color>
				<width>4.0</width>
			</LineStyle>
		</Style>
		<Style id="branch_style37">
			<LineStyle>
				<color>ff0f014f</color>
				<width>4.0</width>
			</LineStyle>
		</Style>
		<Style id="branch_style37">
			<LineStyle>
				<color>ff0f014f</color>
				<width>4.0</width>
			</LineStyle>
		</Style>
		<Style id="branch_style37">
			<LineStyle>
				<color>ff0f014f</color>
				<width>4.0</width>
			</LineStyle>
		</Style>
		<Style id="branch_style37">
			<LineStyle>
				<color>ff0f014f</color>
				<width>4.0</width>
			</LineStyle>
		</Style>
		<Style id="branch_style37">
			<LineStyle>
				<color>ff0f014f</color>
				<width>4.0</width>
			</LineStyle>
		</Style>
		<Style id="branch_style37">
			<LineStyle>
				<color>ff0f014f</color>
				<width>4.0</width>
			</LineStyle>
		</Style>
		<Style id="branch_style37">
			<LineStyle>
				<color>ff0f014f</color>
				<width>4.0</width>
			</LineStyle>
		</Style>
		<Style id="branch_style37">
			<LineStyle>
				<color>ff0f014f</color>
				<width>4.0</width>
			</LineStyle>
		</Style>
		<Style id="branch_style37">
			<LineStyle>
				<color>ff0f014f</color>
				<width>4.0</width>
			</LineStyle>
		</Style>
		<Style id="branch_style37">
			<LineStyle>
				<color>ff0f014f</color>
				<width>4.0</width>
			</LineStyle>
		</Style>
		<Style id="branch_style37">
			<LineStyle>
				<color>ff0f014f</color>
				<width>4.0</width>
			</LineStyle>
		</Style>
		<Style id="branch_style37">
			<LineStyle>
				<color>ff0f014f</color>
				<width>4.0</width>
			</LineStyle>
		</Style>
		<Style id="branch_style37">
			<LineStyle>
				<color>ff0f014f</color>
				<width>4.0</width>
			</LineStyle>
		</Style>
		<Style id="branch_style37">
			<LineStyle>
				<color>ff0f014f</color>
				<width>4.0</width>
			</LineStyle>
		</Style>
		<Style id="branch_style37">
			<LineStyle>
				<color>ff0f014f</color>
				<width>4.0</width>
			</LineStyle>
		</Style>
		<Style id="branch_style37">
			<LineStyle>
				<color>ff0f014f</color>
				<width>4.0</width>
			</LineStyle>
		</Style>
		<Style id="branch_style37">
			<LineStyle>
				<color>ff0f014f</color>
				<width>4.0</width>
			</LineStyle>
		</Style>
		<Style id="branch_style37">
			<LineStyle>
				<color>ff0f014f</color>
				<width>4.0</width>
			</LineStyle>
		</Style>
		<Style id="branch_style37">
			<LineStyle>
				<color>ff0f014f</color>
				<width>4.0</width>
			</LineStyle>
		</Style>
		<Style id="branch_style37">
			<LineStyle>
				<color>ff0f014f</color>
				<width>4.0</width>
			</LineStyle>
		</Style>
		<Style id="branch_style37">
			<LineStyle>
				<color>ff0f014f</color>
				<width>4.0</width>
			</LineStyle>
		</Style>
		<Style id="branch_style37">
			<LineStyle>
				<color>ff0f014f</color>
				<width>4.0</width>
			</LineStyle>
		</Style>
		<Style id="branch_style37">
			<LineStyle>
				<color>ff0f014f</color>
				<width>4.0</width>
			</LineStyle>
		</Style>
		<Style id="branch_style37">
			<LineStyle>
				<color>ff0f014f</color>
				<width>4.0</width>
			</LineStyle>
		</Style>
		<Style id="branch_style37">
			<LineStyle>
				<color>ff0f014f</color>
				<width>4.0</width>
			</LineStyle>
		</Style>
		<Style id="branch_style37">
			<LineStyle>
				<color>ff0f014f</color>
				<width>4.0</width>
			</LineStyle>
		</Style>
		<Style id="branch_style37">
			<LineStyle>
				<color>ff0f014f</color>
				<width>4.0</width>
			</LineStyle>
		</Style>
		<Style id="branch_style37">
			<LineStyle>
				<color>ff0f014f</color>
				<width>4.0</width>
			</LineStyle>
		</Style>
		<Style id="branch_style37">
			<LineStyle>
				<color>ff0f014f</color>
				<width>4.0</width>
			</LineStyle>
		</Style>
		<Style id="branch_style37">
			<LineStyle>
				<color>ff0f014f</color>
				<width>4.0</width>
			</LineStyle>
		</Style>
		<Style id="branch_style37">
			<LineStyle>
				<color>ff0f014f</color>
				<width>4.0</width>
			</LineStyle>
		</Style>
		<Style id="branch_style37">
			<LineStyle>
				<color>ff0f014f</color>
				<width>4.0</width>
			</LineStyle>
		</Style>
		<Style id="branch_style37">
			<LineStyle>
				<color>ff0f014f</color>
				<width>4.0</width>
			</LineStyle>
		</Style>
		<Style id="branch_style37">
			<LineStyle>
				<color>ff0f014f</color>
				<width>4.0</width>
			</LineStyle>
		</Style>
		<Style id="branch_style37">
			<LineStyle>
				<color>ff0f014f</color>
				<width>4.0</width>
			</LineStyle>
		</Style>
		<Style id="branch_style37">
			<LineStyle>
				<color>ff0f014f</color>
				<width>4.0</width>
			</LineStyle>
		</Style>
		<Style id="branch_style37">
			<LineStyle>
				<color>ff0f014f</color>
				<width>4.0</width>
			</LineStyle>
		</Style>
		<Style id="branch_style37">
			<LineStyle>
				<color>ff0f014f</color>
				<width>4.0</width>
			</LineStyle>
		</Style>
		<Style id="branch_style37">
			<LineStyle>
				<color>ff0f014f</color>
				<width>4.0</width>
			</LineStyle>
		</Style>
		<Style id="branch_style37">
			<LineStyle>
				<color>ff0f014f</color>
				<width>4.0</width>
			</LineStyle>
		</Style>
		<Style id="branch_style37">
			<LineStyle>
				<color>ff0f014f</color>
				<width>4.0</width>
			</LineStyle>
		</Style>
		<Style id="branch_style37">
			<LineStyle>
				<color>ff0f014f</color>
				<width>4.0</width>
			</LineStyle>
		</Style>
		<Style id="branch_style37">
			<LineStyle>
				<color>ff0f014f</color>
				<width>4.0</width>
			</LineStyle>
		</Style>
		<Style id="branch_style37">
			<LineStyle>
				<color>ff0f014f</color>
				<width>4.0</width>
			</LineStyle>
		</Style>
		<Style id="branch_style37">
			<LineStyle>
				<color>ff0f014f</color>
				<width>4.0</width>
			</LineStyle>
		</Style>
		<Style id="branch_style37">
			<LineStyle>
				<color>ff0f014f</color>
				<width>4.0</width>
			</LineStyle>
		</Style>
		<Style id="branch_style37">
			<LineStyle>
				<color>ff0f014f</color>
				<width>4.0</width>
			</LineStyle>
		</Style>
		<Style id="branch_style37">
			<LineStyle>
				<color>ff0f014f</color>
				<width>4.0</width>
			</LineStyle>
		</Style>
		<Style id="branch_style37">
			<LineStyle>
				<color>ff0f014f</color>
				<width>4.0</width>
			</LineStyle>
		</Style>
		<Style id="branch_style37">
			<LineStyle>
				<color>ff0f014f</color>
				<width>4.0</width>
			</LineStyle>
		</Style>
		<Style id="branch_style37">
			<LineStyle>
				<color>ff0f014f</color>
				<width>4.0</width>
			</LineStyle>
		</Style>
		<Style id="branch_style37">
			<LineStyle>
				<color>ff0f014f</color>
				<width>4.0</width>
			</LineStyle>
		</Style>
		<Style id="branch_style37">
			<LineStyle>
				<color>ff0f014f</color>
				<width>4.0</width>
			</LineStyle>
		</Style>
		<Style id="branch_style37">
			<LineStyle>
				<color>ff0f014f</color>
				<width>4.0</width>
			</LineStyle>
		</Style>
		<Style id="branch_style37">
			<LineStyle>
				<color>ff0f014f</color>
				<width>4.0</width>
			</LineStyle>
		</Style>
		<Style id="branch_style37">
			<LineStyle>
				<color>ff0f014f</color>
				<width>4.0</width>
			</LineStyle>
		</Style>
		<Style id="branch_style37">
			<LineStyle>
				<color>ff0f014f</color>
				<width>4.0</width>
			</LineStyle>
		</Style>
		<Style id="branch_style37">
			<LineStyle>
				<color>ff0f014f</color>
				<width>4.0</width>
			</LineStyle>
		</Style>
		<Style id="branch_style37">
			<LineStyle>
				<color>ff0f014f</color>
				<width>4.0</width>
			</LineStyle>
		</Style>
		<Style id="branch_style37">
			<LineStyle>
				<color>ff0f014f</color>
				<width>4.0</width>
			</LineStyle>
		</Style>
		<Style id="branch_style37">
			<LineStyle>
				<color>ff0f014f</color>
				<width>4.0</width>
			</LineStyle>
		</Style>
		<Style id="branch_style37">
			<LineStyle>
				<color>ff0f014f</color>
				<width>4.0</width>
			</LineStyle>
		</Style>
		<Style id="branch_style37">
			<LineStyle>
				<color>ff0f014f</color>
				<width>4.0</width>
			</LineStyle>
		</Style>
		<Style id="branch_style37">
			<LineStyle>
				<color>ff0f014f</color>
				<width>4.0</width>
			</LineStyle>
		</Style>
		<Style id="branch_style37">
			<LineStyle>
				<color>ff0f014f</color>
				<width>4.0</width>
			</LineStyle>
		</Style>
		<Style id="branch_style37">
			<LineStyle>
				<color>ff0f014f</color>
				<width>4.0</width>
			</LineStyle>
		</Style>
		<Style id="branch_style37">
			<LineStyle>
				<color>ff0f014f</color>
				<width>4.0</width>
			</LineStyle>
		</Style>
		<Style id="branch_style37">
			<LineStyle>
				<color>ff0f014f</color>
				<width>4.0</width>
			</LineStyle>
		</Style>
		<Style id="branch_style37">
			<LineStyle>
				<color>ff0f014f</color>
				<width>4.0</width>
			</LineStyle>
		</Style>
		<Style id="branch_style37">
			<LineStyle>
				<color>ff0f014f</color>
				<width>4.0</width>
			</LineStyle>
		</Style>
		<Style id="branch_style37">
			<LineStyle>
				<color>ff0f014f</color>
				<width>4.0</width>
			</LineStyle>
		</Style>
		<Style id="branch_style37">
			<LineStyle>
				<color>ff0f014f</color>
				<width>4.0</width>
			</LineStyle>
		</Style>
		<Style id="branch_style37">
			<LineStyle>
				<color>ff0f014f</color>
				<width>4.0</width>
			</LineStyle>
		</Style>
		<Style id="branch_style37">
			<LineStyle>
				<color>ff0f014f</color>
				<width>4.0</width>
			</LineStyle>
		</Style>
		<Style id="branch_style37">
			<LineStyle>
				<color>ff0f014f</color>
				<width>4.0</width>
			</LineStyle>
		</Style>
		<Style id="branch_style37">
			<LineStyle>
				<color>ff0f014f</color>
				<width>4.0</width>
			</LineStyle>
		</Style>
		<Style id="branch_style37">
			<LineStyle>
				<color>ff0f014f</color>
				<width>4.0</width>
			</LineStyle>
		</Style>
		<Style id="branch_style37">
			<LineStyle>
				<color>ff0f014f</color>
				<width>4.0</width>
			</LineStyle>
		</Style>
		<Style id="branch_style37">
			<LineStyle>
				<color>ff0f014f</color>
				<width>4.0</width>
			</LineStyle>
		</Style>
		<Style id="branch_style37">
			<LineStyle>
				<color>ff0f014f</color>
				<width>4.0</width>
			</LineStyle>
		</Style>
		<Style id="branch_style37">
			<LineStyle>
				<color>ff0f014f</color>
				<width>4.0</width>
			</LineStyle>
		</Style>
		<Style id="branch_style37">
			<LineStyle>
				<color>ff0f014f</color>
				<width>4.0</width>
			</LineStyle>
		</Style>
		<Style id="branch_style37">
			<LineStyle>
				<color>ff0f014f</color>
				<width>4.0</width>
			</LineStyle>
		</Style>
		<Style id="branch_style37">
			<LineStyle>
				<color>ff0f014f</color>
				<width>4.0</width>
			</LineStyle>
		</Style>
		<Style id="branch_style37">
			<LineStyle>
				<color>ff0f014f</color>
				<width>4.0</width>
			</LineStyle>
		</Style>
		<Style id="branch_style37">
			<LineStyle>
				<color>ff0f014f</color>
				<width>4.0</width>
			</LineStyle>
		</Style>
		<Style id="branch_style37">
			<LineStyle>
				<color>ff0f014f</color>
				<width>4.0</width>
			</LineStyle>
		</Style>
		<Style id="branch_style37">
			<LineStyle>
				<color>ff0f014f</color>
				<width>4.0</width>
			</LineStyle>
		</Style>
		<Style id="branch_style37">
			<LineStyle>
				<color>ff0f014f</color>
				<width>4.0</width>
			</LineStyle>
		</Style>
		<Style id="branch_style37">
			<LineStyle>
				<color>ff0f014f</color>
				<width>4.0</width>
			</LineStyle>
		</Style>
		<Style id="branch_style37">
			<LineStyle>
				<color>ff0f014f</color>
				<width>4.0</width>
			</LineStyle>
		</Style>
		<Style id="branch_style37">
			<LineStyle>
				<color>ff0f014f</color>
				<width>4.0</width>
			</LineStyle>
		</Style>
		<Style id="branch_style37">
			<LineStyle>
				<color>ff0f014f</color>
				<width>4.0</width>
			</LineStyle>
		</Style>
		<Style id="branch_style37">
			<LineStyle>
				<color>ff0f014f</color>
				<width>4.0</width>
			</LineStyle>
		</Style>
		<Style id="branch_style37">
			<LineStyle>
				<color>ff0f014f</color>
				<width>4.0</width>
			</LineStyle>
		</Style>
		<Style id="branch_style37">
			<LineStyle>
				<color>ff0f014f</color>
				<width>4.0</width>
			</LineStyle>
		</Style>
		<Style id="branch_style37">
			<LineStyle>
				<color>ff0f014f</color>
				<width>4.0</width>
			</LineStyle>
		</Style>
		<Style id="branch_style37">
			<LineStyle>
				<color>ff0f014f</color>
				<width>4.0</width>
			</LineStyle>
		</Style>
		<Style id="branch_style37">
			<LineStyle>
				<color>ff0f014f</color>
				<width>4.0</width>
			</LineStyle>
		</Style>
		<Style id="branch_style38">
			<LineStyle>
				<color>ff2603c3</color>
				<width>4.0</width>
			</LineStyle>
		</Style>
		<Style id="branch_style39">
			<LineStyle>
				<color>ff040017</color>
				<width>4.0</width>
			</LineStyle>
		</Style>
		<Style id="branch_style39">
			<LineStyle>
				<color>ff040017</color>
				<width>4.0</width>
			</LineStyle>
		</Style>
		<Style id="branch_style39">
			<LineStyle>
				<color>ff040017</color>
				<width>4.0</width>
			</LineStyle>
		</Style>
		<Style id="branch_style39">
			<LineStyle>
				<color>ff040017</color>
				<width>4.0</width>
			</LineStyle>
		</Style>
		<Style id="branch_style39">
			<LineStyle>
				<color>ff040017</color>
				<width>4.0</width>
			</LineStyle>
		</Style>
		<Style id="branch_style39">
			<LineStyle>
				<color>ff040017</color>
				<width>4.0</width>
			</LineStyle>
		</Style>
		<Style id="branch_style39">
			<LineStyle>
				<color>ff040017</color>
				<width>4.0</width>
			</LineStyle>
		</Style>
		<Style id="branch_style39">
			<LineStyle>
				<color>ff040017</color>
				<width>4.0</width>
			</LineStyle>
		</Style>
		<Style id="branch_style39">
			<LineStyle>
				<color>ff040017</color>
				<width>4.0</width>
			</LineStyle>
		</Style>
		<Style id="branch_style39">
			<LineStyle>
				<color>ff040017</color>
				<width>4.0</width>
			</LineStyle>
		</Style>
		<Style id="branch_style39">
			<LineStyle>
				<color>ff040017</color>
				<width>4.0</width>
			</LineStyle>
		</Style>
		<Style id="branch_style39">
			<LineStyle>
				<color>ff040017</color>
				<width>4.0</width>
			</LineStyle>
		</Style>
		<Style id="branch_style39">
			<LineStyle>
				<color>ff040017</color>
				<width>4.0</width>
			</LineStyle>
		</Style>
		<Style id="branch_style39">
			<LineStyle>
				<color>ff040017</color>
				<width>4.0</width>
			</LineStyle>
		</Style>
		<Style id="branch_style39">
			<LineStyle>
				<color>ff040017</color>
				<width>4.0</width>
			</LineStyle>
		</Style>
		<Style id="branch_style39">
			<LineStyle>
				<color>ff040017</color>
				<width>4.0</width>
			</LineStyle>
		</Style>
		<Style id="branch_style39">
			<LineStyle>
				<color>ff040017</color>
				<width>4.0</width>
			</LineStyle>
		</Style>
		<Style id="branch_style39">
			<LineStyle>
				<color>ff040017</color>
				<width>4.0</width>
			</LineStyle>
		</Style>
		<Style id="branch_style39">
			<LineStyle>
				<color>ff040017</color>
				<width>4.0</width>
			</LineStyle>
		</Style>
		<Style id="branch_style39">
			<LineStyle>
				<color>ff040017</color>
				<width>4.0</width>
			</LineStyle>
		</Style>
		<Style id="branch_style39">
			<LineStyle>
				<color>ff040017</color>
				<width>4.0</width>
			</LineStyle>
		</Style>
		<Style id="branch_style39">
			<LineStyle>
				<color>ff040017</color>
				<width>4.0</width>
			</LineStyle>
		</Style>
		<Style id="branch_style39">
			<LineStyle>
				<color>ff040017</color>
				<width>4.0</width>
			</LineStyle>
		</Style>
		<Style id="branch_style39">
			<LineStyle>
				<color>ff040017</color>
				<width>4.0</width>
			</LineStyle>
		</Style>
		<Style id="branch_style39">
			<LineStyle>
				<color>ff040017</color>
				<width>4.0</width>
			</LineStyle>
		</Style>
		<Style id="branch_style39">
			<LineStyle>
				<color>ff040017</color>
				<width>4.0</width>
			</LineStyle>
		</Style>
		<Style id="branch_style39">
			<LineStyle>
				<color>ff040017</color>
				<width>4.0</width>
			</LineStyle>
		</Style>
		<Style id="branch_style39">
			<LineStyle>
				<color>ff040017</color>
				<width>4.0</width>
			</LineStyle>
		</Style>
		<Style id="branch_style39">
			<LineStyle>
				<color>ff040017</color>
				<width>4.0</width>
			</LineStyle>
		</Style>
		<Style id="branch_style39">
			<LineStyle>
				<color>ff040017</color>
				<width>4.0</width>
			</LineStyle>
		</Style>
		<Style id="branch_style39">
			<LineStyle>
				<color>ff040017</color>
				<width>4.0</width>
			</LineStyle>
		</Style>
		<Style id="branch_style39">
			<LineStyle>
				<color>ff040017</color>
				<width>4.0</width>
			</LineStyle>
		</Style>
		<Style id="branch_style39">
			<LineStyle>
				<color>ff040017</color>
				<width>4.0</width>
			</LineStyle>
		</Style>
		<Style id="branch_style39">
			<LineStyle>
				<color>ff040017</color>
				<width>4.0</width>
			</LineStyle>
		</Style>
		<Style id="branch_style39">
			<LineStyle>
				<color>ff040017</color>
				<width>4.0</width>
			</LineStyle>
		</Style>
		<Style id="branch_style39">
			<LineStyle>
				<color>ff040017</color>
				<width>4.0</width>
			</LineStyle>
		</Style>
		<Style id="branch_style39">
			<LineStyle>
				<color>ff040017</color>
				<width>4.0</width>
			</LineStyle>
		</Style>
		<Style id="branch_style39">
			<LineStyle>
				<color>ff040017</color>
				<width>4.0</width>
			</LineStyle>
		</Style>
		<Style id="branch_style39">
			<LineStyle>
				<color>ff040017</color>
				<width>4.0</width>
			</LineStyle>
		</Style>
		<Style id="branch_style39">
			<LineStyle>
				<color>ff040017</color>
				<width>4.0</width>
			</LineStyle>
		</Style>
		<Style id="branch_style39">
			<LineStyle>
				<color>ff040017</color>
				<width>4.0</width>
			</LineStyle>
		</Style>
		<Style id="branch_style39">
			<LineStyle>
				<color>ff040017</color>
				<width>4.0</width>
			</LineStyle>
		</Style>
		<Style id="branch_style39">
			<LineStyle>
				<color>ff040017</color>
				<width>4.0</width>
			</LineStyle>
		</Style>
		<Style id="branch_style39">
			<LineStyle>
				<color>ff040017</color>
				<width>4.0</width>
			</LineStyle>
		</Style>
		<Style id="branch_style39">
			<LineStyle>
				<color>ff040017</color>
				<width>4.0</width>
			</LineStyle>
		</Style>
		<Style id="branch_style39">
			<LineStyle>
				<color>ff040017</color>
				<width>4.0</width>
			</LineStyle>
		</Style>
		<Style id="branch_style39">
			<LineStyle>
				<color>ff040017</color>
				<width>4.0</width>
			</LineStyle>
		</Style>
		<Style id="branch_style39">
			<LineStyle>
				<color>ff040017</color>
				<width>4.0</width>
			</LineStyle>
		</Style>
		<Style id="branch_style39">
			<LineStyle>
				<color>ff040017</color>
				<width>4.0</width>
			</LineStyle>
		</Style>
		<Style id="branch_style39">
			<LineStyle>
				<color>ff040017</color>
				<width>4.0</width>
			</LineStyle>
		</Style>
		<Style id="branch_style39">
			<LineStyle>
				<color>ff040017</color>
				<width>4.0</width>
			</LineStyle>
		</Style>
		<Style id="branch_style39">
			<LineStyle>
				<color>ff040017</color>
				<width>4.0</width>
			</LineStyle>
		</Style>
		<Style id="branch_style39">
			<LineStyle>
				<color>ff040017</color>
				<width>4.0</width>
			</LineStyle>
		</Style>
		<Style id="branch_style39">
			<LineStyle>
				<color>ff040017</color>
				<width>4.0</width>
			</LineStyle>
		</Style>
		<Style id="branch_style39">
			<LineStyle>
				<color>ff040017</color>
				<width>4.0</width>
			</LineStyle>
		</Style>
		<Style id="branch_style39">
			<LineStyle>
				<color>ff040017</color>
				<width>4.0</width>
			</LineStyle>
		</Style>
		<Style id="branch_style39">
			<LineStyle>
				<color>ff040017</color>
				<width>4.0</width>
			</LineStyle>
		</Style>
		<Style id="branch_style39">
			<LineStyle>
				<color>ff040017</color>
				<width>4.0</width>
			</LineStyle>
		</Style>
		<Style id="branch_style39">
			<LineStyle>
				<color>ff040017</color>
				<width>4.0</width>
			</LineStyle>
		</Style>
		<Style id="branch_style39">
			<LineStyle>
				<color>ff040017</color>
				<width>4.0</width>
			</LineStyle>
		</Style>
		<Style id="branch_style39">
			<LineStyle>
				<color>ff040017</color>
				<width>4.0</width>
			</LineStyle>
		</Style>
		<Style id="branch_style39">
			<LineStyle>
				<color>ff040017</color>
				<width>4.0</width>
			</LineStyle>
		</Style>
		<Style id="branch_style39">
			<LineStyle>
				<color>ff040017</color>
				<width>4.0</width>
			</LineStyle>
		</Style>
		<Style id="branch_style39">
			<LineStyle>
				<color>ff040017</color>
				<width>4.0</width>
			</LineStyle>
		</Style>
		<Style id="branch_style39">
			<LineStyle>
				<color>ff040017</color>
				<width>4.0</width>
			</LineStyle>
		</Style>
		<Style id="branch_style39">
			<LineStyle>
				<color>ff040017</color>
				<width>4.0</width>
			</LineStyle>
		</Style>
		<Style id="branch_style39">
			<LineStyle>
				<color>ff040017</color>
				<width>4.0</width>
			</LineStyle>
		</Style>
		<Style id="branch_style39">
			<LineStyle>
				<color>ff040017</color>
				<width>4.0</width>
			</LineStyle>
		</Style>
		<Style id="branch_style39">
			<LineStyle>
				<color>ff040017</color>
				<width>4.0</width>
			</LineStyle>
		</Style>
		<Style id="branch_style39">
			<LineStyle>
				<color>ff040017</color>
				<width>4.0</width>
			</LineStyle>
		</Style>
		<Style id="branch_style39">
			<LineStyle>
				<color>ff040017</color>
				<width>4.0</width>
			</LineStyle>
		</Style>
		<Style id="branch_style39">
			<LineStyle>
				<color>ff040017</color>
				<width>4.0</width>
			</LineStyle>
		</Style>
		<Style id="branch_style39">
			<LineStyle>
				<color>ff040017</color>
				<width>4.0</width>
			</LineStyle>
		</Style>
		<Style id="branch_style39">
			<LineStyle>
				<color>ff040017</color>
				<width>4.0</width>
			</LineStyle>
		</Style>
		<Style id="branch_style39">
			<LineStyle>
				<color>ff040017</color>
				<width>4.0</width>
			</LineStyle>
		</Style>
		<Style id="branch_style39">
			<LineStyle>
				<color>ff040017</color>
				<width>4.0</width>
			</LineStyle>
		</Style>
		<Style id="branch_style39">
			<LineStyle>
				<color>ff040017</color>
				<width>4.0</width>
			</LineStyle>
		</Style>
		<Style id="branch_style39">
			<LineStyle>
				<color>ff040017</color>
				<width>4.0</width>
			</LineStyle>
		</Style>
		<Style id="branch_style39">
			<LineStyle>
				<color>ff040017</color>
				<width>4.0</width>
			</LineStyle>
		</Style>
		<Style id="branch_style39">
			<LineStyle>
				<color>ff040017</color>
				<width>4.0</width>
			</LineStyle>
		</Style>
		<Style id="branch_style39">
			<LineStyle>
				<color>ff040017</color>
				<width>4.0</width>
			</LineStyle>
		</Style>
		<Style id="branch_style39">
			<LineStyle>
				<color>ff040017</color>
				<width>4.0</width>
			</LineStyle>
		</Style>
		<Style id="branch_style39">
			<LineStyle>
				<color>ff040017</color>
				<width>4.0</width>
			</LineStyle>
		</Style>
		<Style id="branch_style39">
			<LineStyle>
				<color>ff040017</color>
				<width>4.0</width>
			</LineStyle>
		</Style>
		<Style id="branch_style39">
			<LineStyle>
				<color>ff040017</color>
				<width>4.0</width>
			</LineStyle>
		</Style>
		<Style id="branch_style39">
			<LineStyle>
				<color>ff040017</color>
				<width>4.0</width>
			</LineStyle>
		</Style>
		<Style id="branch_style39">
			<LineStyle>
				<color>ff040017</color>
				<width>4.0</width>
			</LineStyle>
		</Style>
		<Style id="branch_style39">
			<LineStyle>
				<color>ff040017</color>
				<width>4.0</width>
			</LineStyle>
		</Style>
		<Style id="branch_style39">
			<LineStyle>
				<color>ff040017</color>
				<width>4.0</width>
			</LineStyle>
		</Style>
		<Style id="branch_style39">
			<LineStyle>
				<color>ff040017</color>
				<width>4.0</width>
			</LineStyle>
		</Style>
		<Style id="branch_style39">
			<LineStyle>
				<color>ff040017</color>
				<width>4.0</width>
			</LineStyle>
		</Style>
		<Style id="branch_style39">
			<LineStyle>
				<color>ff040017</color>
				<width>4.0</width>
			</LineStyle>
		</Style>
		<Style id="branch_style39">
			<LineStyle>
				<color>ff040017</color>
				<width>4.0</width>
			</LineStyle>
		</Style>
		<Style id="branch_style39">
			<LineStyle>
				<color>ff040017</color>
				<width>4.0</width>
			</LineStyle>
		</Style>
		<Style id="branch_style39">
			<LineStyle>
				<color>ff040017</color>
				<width>4.0</width>
			</LineStyle>
		</Style>
		<Style id="branch_style39">
			<LineStyle>
				<color>ff040017</color>
				<width>4.0</width>
			</LineStyle>
		</Style>
		<Style id="branch_style39">
			<LineStyle>
				<color>ff040017</color>
				<width>4.0</width>
			</LineStyle>
		</Style>
		<Style id="branch_style39">
			<LineStyle>
				<color>ff040017</color>
				<width>4.0</width>
			</LineStyle>
		</Style>
		<Style id="branch_style39">
			<LineStyle>
				<color>ff040017</color>
				<width>4.0</width>
			</LineStyle>
		</Style>
		<Style id="branch_style39">
			<LineStyle>
				<color>ff040017</color>
				<width>4.0</width>
			</LineStyle>
		</Style>
		<Style id="branch_style40">
			<LineStyle>
				<color>ff040018</color>
				<width>4.0</width>
			</LineStyle>
		</Style>
		<Style id="branch_style41">
			<LineStyle>
				<color>ff030014</color>
				<width>4.0</width>
			</LineStyle>
		</Style>
		<Style id="branch_style41">
			<LineStyle>
				<color>ff030014</color>
				<width>4.0</width>
			</LineStyle>
		</Style>
		<Style id="branch_style41">
			<LineStyle>
				<color>ff030014</color>
				<width>4.0</width>
			</LineStyle>
		</Style>
		<Style id="branch_style41">
			<LineStyle>
				<color>ff030014</color>
				<width>4.0</width>
			</LineStyle>
		</Style>
		<Style id="branch_style41">
			<LineStyle>
				<color>ff030014</color>
				<width>4.0</width>
			</LineStyle>
		</Style>
		<Style id="branch_style41">
			<LineStyle>
				<color>ff030014</color>
				<width>4.0</width>
			</LineStyle>
		</Style>
		<Style id="branch_style41">
			<LineStyle>
				<color>ff030014</color>
				<width>4.0</width>
			</LineStyle>
		</Style>
		<Style id="branch_style41">
			<LineStyle>
				<color>ff030014</color>
				<width>4.0</width>
			</LineStyle>
		</Style>
		<Style id="branch_style41">
			<LineStyle>
				<color>ff030014</color>
				<width>4.0</width>
			</LineStyle>
		</Style>
		<Style id="branch_style41">
			<LineStyle>
				<color>ff030014</color>
				<width>4.0</width>
			</LineStyle>
		</Style>
		<Style id="branch_style41">
			<LineStyle>
				<color>ff030014</color>
				<width>4.0</width>
			</LineStyle>
		</Style>
		<Style id="branch_style41">
			<LineStyle>
				<color>ff030014</color>
				<width>4.0</width>
			</LineStyle>
		</Style>
		<Style id="branch_style41">
			<LineStyle>
				<color>ff030014</color>
				<width>4.0</width>
			</LineStyle>
		</Style>
		<Style id="branch_style41">
			<LineStyle>
				<color>ff030014</color>
				<width>4.0</width>
			</LineStyle>
		</Style>
		<Style id="branch_style41">
			<LineStyle>
				<color>ff030014</color>
				<width>4.0</width>
			</LineStyle>
		</Style>
		<Style id="branch_style41">
			<LineStyle>
				<color>ff030014</color>
				<width>4.0</width>
			</LineStyle>
		</Style>
		<Style id="branch_style41">
			<LineStyle>
				<color>ff030014</color>
				<width>4.0</width>
			</LineStyle>
		</Style>
		<Style id="branch_style41">
			<LineStyle>
				<color>ff030014</color>
				<width>4.0</width>
			</LineStyle>
		</Style>
		<Style id="branch_style41">
			<LineStyle>
				<color>ff030014</color>
				<width>4.0</width>
			</LineStyle>
		</Style>
		<Style id="branch_style41">
			<LineStyle>
				<color>ff030014</color>
				<width>4.0</width>
			</LineStyle>
		</Style>
		<Style id="branch_style41">
			<LineStyle>
				<color>ff030014</color>
				<width>4.0</width>
			</LineStyle>
		</Style>
		<Style id="branch_style41">
			<LineStyle>
				<color>ff030014</color>
				<width>4.0</width>
			</LineStyle>
		</Style>
		<Style id="branch_style41">
			<LineStyle>
				<color>ff030014</color>
				<width>4.0</width>
			</LineStyle>
		</Style>
		<Style id="branch_style41">
			<LineStyle>
				<color>ff030014</color>
				<width>4.0</width>
			</LineStyle>
		</Style>
		<Style id="branch_style41">
			<LineStyle>
				<color>ff030014</color>
				<width>4.0</width>
			</LineStyle>
		</Style>
		<Style id="branch_style41">
			<LineStyle>
				<color>ff030014</color>
				<width>4.0</width>
			</LineStyle>
		</Style>
		<Style id="branch_style41">
			<LineStyle>
				<color>ff030014</color>
				<width>4.0</width>
			</LineStyle>
		</Style>
		<Style id="branch_style41">
			<LineStyle>
				<color>ff030014</color>
				<width>4.0</width>
			</LineStyle>
		</Style>
		<Style id="branch_style41">
			<LineStyle>
				<color>ff030014</color>
				<width>4.0</width>
			</LineStyle>
		</Style>
		<Style id="branch_style41">
			<LineStyle>
				<color>ff030014</color>
				<width>4.0</width>
			</LineStyle>
		</Style>
		<Style id="branch_style41">
			<LineStyle>
				<color>ff030014</color>
				<width>4.0</width>
			</LineStyle>
		</Style>
		<Style id="branch_style41">
			<LineStyle>
				<color>ff030014</color>
				<width>4.0</width>
			</LineStyle>
		</Style>
		<Style id="branch_style41">
			<LineStyle>
				<color>ff030014</color>
				<width>4.0</width>
			</LineStyle>
		</Style>
		<Style id="branch_style41">
			<LineStyle>
				<color>ff030014</color>
				<width>4.0</width>
			</LineStyle>
		</Style>
		<Style id="branch_style41">
			<LineStyle>
				<color>ff030014</color>
				<width>4.0</width>
			</LineStyle>
		</Style>
		<Style id="branch_style41">
			<LineStyle>
				<color>ff030014</color>
				<width>4.0</width>
			</LineStyle>
		</Style>
		<Style id="branch_style41">
			<LineStyle>
				<color>ff030014</color>
				<width>4.0</width>
			</LineStyle>
		</Style>
		<Style id="branch_style41">
			<LineStyle>
				<color>ff030014</color>
				<width>4.0</width>
			</LineStyle>
		</Style>
		<Style id="branch_style41">
			<LineStyle>
				<color>ff030014</color>
				<width>4.0</width>
			</LineStyle>
		</Style>
		<Style id="branch_style41">
			<LineStyle>
				<color>ff030014</color>
				<width>4.0</width>
			</LineStyle>
		</Style>
		<Style id="branch_style41">
			<LineStyle>
				<color>ff030014</color>
				<width>4.0</width>
			</LineStyle>
		</Style>
		<Style id="branch_style41">
			<LineStyle>
				<color>ff030014</color>
				<width>4.0</width>
			</LineStyle>
		</Style>
		<Style id="branch_style41">
			<LineStyle>
				<color>ff030014</color>
				<width>4.0</width>
			</LineStyle>
		</Style>
		<Style id="branch_style41">
			<LineStyle>
				<color>ff030014</color>
				<width>4.0</width>
			</LineStyle>
		</Style>
		<Style id="branch_style41">
			<LineStyle>
				<color>ff030014</color>
				<width>4.0</width>
			</LineStyle>
		</Style>
		<Style id="branch_style41">
			<LineStyle>
				<color>ff030014</color>
				<width>4.0</width>
			</LineStyle>
		</Style>
		<Style id="branch_style41">
			<LineStyle>
				<color>ff030014</color>
				<width>4.0</width>
			</LineStyle>
		</Style>
		<Style id="branch_style41">
			<LineStyle>
				<color>ff030014</color>
				<width>4.0</width>
			</LineStyle>
		</Style>
		<Style id="branch_style41">
			<LineStyle>
				<color>ff030014</color>
				<width>4.0</width>
			</LineStyle>
		</Style>
		<Style id="branch_style41">
			<LineStyle>
				<color>ff030014</color>
				<width>4.0</width>
			</LineStyle>
		</Style>
		<Style id="branch_style41">
			<LineStyle>
				<color>ff030014</color>
				<width>4.0</width>
			</LineStyle>
		</Style>
		<Style id="branch_style41">
			<LineStyle>
				<color>ff030014</color>
				<width>4.0</width>
			</LineStyle>
		</Style>
		<Style id="branch_style41">
			<LineStyle>
				<color>ff030014</color>
				<width>4.0</width>
			</LineStyle>
		</Style>
		<Style id="branch_style41">
			<LineStyle>
				<color>ff030014</color>
				<width>4.0</width>
			</LineStyle>
		</Style>
		<Style id="branch_style41">
			<LineStyle>
				<color>ff030014</color>
				<width>4.0</width>
			</LineStyle>
		</Style>
		<Style id="branch_style41">
			<LineStyle>
				<color>ff030014</color>
				<width>4.0</width>
			</LineStyle>
		</Style>
		<Style id="branch_style41">
			<LineStyle>
				<color>ff030014</color>
				<width>4.0</width>
			</LineStyle>
		</Style>
		<Style id="branch_style41">
			<LineStyle>
				<color>ff030014</color>
				<width>4.0</width>
			</LineStyle>
		</Style>
		<Style id="branch_style41">
			<LineStyle>
				<color>ff030014</color>
				<width>4.0</width>
			</LineStyle>
		</Style>
		<Style id="branch_style41">
			<LineStyle>
				<color>ff030014</color>
				<width>4.0</width>
			</LineStyle>
		</Style>
		<Style id="branch_style41">
			<LineStyle>
				<color>ff030014</color>
				<width>4.0</width>
			</LineStyle>
		</Style>
		<Style id="branch_style41">
			<LineStyle>
				<color>ff030014</color>
				<width>4.0</width>
			</LineStyle>
		</Style>
		<Style id="branch_style41">
			<LineStyle>
				<color>ff030014</color>
				<width>4.0</width>
			</LineStyle>
		</Style>
		<Style id="branch_style41">
			<LineStyle>
				<color>ff030014</color>
				<width>4.0</width>
			</LineStyle>
		</Style>
		<Style id="branch_style41">
			<LineStyle>
				<color>ff030014</color>
				<width>4.0</width>
			</LineStyle>
		</Style>
		<Style id="branch_style41">
			<LineStyle>
				<color>ff030014</color>
				<width>4.0</width>
			</LineStyle>
		</Style>
		<Style id="branch_style41">
			<LineStyle>
				<color>ff030014</color>
				<width>4.0</width>
			</LineStyle>
		</Style>
		<Style id="branch_style41">
			<LineStyle>
				<color>ff030014</color>
				<width>4.0</width>
			</LineStyle>
		</Style>
		<Style id="branch_style41">
			<LineStyle>
				<color>ff030014</color>
				<width>4.0</width>
			</LineStyle>
		</Style>
		<Style id="branch_style41">
			<LineStyle>
				<color>ff030014</color>
				<width>4.0</width>
			</LineStyle>
		</Style>
		<Style id="branch_style41">
			<LineStyle>
				<color>ff030014</color>
				<width>4.0</width>
			</LineStyle>
		</Style>
		<Style id="branch_style41">
			<LineStyle>
				<color>ff030014</color>
				<width>4.0</width>
			</LineStyle>
		</Style>
		<Style id="branch_style41">
			<LineStyle>
				<color>ff030014</color>
				<width>4.0</width>
			</LineStyle>
		</Style>
		<Style id="branch_style41">
			<LineStyle>
				<color>ff030014</color>
				<width>4.0</width>
			</LineStyle>
		</Style>
		<Style id="branch_style41">
			<LineStyle>
				<color>ff030014</color>
				<width>4.0</width>
			</LineStyle>
		</Style>
		<Style id="branch_style41">
			<LineStyle>
				<color>ff030014</color>
				<width>4.0</width>
			</LineStyle>
		</Style>
		<Style id="branch_style41">
			<LineStyle>
				<color>ff030014</color>
				<width>4.0</width>
			</LineStyle>
		</Style>
		<Style id="branch_style41">
			<LineStyle>
				<color>ff030014</color>
				<width>4.0</width>
			</LineStyle>
		</Style>
		<Style id="branch_style41">
			<LineStyle>
				<color>ff030014</color>
				<width>4.0</width>
			</LineStyle>
		</Style>
		<Style id="branch_style41">
			<LineStyle>
				<color>ff030014</color>
				<width>4.0</width>
			</LineStyle>
		</Style>
		<Style id="branch_style41">
			<LineStyle>
				<color>ff030014</color>
				<width>4.0</width>
			</LineStyle>
		</Style>
		<Style id="branch_style41">
			<LineStyle>
				<color>ff030014</color>
				<width>4.0</width>
			</LineStyle>
		</Style>
		<Style id="branch_style41">
			<LineStyle>
				<color>ff030014</color>
				<width>4.0</width>
			</LineStyle>
		</Style>
		<Style id="branch_style41">
			<LineStyle>
				<color>ff030014</color>
				<width>4.0</width>
			</LineStyle>
		</Style>
		<Style id="branch_style41">
			<LineStyle>
				<color>ff030014</color>
				<width>4.0</width>
			</LineStyle>
		</Style>
		<Style id="branch_style41">
			<LineStyle>
				<color>ff030014</color>
				<width>4.0</width>
			</LineStyle>
		</Style>
		<Style id="branch_style41">
			<LineStyle>
				<color>ff030014</color>
				<width>4.0</width>
			</LineStyle>
		</Style>
		<Style id="branch_style41">
			<LineStyle>
				<color>ff030014</color>
				<width>4.0</width>
			</LineStyle>
		</Style>
		<Style id="branch_style41">
			<LineStyle>
				<color>ff030014</color>
				<width>4.0</width>
			</LineStyle>
		</Style>
		<Style id="branch_style41">
			<LineStyle>
				<color>ff030014</color>
				<width>4.0</width>
			</LineStyle>
		</Style>
		<Style id="branch_style41">
			<LineStyle>
				<color>ff030014</color>
				<width>4.0</width>
			</LineStyle>
		</Style>
		<Style id="branch_style41">
			<LineStyle>
				<color>ff030014</color>
				<width>4.0</width>
			</LineStyle>
		</Style>
		<Style id="branch_style41">
			<LineStyle>
				<color>ff030014</color>
				<width>4.0</width>
			</LineStyle>
		</Style>
		<Style id="branch_style41">
			<LineStyle>
				<color>ff030014</color>
				<width>4.0</width>
			</LineStyle>
		</Style>
		<Style id="branch_style41">
			<LineStyle>
				<color>ff030014</color>
				<width>4.0</width>
			</LineStyle>
		</Style>
		<Style id="branch_style41">
			<LineStyle>
				<color>ff030014</color>
				<width>4.0</width>
			</LineStyle>
		</Style>
		<Style id="branch_style41">
			<LineStyle>
				<color>ff030014</color>
				<width>4.0</width>
			</LineStyle>
		</Style>
		<Style id="branch_style41">
			<LineStyle>
				<color>ff030014</color>
				<width>4.0</width>
			</LineStyle>
		</Style>
		<Style id="branch_style41">
			<LineStyle>
				<color>ff030014</color>
				<width>4.0</width>
			</LineStyle>
		</Style>
		<Style id="branch_style41">
			<LineStyle>
				<color>ff030014</color>
				<width>4.0</width>
			</LineStyle>
		</Style>
		<Style id="branch_style42">
			<LineStyle>
				<color>ff05001c</color>
				<width>4.0</width>
			</LineStyle>
		</Style>
		<Style id="branch_style42">
			<LineStyle>
				<color>ff05001c</color>
				<width>4.0</width>
			</LineStyle>
		</Style>
		<Style id="branch_style42">
			<LineStyle>
				<color>ff05001c</color>
				<width>4.0</width>
			</LineStyle>
		</Style>
		<Style id="branch_style42">
			<LineStyle>
				<color>ff05001c</color>
				<width>4.0</width>
			</LineStyle>
		</Style>
		<Style id="branch_style42">
			<LineStyle>
				<color>ff05001c</color>
				<width>4.0</width>
			</LineStyle>
		</Style>
		<Style id="branch_style42">
			<LineStyle>
				<color>ff05001c</color>
				<width>4.0</width>
			</LineStyle>
		</Style>
		<Style id="branch_style42">
			<LineStyle>
				<color>ff05001c</color>
				<width>4.0</width>
			</LineStyle>
		</Style>
		<Style id="branch_style42">
			<LineStyle>
				<color>ff05001c</color>
				<width>4.0</width>
			</LineStyle>
		</Style>
		<Style id="branch_style42">
			<LineStyle>
				<color>ff05001c</color>
				<width>4.0</width>
			</LineStyle>
		</Style>
		<Style id="branch_style42">
			<LineStyle>
				<color>ff05001c</color>
				<width>4.0</width>
			</LineStyle>
		</Style>
		<Style id="branch_style42">
			<LineStyle>
				<color>ff05001c</color>
				<width>4.0</width>
			</LineStyle>
		</Style>
		<Style id="branch_style42">
			<LineStyle>
				<color>ff05001c</color>
				<width>4.0</width>
			</LineStyle>
		</Style>
		<Style id="branch_style42">
			<LineStyle>
				<color>ff05001c</color>
				<width>4.0</width>
			</LineStyle>
		</Style>
		<Style id="branch_style42">
			<LineStyle>
				<color>ff05001c</color>
				<width>4.0</width>
			</LineStyle>
		</Style>
		<Style id="branch_style42">
			<LineStyle>
				<color>ff05001c</color>
				<width>4.0</width>
			</LineStyle>
		</Style>
		<Style id="branch_style42">
			<LineStyle>
				<color>ff05001c</color>
				<width>4.0</width>
			</LineStyle>
		</Style>
		<Style id="branch_style42">
			<LineStyle>
				<color>ff05001c</color>
				<width>4.0</width>
			</LineStyle>
		</Style>
		<Style id="branch_style42">
			<LineStyle>
				<color>ff05001c</color>
				<width>4.0</width>
			</LineStyle>
		</Style>
		<Style id="branch_style42">
			<LineStyle>
				<color>ff05001c</color>
				<width>4.0</width>
			</LineStyle>
		</Style>
		<Style id="branch_style42">
			<LineStyle>
				<color>ff05001c</color>
				<width>4.0</width>
			</LineStyle>
		</Style>
		<Style id="branch_style42">
			<LineStyle>
				<color>ff05001c</color>
				<width>4.0</width>
			</LineStyle>
		</Style>
		<Style id="branch_style42">
			<LineStyle>
				<color>ff05001c</color>
				<width>4.0</width>
			</LineStyle>
		</Style>
		<Style id="branch_style42">
			<LineStyle>
				<color>ff05001c</color>
				<width>4.0</width>
			</LineStyle>
		</Style>
		<Style id="branch_style42">
			<LineStyle>
				<color>ff05001c</color>
				<width>4.0</width>
			</LineStyle>
		</Style>
		<Style id="branch_style42">
			<LineStyle>
				<color>ff05001c</color>
				<width>4.0</width>
			</LineStyle>
		</Style>
		<Style id="branch_style42">
			<LineStyle>
				<color>ff05001c</color>
				<width>4.0</width>
			</LineStyle>
		</Style>
		<Style id="branch_style42">
			<LineStyle>
				<color>ff05001c</color>
				<width>4.0</width>
			</LineStyle>
		</Style>
		<Style id="branch_style42">
			<LineStyle>
				<color>ff05001c</color>
				<width>4.0</width>
			</LineStyle>
		</Style>
		<Style id="branch_style42">
			<LineStyle>
				<color>ff05001c</color>
				<width>4.0</width>
			</LineStyle>
		</Style>
		<Style id="branch_style42">
			<LineStyle>
				<color>ff05001c</color>
				<width>4.0</width>
			</LineStyle>
		</Style>
		<Style id="branch_style42">
			<LineStyle>
				<color>ff05001c</color>
				<width>4.0</width>
			</LineStyle>
		</Style>
		<Style id="branch_style42">
			<LineStyle>
				<color>ff05001c</color>
				<width>4.0</width>
			</LineStyle>
		</Style>
		<Style id="branch_style42">
			<LineStyle>
				<color>ff05001c</color>
				<width>4.0</width>
			</LineStyle>
		</Style>
		<Style id="branch_style42">
			<LineStyle>
				<color>ff05001c</color>
				<width>4.0</width>
			</LineStyle>
		</Style>
		<Style id="branch_style42">
			<LineStyle>
				<color>ff05001c</color>
				<width>4.0</width>
			</LineStyle>
		</Style>
		<Style id="branch_style42">
			<LineStyle>
				<color>ff05001c</color>
				<width>4.0</width>
			</LineStyle>
		</Style>
		<Style id="branch_style42">
			<LineStyle>
				<color>ff05001c</color>
				<width>4.0</width>
			</LineStyle>
		</Style>
		<Style id="branch_style42">
			<LineStyle>
				<color>ff05001c</color>
				<width>4.0</width>
			</LineStyle>
		</Style>
		<Style id="branch_style42">
			<LineStyle>
				<color>ff05001c</color>
				<width>4.0</width>
			</LineStyle>
		</Style>
		<Style id="branch_style42">
			<LineStyle>
				<color>ff05001c</color>
				<width>4.0</width>
			</LineStyle>
		</Style>
		<Style id="branch_style42">
			<LineStyle>
				<color>ff05001c</color>
				<width>4.0</width>
			</LineStyle>
		</Style>
		<Style id="branch_style42">
			<LineStyle>
				<color>ff05001c</color>
				<width>4.0</width>
			</LineStyle>
		</Style>
		<Style id="branch_style42">
			<LineStyle>
				<color>ff05001c</color>
				<width>4.0</width>
			</LineStyle>
		</Style>
		<Style id="branch_style42">
			<LineStyle>
				<color>ff05001c</color>
				<width>4.0</width>
			</LineStyle>
		</Style>
		<Style id="branch_style42">
			<LineStyle>
				<color>ff05001c</color>
				<width>4.0</width>
			</LineStyle>
		</Style>
		<Style id="branch_style42">
			<LineStyle>
				<color>ff05001c</color>
				<width>4.0</width>
			</LineStyle>
		</Style>
		<Style id="branch_style42">
			<LineStyle>
				<color>ff05001c</color>
				<width>4.0</width>
			</LineStyle>
		</Style>
		<Style id="branch_style42">
			<LineStyle>
				<color>ff05001c</color>
				<width>4.0</width>
			</LineStyle>
[truncated: 20,356,674 more chars]
