# Supplementary material for: Post‐glacial range formation of temperate forest understorey herbs – Insights from a spatio‐temporally explicit modelling approach
Source: Glob Ecol Biogeogr. 2023 Apr 10;32(7):1046–58. doi: 10.1111/geb.13677 (PMC10947399; doi:10.1111/geb.13677)
Supplement: Supplementary file 3 — Video S1 [file GEB-32-1046-s002.zip]

Archive with 7 entries (7 files):
- GEB_13677_GEB-2022-0147_SuppInfo_Videos_S7-12.zip
- S10_Ec_best_run.mpg
- S11_He_best_run.mpg
- S12_Hn_best_run.mpg
- S7_Af_best_run.mpg
- S8_Af1_best_run.mpg
- S9_Ct_best_run.mpg
